# Supplementary material for: Targeted Proteomics Allows Quantification of Ethylene Receptors and Reveals SlETR3 Accumulation in Never-Ripe Tomatoes
Source: Front Plant Sci. 2019 Aug 29;10:1054. doi: 10.3389/fpls.2019.01054 (PMC6727826; doi:10.3389/fpls.2019.01054)
Supplement: Supplementary file 1 [file DataSheet_1.zip]

Archive with 6 entries (6 files):
- 1234Table S3 Correlation ETR RNAs proteins.docx
- Figure S1 transitions for peptides.pptx
- Figure S2 regressions for peptides.pptx
- Methods S1.docx
- Table S1 specif peptides and qPCR primers.docx
- Table S2 quantitative label-free proteomics.xlsx
