# Supplementary material for: Targeted Proteomics Allows Quantification of Ethylene Receptors and Reveals SlETR3 Accumulation in Never-Ripe Tomatoes
Source: Front Plant Sci. 2019 Aug 29;10:1054. doi: 10.3389/fpls.2019.01054 (PMC6727826; doi:10.3389/fpls.2019.01054)
Supplement: Supplementary file 1 [file DataSheet_1.zip › Table S2 quantitative label-free proteomics.xlsx]

## Sheet: Notice
Supporting Table S2a: Identification of ETR peptides by large scale quantitative label-free in tomato fruit microsomal extracts
ETR name	Identified peptide sequences
ETR1	APEFFAVPSENHFYLR
	ISPNSPVAR
	LMQILLNVVGNAVK
	VGMDGVILKPVSVYK
	VLVMDENGVSR
	YALMVLMLPSDSAR
ETR4	DPNGGLLTFR
	GYNISIEVDK
	ILDADSPLAVASSGGSR
	KPVLLPGIADELQR
ETR6	GVEVLLADYDDSNR
	VLSASENDVSWK
ETR7	VILESGIEGGNDK
	VILESGIEGGNDKLQGAR
4 ETRs could be identified through a large-scale quantitative label-free proteomic approach (Supplemental Methods S2). None of them could be quantified over all fruit development stages.
Supporting Table S2b: proteins identified and quantified in WT and Nr genotypes according to fruit maturation
Four development stages were sampled: immature green (IMG, dark green bars), mature green (MG, light green bars), breaker (Br, yellow bars) and breaker + 8 days (Br8, red bars in WT, orange bars in NR).
Worksheets (in the Excel document)
- All proteins : all identified proteins
- Significant Anova : proteins with a significant quantitative variation after ANOVA test in at least one comparison
	- considering genotypes (WT or NR) : comparisons between developmental stages. For instance “WT IMG/MG” means comparison between IMG and MG stage in the case of WT plant
- considering the developmental stage (IMG, MG, Br, Br8): comparisons between the two genotypes at the same stage. For instance “IMG WT/NR” means comparison between WT and NR in the IMG stage.
- Significant_graphics: graphic representation of quantitative variations
Columns in worksheet All Proteins:
- Protein: the presence of several accessions means a strictly similar probability for the identification of each protein
- Description: protein name
- Normalized Average Area:
Average of normalized areas of the 3 biological replicates calculated with normalized areas, allowing to calculate a quantitative ratio between two conditions.
Statistical test : ANOVA with 2 factors after a log2 transformation of normalized areas of individual values.
Considered pvalue is 0.05 for the ANOVA test.
A Tukey test is applied to detect significant variation between conditions (considered pvalue<0.05).
- Significancy:
Significance of quantitative variations
	- between conditions per genotype (ex : significancy NR MG-IMG)
	- between genotypes per condition (ex : significancy IMG WT-NR)
Significance of number:
	0: no quantitative significant variation
	1: significant increase
	-1: significant decrease
- Number of significant comparisons:
Number of comparisons with a pvalue <0.05 based on a Tukey test
- Ratio
Average ratio
- between conditions per genotype (ex : ratio NR MG/IMG)
- between genotypes per condition (ex : ratio IMG WT/NR)
- pvalue
Tukey test pvalue
- Anova :
Yes/No : when Anova test can/cannot be applied to the protein
Details about peptides are provided in ProteomeXchange : Project accession PXD011412

## Sheet: All Proteins
Protein accession	Description	Normalized Average Area NR-IMG	Normalized Average Area NR-MG	Normalized Average Area NR-BR	Normalized Average Area NR-BR8	Normalized Average Area WT-IMG	Normalized Average Area WT-MG	Normalized Average Area WT-BR	Normalized Average Area WT-BR8	Significancy NR IMG-MG	Significancy NR IMG-BR	Significancy NR IMG-BR8	Significancy NR MG-BR	Significancy NR MG-BR8	Significancy NR BR-BR8	Significancy WT IMG-MG	Significancy WT IMG-BR	Significancy WT IMG-BR8	Significancy WT MG-BR	Significancy WT MG-BR8	Significancy WT BR-BR8	Significancy IMG WT-NR	Significancy MG WT-NR	Significancy BR WT-NR	Significancy BR8 WT-NR	Number of significant comparaisons	Ratio NR MG/IMG	pvalue NR MG-IMG	Ratio NR BR/IMG	pvalue NR BR-IMG	Ratio NR BR8/IMG	pvalue NR BR8-IMG	Ratio NR BR/MG	pvalue NR BR-MG	Ratio NR BR8/MG	pvalue NR BR8-MG	Ratio NR BR8/BR	pvalue NR BR8-BR	Ratio WT MG/IMG	pvalue WT MG-IMG	Ratio WT BR/IMG	pvalue WT BR-IMG	Ratio WT BR8/IMG	pvalue WT BR8-IMG	Ratio WT BR/MG	pvalue WT BR-MG	Ratio WT BR8/MG	pvalue WT BR8-MG	Ratio WT BR8/BR
Solyc00g006800.3.1	Solyc00g006800.3.1 transaldolase	3.68823e+08	282040000	195752000	218650000	6.65333e+08	4.84073e+08	375680000	384860000	0	0	0	0	0	0	0	0	0	0	0	0	0	0	0	0	0	0.764702	1	0.530747	0.497194	0.592831	0.880033	0.694058	1	0.775245	1	1.11697	0.99904	0.727565	0.995863	0.564649	1	0.578447	0.949583	0.776081	1	0.795045	0.999611	1.02444
Solyc00g006830.3.1	Solyc00g006830.3.1 no exine formation 1 (AHRD V3.3 *** AT5G13390.1)	1.14543e+08	100537000	77221000	72906000	1.19353e+08	86825500	89785500	79055000	0	0	0	0	0	0	0	0	0	0	0	0	0	0	0	0	0	0.87772	0.990275	0.674164	1	0.636493	1	0.768085	1	0.725166	1	0.944121	1	0.727466	0.489859	0.752266	0.651416	0.662361	1	1.03409	0.999976	0.910504	1	0.880487
Solyc00g007010.3.1;Solyc02g082750.3.1;Solyc02g082630.2.1	Solyc00g007010.3.1 Phosphoinositide phosphatase family protein (AHRD V3.3 *** AT5G66020.1)	303430000	174630000	2.85883e+08	1.15307e+08	4.41453e+08	128405000	205870000	229485000	0	0	-1	0	0	-1	-1	0	0	0	0	0	0	0	0	0	3	0.57552	0.479806	0.942172	0.999992	0.380011	0.0165967	1.63708	0.613122	0.660291	0.687365	0.403335	0.0261448	0.290869	0.0127027	0.466346	0.10733	0.51984	0.3666	1.60329	0.752983	1.7872	0.574188	1.11471
Solyc00g007300.3.1	Solyc00g007300.3.1 Leucine-rich repeat-containing protein, putative (AHRD V3.3 *** B9T2K7_RICCO)	21251000				12176000				0	0	0	0	0	0	0	0	0	0	0	0	0	0	0	0	0
Solyc00g008680.3.1	Solyc00g008680.3.1 Calcium-binding EF hand family protein (AHRD V3.3 *** AT5G08580.2)	6.69537e+07				44187000				0	0	0	0	0	0	0	0	0	0	0	0	0	0	0	0	0
Solyc00g009020.3.1	Solyc00g009020.3.1 MALE GAMETOPHYTE DEFECTIVE 1 (AHRD V3.3 *** AT2G21870.1)	9.57267e+07		156350000	110190000	1.06944e+08	131820000	105363000		0	0	0	0	0	0	0	0	0	0	0	0	0	0	0	0	0		1	1.6333	1	1.15109	1		1		1	0.704765	1	1.23261	1	0.98522	1		1	0.799294	1		1
Solyc00g011890.3.1	Solyc00g011890.3.1 L-arabinokinase (AHRD V3.3 *** ARAK_ARATH)					11575000				0	0	0	0	0	0	0	0	0	0	0	0	0	0	0	0	0
Solyc00g014830.3.1;Solyc09g009360.1.1;Solyc01g065770.2.1;Solyc12g036600.2.1;Solyc12g036595.1.1	Solyc00g014830.3.1 NADH dehydrogenase subunit 7 (AHRD V3.3 *** A0A0C5B9X5_9SOLA);Solyc09g009360.1.1 LOW QUALITY:NADH dehydrogenase subunit 7 (AHRD V3.3 *** ATMG00510.1)	1.07718e+09	7.06023e+08	1110770000	4.70673e+08	1193510000	1.02609e+09	1.14057e+09	768850000	0	0	-1	0	0	-1	0	0	0	0	0	0	0	0	0	0	2	0.655439	0.274771	1.03119	0.999999	0.436951	0.00733538	1.57328	0.200374	0.666654	0.487248	0.423736	0.0049745	0.859727	0.99685	0.955641	1	0.644192	0.516099	1.11156	0.997744	0.749298	0.844492	0.674095
Solyc00g019740.1.1	Solyc00g019740.1.1 ATPase subunit 8 (AHRD V3.3 *** A0A0K1ZF72_SOLCA)	75215500				63544000				0	0	0	0	0	0	0	0	0	0	0	0	0	0	0	0	0
Solyc00g019950.1.1;Solyc08g065550.1.1;Solyc01g020470.2.1	Solyc00g019950.1.1 NADH dehydrogenase subunit 9 (AHRD V3.3 *** ATMG00070.1);Solyc08g065550.1.1 LOW QUALITY:NADH dehydrogenase subunit 9 (AHRD V3.3 *-* ATMG00070.1);Solyc01g020470.2.1 NADH dehydrogenase subunit 9 (AHRD V3.3 *** ATMG00070.1)	2.19187e+07				31560000				0	0	0	0	0	0	0	0	0	0	0	0	0	0	0	0	0
Solyc00g021630.1.1	Solyc00g021630.1.1 NADH-ubiquinone oxidoreductase chain 6 (AHRD V3.3 *** A0A075VXD0_CAPAN)	1.17577e+08				1.30273e+08				0	0	0	0	0	0	0	0	0	0	0	0	0	0	0	0	0
Solyc00g022107.1.1	Solyc00g022107.1.1 Ribosomal protein L2 (AHRD V3.3 *** A0A142I0Z9_NICSY)	29464000				28893000				0	0	0	0	0	0	0	0	0	0	0	0	0	0	0	0	0
Solyc00g042130.2.1;Solyc04g071300.2.1	Solyc00g042130.2.1 ATP synthase subunit alpha (AHRD V3.3 *** A0A076E9A2_CHLSO)	7.64367e+09	3826700000	1.53873e+09	1317600000	6.14813e+09	1728100000	1531900000	2909700000	0	-1	-1	0	0	0	0	0	-1	0	0	0	0	0	0	1	4	0.500637	1	0.201308	4.79928e-05	0.172378	5.12238e-05	0.402105	1	0.344318	1	0.856289	0.937856	0.281077	1	0.249165	1	0.473266	0.0188951	0.886465	1	1.68376	1	1.89941
Solyc00g049210.1.1;Solyc04g049870.1.1;Solyc11g063630.1.1	Solyc00g049210.1.1 Cytochrome c biogenesis FN (AHRD V3.3 *** A0A0C5ART5_HYONI);Solyc04g049870.1.1 Cytochrome c biogenesis FN (AHRD V3.3 *** A0A1C9I9R2_9ROSI);Solyc11g063630.1.1 Cytochrome c biogenesis FN (AHRD V3.3 *** A0A0C5ART5_HYONI)	25396000		11462000		10289800				0	0	0	0	0	0	0	0	0	0	0	0	0	0	0	0	0
Solyc00g053440.3.1	Solyc00g053440.3.1 Bax inhibitor (AHRD V3.3 *** A0A0K1ETI6_TECGR)						63504000			0	0	0	0	0	0	0	0	0	0	0	0	0	0	0	0	0
Solyc00g071180.3.1	Solyc00g071180.3.1 multicystatin	51136500				144010000	68790000			0	0	0	0	0	0	0	0	0	0	0	0	0	0	0	0	0
Solyc00g082150.3.1;Solyc03g071480.1.1;Solyc02g086840.3.1;Solyc07g005950.3.1	Solyc00g082150.3.1 kinesin light chain I2I isoform	423780000	194785000	111172000	116450000	626810000	2.49817e+08	1.96353e+08	91873000	0	-1	0	0	0	0	0	-1	-1	0	0	0	0	0	0	0	3	0.459637	0.271374	0.262334	0.00972397	0.274789	1	0.570742	0.777372	0.597839	1	1.04748	1	0.398552	0.106998	0.313257	0.0243906	0.146572	0.000596756	0.785987	0.983745	0.367762	0.108796	0.467898
Solyc00g094530.1.1	Solyc00g094530.1.1 LOW QUALITY:NADH-ubiquinone oxidoreductase chain 1 (AHRD V3.3 *-* NU1M_PETHY)	279430000		72579000		2.72543e+08		75676000	148330000	0	0	0	0	0	0	0	0	0	0	0	0	0	0	0	0	0			0.259739	1		1						1			0.277666	1	0.544244	1					1.96007
Solyc00g187050.3.1;Solyc12g010025.1.1	Solyc00g187050.3.1 leucine aminopeptidase 2;Solyc12g010025.1.1 Leucine aminopeptidase (AHRD V3.3 *** U3PLK3_TOBAC)	7.26507e+07		80932000		1.37103e+08		99446000		0	0	0	0	0	0	0	0	0	0	0	0	0	0	0	0	0			1.11399	1											0.725336	1
Solyc00g230080.1.1;Solyc08g065370.1.1;Solyc07g009000.1.1	Solyc00g230080.1.1 LOW QUALITY:Photosystem II D2 protein (AHRD V3.3 *-* PSBD_PLETE);Solyc08g065370.1.1 LOW QUALITY:Photosystem II D2 protein (AHRD V3.3 *-* PSBD_CRYJA);Solyc07g009000.1.1 LOW QUALITY:Photosystem II CP43 reaction center protein (AHRD V3.3 *-	1244750000	791470000		240660000	1229200000	428375000	323805000		0	0	0	0	0	0	-1	-1	0	0	0	0	0	0	0	0	2	0.635847	1		1	0.19334	1		1	0.304067	1		1	0.348499	0.00954112	0.263427	0.00270477		1	0.755891	0.775002		1
Solyc04g054257.1.1;Solyc00g247300.3.1	Solyc04g054257.1.1 Cytochrome P450 family protein (AHRD V3.3 *** B9HFW5_POPTR);Solyc00g247300.3.1 Cytochrome P450 family protein (AHRD V3.3 *** B9HFW6_POPTR)	32008000								0	0	0	0	0	0	0	0	0	0	0	0	0	0	0	0	0
Solyc01g005020.3.1	Solyc01g005020.3.1 plasmalemma Na+/H+ antiporter	9.06157e+08	166355000	3.12413e+08	1.9872e+08	1.07973e+09	3.64558e+08	305655000	2.09285e+08	0	0	-1	0	0	0	0	0	0	0	0	0	0	0	0	0	1	0.183583	0.12097	0.344767	0.403013	0.219299	0.0324004	1.87799	0.959151	1.19455	0.99994	0.636079	0.761256	0.337637	0.201367	0.283084	0.363672	0.193831	0.0530671	0.838425	1	0.574079	0.990423	0.684711
Solyc01g005030.3.1	Solyc01g005030.3.1 MAP kinase kinase kinase 1	4.43937e+08	75905000	80677000	109405000	7.27737e+08	1.25909e+08	227086000	153024000	0	-1	0	0	0	0	-1	0	-1	0	0	0	0	0	0	0	3	0.170982	1	0.181731	0.0430679	0.246443	0.211302	1.06287	1	1.44134	1	1.35609	0.997797	0.173014	0.0305673	0.312044	0.16778	0.210274	0.0275526	1.80358	0.997029	1.21536	1	0.673859
Solyc01g005210.3.1	Solyc01g005210.3.1 Trehalose-phosphate synthase 6 (AHRD V3.3 *** W8Q024_CAMSI)	2.03807e+07			27891000	2.20223e+07		22404000	33494500	0	0	0	0	0	0	0	0	0	0	0	0	0	0	0	0	0				1	1.3685	1						1			1.01733	1	1.52093	0.225605					1.49502
Solyc01g005250.3.1	Solyc01g005250.3.1 Aspartate-semialdehyde dehydrogenase (AHRD V3.3 *** V5N8M5_PHAVU)	22603000								0	0	0	0	0	0	0	0	0	0	0	0	0	0	0	0	0
Solyc01g005490.3.1	Solyc01g005490.3.1 IAA-amino acid hydrolase ILR1, putative (AHRD V3.3 *** B9SWZ5_RICCO)	7.74037e+07	138490000	119318500	121320000	6.80687e+07	125232500	78083000		0	0	0	0	0	0	0	0	0	0	0	0	0	0	0	0	0	1.78919	1	1.54151	0.959087	1.56737	1	0.861568	1	0.87602	1	1.01677	1	1.8398	0.867617	1.14712	1		1	0.623504	0.94681		1
Solyc01g005540.3.1	Solyc01g005540.3.1 Lysine--tRNA ligase (AHRD V3.3 *** K4ASC0_SOLLC)	9402700				7.29093e+06				0	0	0	0	0	0	0	0	0	0	0	0	0	0	0	0	0
Solyc01g005560.3.1	Solyc01g005560.3.1 Isocitrate dehydrogenase [NADP] (AHRD V3.3 *** IDHC_SOLTU)	3.94543e+07		79151000	213880000	3.75883e+07	60595000		101100000	0	0	0	0	0	0	0	0	0	0	0	0	0	0	0	0	0		1	2.00614	1	5.42095	1		1		1	2.70218	1	1.61207	1		1	2.68966	1		1	1.66845	1
Solyc01g005620.3.1	Solyc01g005620.3.1 oxoglutarate/malate translocator	901770000	128740000	331610000	245610000	777890000	4.71033e+08	688765000	2.74803e+08	0	0	0	0	0	0	0	0	0	0	0	0	0	0	0	0	0	0.142764	1	0.367732	0.196956	0.272364	0.0502905	2.57581	1	1.9078	1	0.740659	0.929661	0.605527	0.650817	0.885427	0.999986	0.353268	0.118752	1.46224	0.885613	0.583405	0.876874	0.39898
Solyc01g005690.3.1	Solyc01g005690.3.1 Calcium ion binding (AHRD V3.3 *** A0A061GR33_THECC)	2.27823e+08		262850000		245650000				0	0	0	0	0	0	0	0	0	0	0	0	0	0	0	0	0
Solyc01g005960.3.1;Solyc12g035130.2.1;Solyc02g086660.3.1	Solyc01g005960.3.1 RNA helicase DEAD1	43445000				4.85603e+07	54028000	47916000		0	0	0	0	0	0	0	0	0	0	0	0	0	0	0	0	0
Solyc01g006000.3.1	Solyc01g006000.3.1 GPI mannosyltransferase 2 (AHRD V3.3 *** W9S353_9ROSA)	2.16683e+07		24079000		22995000	30378000			0	0	0	0	0	0	0	0	0	0	0	0	0	0	0	0	0
Solyc01g006150.3.1	Solyc01g006150.3.1 Metal tolerance protein (AHRD V3.3 *** D7RJ71_CARPA)					3548100				0	0	0	0	0	0	0	0	0	0	0	0	0	0	0	0	0
Solyc01g006280.3.1	Solyc01g006280.3.1 Formate--tetrahydrofolate ligase (AHRD V3.3 *** FTHS_SPIOL)	5.56323e+08	4.87593e+08	857760000	780100000	415160000	9.72883e+08	457430000	9.75803e+08	0	0	0	0	0	0	0	0	0	0	0	0	0	0	0	0	0	0.876457	0.984809	1.54184	0.861438	1.40224	0.982931	1.75917	0.383569	1.5999	0.652295	0.909462	0.99965	2.34339	0.297624	1.10182	1	2.35043	0.304135	0.47018	0.273587	1.003	1	2.13323
Solyc01g006320.3.1	Solyc01g006320.3.1 Late embryogenesis abundant (LEA) hydroxyproline-rich glycoprotein family (AHRD V3.3 *** AT3G20600.1)	5.18833e+07				28939000				0	0	0	0	0	0	0	0	0	0	0	0	0	0	0	0	0
Solyc01g006330.3.1	Solyc01g006330.3.1 Plastid-lipid associated protein PAP / fibrillin family protein (AHRD V3.3 *** AT1G51110.1)	24896500				2.61097e+07				0	0	0	0	0	0	0	0	0	0	0	0	0	0	0	0	0
Solyc01g006350.3.1	Solyc01g006350.3.1 Callose synthase-like protein (AHRD V3.3 *-* A0A072VRY1_MEDTR)	2.31503e+08	184020000	1.24212e+08	81268000	1.98787e+08	1.15256e+08	1.22617e+08	8.77843e+07	0	0	-1	0	0	0	0	0	0	0	0	0	0	0	0	0	1	0.794891	1	0.536547	0.268304	0.351045	0.00956512	0.674994	1	0.441626	1	0.654267	0.545588	0.579799	0.321586	0.616825	0.48971	0.441601	0.0527509	1.06386	0.999964	0.761644	0.941141	0.715925
Solyc01g006360.3.1	Solyc01g006360.3.1 glucan synthase-like 10 (AHRD V3.3 *** AT3G07160.3)	563200000	54558000	1.05502e+08	99136500	8.71543e+08	77440000	1.5353e+08	6.77337e+07	0	-1	0	0	0	0	-1	-1	-1	0	0	0	0	0	0	0	4	0.0968714	1	0.187327	0.0202213	0.176024	0.0698833	1.93376	1	1.81708	1	0.939662	0.999985	0.0888539	0.00143849	0.176159	0.0164669	0.0777169	0.000896496	1.98257	0.819658	0.87466	0.999983	0.441174
Solyc01g006370.3.1;Solyc11g005980.2.1	Solyc01g006370.3.1 Callose synthase (AHRD V3.3 *** K7PRK8_MAIZE)	353300000	54271000	31077000	39829000	3.63947e+08	38271000			0	0	0	0	0	0	0	0	0	0	0	0	0	0	0	0	0	0.153612	1	0.0879621	1	0.112734	1	0.572626	1	0.733891	1	1.28162	1	0.105156	1		1		1		1		1
Solyc01g006430.3.1	Solyc01g006430.3.1 Fatty acid desaturase (AHRD V3.3 *** M4QSE6_9ERIC)	4.10433e+07				44445000	59074500			0	0	0	0	0	0	0	0	0	0	0	0	0	0	0	0	0
Solyc01g006540.3.1	Solyc01g006540.3.1 lipoxygenase C	1.1991e+08		428840000	4540900000	1.80159e+08			3639300000	0	0	1	0	0	0	0	0	1	0	0	0	0	0	0	0	2			3.57634	1	37.8691	8.49322e-05					10.5888	1				1	20.2005	0.00023974
Solyc01g006720.3.1	Solyc01g006720.3.1 ABC transporter family protein (AHRD V3.3 *** B9IIG9_POPTR)	9483500				12166000		13022000		0	0	0	0	0	0	0	0	0	0	0	0	0	0	0	0	0
Solyc01g006800.3.1	Solyc01g006800.3.1 Methionine aminopeptidase 2 (AHRD V3.3 *** K4ASP6_SOLLC)	2.75463e+07				30431000				0	0	0	0	0	0	0	0	0	0	0	0	0	0	0	0	0
Solyc01g006900.3.1	Solyc01g006900.3.1 MD-2-related lipid recognition domain-containing protein / ML domain-containing protein (AHRD V3.3 *** AT3G11780.1)	1.18292e+09	401870000	323380000	241110000	8.73313e+08	270495000	209960000	2.22537e+08	0	0	0	0	0	0	0	0	0	0	0	0	0	0	0	0	0	0.339728	1	0.273375	0.149159	0.203827	1	0.804688	1	0.59997	1	0.745593	1	0.309734	0.20204	0.240418	1	0.254819	0.0605783	0.776207	1	0.822702	0.999382	1.0599
Solyc01g006960.3.1	Solyc01g006960.3.1 Trafficking protein particle complex subunit 8 (AHRD V3.3 *** A0A0B2QRW8_GLYSO)	104483000				103403000				0	0	0	0	0	0	0	0	0	0	0	0	0	0	0	0	0
Solyc01g006990.3.1	Solyc01g006990.3.1 F-box family protein (AHRD V3.3 *** E5GBH4_CUCME)					12374000				0	0	0	0	0	0	0	0	0	0	0	0	0	0	0	0	0
Solyc01g007070.3.1;Solyc11g068950.2.1;Solyc08g065420.3.1;Solyc04g080790.3.1	Solyc01g007070.3.1 BEL1-like homeodomain protein 1 (AHRD V3.3 *** A0A151SQ36_CAJCA)	37483000	60547000		54769000	41578000				0	0	0	0	0	0	0	0	0	0	0	0	0	0	0	0	0
Solyc01g007150.3.1	Solyc01g007150.3.1 Coatomer subunit beta (AHRD V3.3 *** K4AST1_SOLLC)	1147700000	2.49204e+08	2.10333e+08	176491000	1337900000	2.53843e+08	3.06423e+08	226410000	-1	-1	-1	0	0	0	-1	-1	-1	0	0	0	0	0	0	0	6	0.217134	0.0153016	0.183265	0.0146138	0.153778	0.00429875	0.84402	1	0.708218	0.997274	0.839101	0.997833	0.189733	0.0210082	0.229033	0.0325453	0.169228	0.0123608	1.20714	0.999997	0.891928	0.999991	0.73888
Solyc01g007910.3.1;Solyc02g005350.3.1	Solyc01g007910.3.1 succinyl-CoA ligase alpha 1 subunit;Solyc02g005350.3.1 succinyl-CoA ligase alpha 2 subunit	2.91767e+07	5.23223e+07	50168000		1.70803e+07	37361000	62363000	38640000	0	0	0	0	0	0	0	0	0	0	0	0	0	0	0	0	0	1.79329	0.332559	1.71946	0.434278		1	0.958826	0.999994		1		1	2.18737	1	3.65116	1	2.26225	1	1.6692	1	1.03423	1	0.619598
Solyc01g007990.3.1	Solyc01g007990.3.1 Kinase family protein (AHRD V3.3 *** U5G1A9_POPTR)	43702000				3.26853e+07				0	0	0	0	0	0	0	0	0	0	0	0	0	0	0	0	0
Solyc05g005190.3.1;Solyc01g100860.3.1;Solyc01g008000.3.1;Solyc01g100870.3.1;Solyc04g025560.3.1;Solyc12g099080.2.1	Solyc05g005190.3.1 ADP-ribosylation factor (AHRD V3.3 *** ARF_VIGUN);Solyc01g100860.3.1 ADP-ribosylation factor (AHRD V3.3 *** ARF_VIGUN);Solyc01g008000.3.1 ADP-ribosylation factor (AHRD V3.3 *** ARF_VIGUN);Solyc01g100870.3.1 ADP-ribosylation factor (AHRD	73715000		61163000		6.05367e+07	83859000	68730000	68692000	0	0	0	0	0	0	0	0	0	0	0	0	0	0	0	0	0		1	0.829723	1		1		1		1		1	1.38526	1	1.13534	1	1.13472	1	0.81959	1	0.819137	1	0.999447
Solyc01g008080.3.1;Solyc01g008090.3.1	Solyc01g008080.3.1 40S ribosomal protein S27 (AHRD V3.3 *** M0TJU4_MUSAM);Solyc01g008090.3.1 40S ribosomal protein S27 (AHRD V3.3 *-* M0TJU4_MUSAM)	39672500				38355000				0	0	0	0	0	0	0	0	0	0	0	0	0	0	0	0	0
Solyc01g008110.3.1	Solyc01g008110.3.1 Cytochrome P450 (AHRD V3.3 *** A0A118JS81_CYNCS)	2.51423e+08	162074000	172050000	218700000	1.97957e+08	1.73057e+08	137101000	3.91297e+08	0	0	0	0	0	0	0	0	0	0	0	1	0	0	0	0	1	0.644626	0.708319	0.684304	0.896665	0.869848	0.998015	1.06155	0.999898	1.34938	0.959605	1.27114	0.997249	0.874215	0.999979	0.692581	0.833788	1.97668	0.352438	0.792232	0.944458	2.26109	0.222893	2.85408
Solyc01g008290.3.1	Solyc01g008290.3.1 Dihydroorotate dehydrogenase (quinone), mitochondrial (AHRD V3.3 *** K4AT27_SOLLC)	263900000	119308000	1.23712e+08	69745500	2.18357e+08	126878000	258985000	53117000	0	0	0	0	0	0	0	0	0	0	0	0	0	0	0	0	0	0.452095	0.645247	0.468785	0.568349	0.264288	0.290176	1.03692	1	0.584584	0.997685	0.563772	0.992906	0.581059	0.881404	1.18606	0.999685	0.243258	0.123411	2.04121	0.728653	0.418646	0.675738	0.205097
Solyc01g008310.3.1	Solyc01g008310.3.1 Phenylalanyl-tRNA synthetase beta chain family protein (AHRD V3.3 *** B9N5I6_POPTR)	63162000				5.82037e+07				0	0	0	0	0	0	0	0	0	0	0	0	0	0	0	0	0
Solyc01g008320.3.1	Solyc01g008320.3.1 shoot gravitropism 2 (SGR2) (AHRD V3.3 *** AT1G31480.1)	6.80887e+07		104998000		63988000		125640000	101891000	0	0	0	0	0	0	0	0	0	0	0	0	0	0	0	0	0			1.54208	0.432516		1						1			1.96349	1	1.59235	0.415061					0.810976
Solyc01g008330.3.1	Solyc01g008330.3.1 Biotin Carboxylase (AHRD V3.3 *** A0A0R5QP93_SALMI)	3.32677e+08	193240000	1.36673e+08	2.66204e+08	5.00397e+08	227800000	105551500	4.11233e+08	0	0	0	0	0	0	0	-1	0	0	0	0	0	0	0	0	1	0.580864	1	0.410829	0.518533	0.800187	0.990727	0.707272	1	1.37758	1	1.94774	0.91308	0.455239	0.638438	0.210936	0.0466614	0.821815	0.999274	0.463352	0.682008	1.80524	0.873441	3.89604
Solyc01g008370.3.1	Solyc01g008370.3.1 putative 26S proteasome subunit	20464000		15424000		1.78887e+07	23327000	21409000		0	0	0	0	0	0	0	0	0	0	0	0	0	0	0	0	0		1	0.753714	0.0698261				1					1.30401	1	1.19679	1			0.917778	1
Solyc01g008790.3.1	Solyc01g008790.3.1 Non specific phospholipase C (AHRD V3.3 *** A0A0K9P3E0_ZOSMR)								5799400	0	0	0	0	0	0	0	0	0	0	0	0	0	0	0	0	0
Solyc01g008820.3.1	Solyc01g008820.3.1 signal peptide peptidase (AHRD V3.3 *** AT2G03120.1)	66610000				51656000				0	0	0	0	0	0	0	0	0	0	0	0	0	0	0	0	0
Solyc01g008840.3.1;Solyc11g062430.2.1	Solyc01g008840.3.1 COP9 signalosome complex subunit 2 (AHRD V3.3 *** W9QZI3_9ROSA);Solyc11g062430.2.1 COP9 signalosome complex subunit 2 (AHRD V3.3 *** W9QZI3_9ROSA)	28645000		26350000		25915500				0	0	0	0	0	0	0	0	0	0	0	0	0	0	0	0	0
Solyc01g008850.3.1	Solyc01g008850.3.1 Non-specific serine/threonine protein kinase (AHRD V3.3 *** A0A0V0IV59_SOLCH)	8.77153e+07	95972000	76585500	124570000	113070000		76257000	87266000	0	0	0	0	0	0	0	0	0	0	0	0	0	0	0	0	0	1.09413	1	0.873114	0.988831	1.42016	0.339775	0.797998	1	1.29798	1	1.62655	0.204148		1	0.674423	1	0.771787	1		1		1	1.14437
Solyc12g099990.2.1;Solyc11g072240.2.1;Solyc10g081170.2.1;Solyc10g077010.2.1;Solyc01g008950.3.1;Solyc10g077005.1.1;Solyc03g098050.3.1	Solyc12g099990.2.1 Calmodulin 5;Solyc11g072240.2.1 Calmodulin 4;Solyc10g081170.2.1 Calmodulin 2;Solyc10g077010.2.1 Calmodulin 3;Solyc01g008950.3.1 Calmodulin 1;Solyc10g077005.1.1 Calmodulin (AHRD V3.3 *** CALM_CAPAN);Solyc03g098050.3.1 Calmodulin 6	41806500				4.64127e+07				0	0	0	0	0	0	0	0	0	0	0	0	0	0	0	0	0
Solyc01g008960.3.1;Solyc01g096750.1.1;Solyc07g049500.3.1	Solyc01g008960.3.1 Argonaute 4a	232890000	107114000	36693000	38195000	3.10893e+08	92008000	59495500	15607000	0	-1	-1	0	0	0	-1	-1	-1	0	-1	0	0	0	0	0	6	0.459934	0.419024	0.157555	0.00478666	0.164004	0.0156679	0.34256	0.347804	0.356583	0.545479	1.04093	0.999999	0.295947	0.0358817	0.191369	0.0307998	0.0502005	0.000237948	0.646634	0.999456	0.169627	0.0454989	0.262322
Solyc01g009030.3.1	Solyc01g009030.3.1 Nuclear control of ATPase 2 (AHRD V3.3 *** A0A0B0N2X0_GOSAR)	1.36793e+09	2.9497e+08	6.09157e+08	4.13883e+08	1.16893e+09	255970000	3.93127e+08	4.50883e+08	-1	0	0	0	0	0	0	0	0	0	0	0	0	0	0	0	1	0.215632	0.0426961	0.445312	0.793429	0.302561	0.313146	2.06515	0.48822	1.40314	0.930397	0.679437	0.984649	0.218977	0.102199	0.336312	0.244897	0.385722	0.457654	1.53583	0.999301	1.76147	0.971502	1.14692
Solyc01g009050.3.1	Solyc01g009050.3.1 Molybdopterin biosynthesis protein CNX1 (AHRD V3.3 *** CNX1_ARATH)	6.05743e+07		64997500	73262000	5.60603e+07	66825000	53294000		0	0	0	0	0	0	0	0	0	0	0	0	0	0	0	0	0		1	1.07302	1	1.20946	0.99005		1		1	1.12715	0.997013	1.19202	1	0.950654	1		1	0.797516	1		1
Solyc01g009280.3.1;Solyc06g073960.3.1	Solyc01g009280.3.1 Serine/threonine-protein phosphatase (AHRD V3.3 *** G8Z292_SOLLC);Solyc06g073960.3.1 Serine/threonine-protein phosphatase (AHRD V3.3 *** K4C9B4_SOLLC)	3.35843e+07				3.85543e+07				0	0	0	0	0	0	0	0	0	0	0	0	0	0	0	0	0
Solyc01g009310.3.1	Solyc01g009310.3.1 meloidogyne-induced giant cell protein DB217	3.02673e+08	231485000	2.09787e+08	152830000	154560000	182660000	2.58297e+08	101230500	0	0	0	0	0	0	0	0	0	0	0	0	0	0	0	0	0	0.764801	0.911696	0.693112	0.715404	0.504934	1	0.906265	0.999992	0.660216	1	0.728502	1	1.18181	0.997255	1.67117	0.463897	0.654959	0.721554	1.41408	0.900376	0.554202	0.479301	0.391916
Solyc01g009380.3.1	Solyc01g009380.3.1 Nicalin (AHRD V3.3 *** A0A166DJQ4_DAUCA)	1.01648e+08		158280000		8.45063e+07	105720000	104660000		0	0	0	0	0	0	0	0	0	0	0	0	0	0	0	0	0		1	1.55714	1				1					1.25103	1	1.23849	1			0.989974	1
Solyc01g009600.3.1	Solyc01g009600.3.1 S-adenosyl-L-methionine-dependent methyltransferases superfamily protein (AHRD V3.3 *** AT4G00750.1)		15330000							0	0	0	0	0	0	0	0	0	0	0	0	0	0	0	0	0
Solyc01g010370.3.1	Solyc01g010370.3.1 S-adenosyl-L-methionine-dependent methyltransferases superfamily protein (AHRD V3.3 *** AT1G78240.2)					33076000				0	0	0	0	0	0	0	0	0	0	0	0	0	0	0	0	0
Solyc01g010440.3.1	Solyc01g010440.3.1 glycine-rich protein (AHRD V3.3 *** AT1G27090.1)	1.74373e+07				2.11027e+07				0	0	0	0	0	0	0	0	0	0	0	0	0	0	0	0	0
Solyc01g010580.3.1;Solyc01g010540.3.1;Solyc05g007250.3.1;Solyc04g005680.3.1	Solyc01g010580.3.1 40S ribosomal protein S9, putative (AHRD V3.3 *** Q60CZ2_SOLDE);Solyc01g010540.3.1 40S ribosomal protein S9, putative (AHRD V3.3 *** Q60CZ2_SOLDE);Solyc05g007250.3.1 40S ribosomal protein S9, putative (AHRD V3.3 *** Q60CZ2_SOLDE);Solyc04	1.42183e+08		97004000		1.31453e+08				0	0	0	0	0	0	0	0	0	0	0	0	0	0	0	0	0
Solyc01g010700.3.1	Solyc01g010700.3.1 SNF1-related kinase regulatory subunit gamma 1 (AHRD V3.3 *** G7KB20_MEDTR)	135650000	108830000	1.33887e+08	94543000	1.88717e+08	229140000	1.74923e+08	173250000	0	0	0	0	0	0	0	0	0	0	0	0	0	0	0	0	0	0.802285	1	0.987001	1	0.696963	1	1.23024	1	0.868722	1	0.706142	1	1.2142	0.965157	0.92691	0.999999	0.918043	1	0.763391	0.920885	0.756088	1	0.990434
Solyc01g010750.3.1	Solyc01g010750.3.1 Hop-interacting protein THI113 (AHRD V3.3 *** G8Z279_SOLLC)	7.98653e+08	1961300000	3359900000	4.59337e+09	838940000	1.43513e+09	1.52263e+09	2665400000	1	1	1	0	1	0	0	0	1	0	1	1	0	0	-1	0	8	2.45576	0.00294861	4.20696	6.11962e-06	5.75139	4.76892e-07	1.7131	0.161283	2.342	0.00722751	1.36711	0.563841	1.71065	0.0787513	1.81495	0.0534226	3.1771	8.76635e-05	1.06097	0.999998	1.85725	0.029553	1.75052
Solyc01g010760.3.1	Solyc01g010760.3.1 Mitochondrial outer membrane porin (AHRD V3.3 *** VDAC1_WHEAT)	2.29387e+08	350780000	3.61953e+08	252255000	191760000	317950000	311890000	5.86777e+08	0	0	0	0	0	0	0	0	1	0	0	0	0	0	0	0	1	1.52921	1	1.57792	0.661689	1.09969	0.99969	1.03185	1	0.719126	1	0.696927	0.943112	1.65806	0.66176	1.62646	0.917119	3.05995	0.0288403	0.98094	0.999932	1.8455	0.409102	1.88136
Solyc05g007050.3.1;Solyc01g010780.3.1;Solyc07g007980.3.1;REV__Solyc11g068870.2.1	Solyc05g007050.3.1 Kinase family protein (AHRD V3.3 *** B9H0D5_POPTR);Solyc01g010780.3.1 Kinase family protein (AHRD V3.3 *** B9H0D5_POPTR);Solyc07g007980.3.1 Protein kinase (AHRD V3.3 *** C6ZRY2_SOYBN)	137270000				124310000				0	0	0	0	0	0	0	0	0	0	0	0	0	0	0	0	0
Solyc01g010820.3.1	Solyc01g010820.3.1 Cullin family protein (AHRD V3.3 *** B9HJT6_POPTR)	4.47643e+07		59903000		51905000	70888000			0	0	0	0	0	0	0	0	0	0	0	0	0	0	0	0	0
Solyc01g010870.3.1	Solyc01g010870.3.1 S-adenosyl-L-methionine-dependent methyltransferases superfamily protein (AHRD V3.3 *** AT1G26850.2)	6.65667e+08	451055000	392210000	6.96603e+08	512200000	298480000	430310000	3.26857e+08	0	0	0	0	0	0	0	0	0	0	0	0	0	0	0	0	0	0.677599	0.941237	0.589199	0.887465	1.04647	1	0.869539	1	1.54439	0.948207	1.7761	0.899145	0.582741	0.853813	0.840121	0.873196	0.638143	0.881186	1.44167	1	1.09507	1	0.759584
Solyc01g011040.3.1	Solyc01g011040.3.1 leucine-rich repeat (LRR) family protein	1.01134e+08				65779000				0	0	0	0	0	0	0	0	0	0	0	0	0	0	0	0	0
Solyc01g011090.3.1	Solyc01g011090.3.1 Phospholipid-transporting ATPase (AHRD V3.3 *-* K4BWJ0_SOLLC)	23570000				2.41553e+07				0	0	0	0	0	0	0	0	0	0	0	0	0	0	0	0	0
Solyc01g011093.1.1	Solyc01g011093.1.1 Phospholipid-transporting ATPase (AHRD V3.3 *** A0A0V0IYV6_SOLCH)	1.99187e+08	203250000	213600000	160940000	1.69193e+08	249530000		198185000	0	0	0	0	0	0	0	0	0	0	0	0	0	0	0	0	0	1.0204	1	1.07236	0.998775	0.807986	0.901812	1.05092	1	0.791833	1	0.753464	0.674007	1.47482	0.332716		1	1.17135	0.986061		1	0.794233	0.814801
Solyc01g011415.1.1	Solyc01g011415.1.1 Photosystem II CP47 reaction center protein (AHRD V3.3 *-* PSBB_AMBTC)	1.25083e+09	761650000			1.18673e+09	924510000	691020000		0	0	0	0	0	0	0	0	0	0	0	0	0	0	0	0	0	0.608914	1		1				1					0.779038	0.613699	0.582288	1			0.747445	1
Solyc01g011510.3.1;Solyc01g013890.2.1;Solyc01g013895.1.1;Solyc01g012750.2.1;Solyc01g012760.1.1;Solyc01g012700.3.1	Solyc01g011510.3.1 Aldehyde dehydrogenase (AHRD V3.3 *** K4ATY6_SOLLC)	171930000				152880000				0	0	0	0	0	0	0	0	0	0	0	0	0	0	0	0	0
Solyc01g014210.1.1	Solyc01g014210.1.1 ADP,ATP carrier protein, mitochondrial (AHRD V3.3 *** ADT2_SOLTU)	4.36407e+08	196990000	288710000	226965000	3.96687e+08	251770000	390740000	454390000	0	0	0	0	0	0	0	0	0	0	0	0	0	0	0	0	0	0.451391	1	0.661562	1	0.520077	0.161792	1.46561	1	1.15217	1	0.786135	1	0.634682	1	0.985009	1	1.14546	0.994385	1.55197	1	1.80478	1	1.1629
Solyc01g014230.3.1	Solyc01g014230.3.1 U-box domain-containing protein 4 (AHRD V3.3 *** W9QMI4_9ROSA)					9458650				0	0	0	0	0	0	0	0	0	0	0	0	0	0	0	0	0
Solyc01g017220.1.1	Solyc01g017220.1.1 ATP synthase epsilon chain, chloroplastic (AHRD V3.3 *** ATPE_SOLLC)	15974000				15475500				0	0	0	0	0	0	0	0	0	0	0	0	0	0	0	0	0
Solyc01g017740.1.1	Solyc01g017740.1.1 LOW QUALITY:Cytochrome b6 (AHRD V3.3 *-* CYB6_HORVU)	1.10607e+08				1.35707e+08				0	0	0	0	0	0	0	0	0	0	0	0	0	0	0	0	0
Solyc01g020440.3.1;Solyc01g020230.3.1;Solyc01g020220.2.1	Solyc01g020440.3.1 Replication factor C subunit 3 (AHRD V3.3 *** RFC3_ARATH);Solyc01g020230.3.1 Replication factor C subunit 3 (AHRD V3.3 *** RFC3_ARATH);Solyc01g020220.2.1 Replication factor C subunit 3 (AHRD V3.3 *** RFC3_ARATH),Pfam:PF13177					7953500				0	0	0	0	0	0	0	0	0	0	0	0	0	0	0	0	0
Solyc01g028810.3.1	Solyc01g028810.3.1 Chaperonin-60 beta subunit (AHRD V3.3 *** P93570_SOLTU)	4.57797e+09	5.85297e+08	3.71527e+08	1.133e+09	5699600000	9.08763e+08	3.22137e+08	2193300000	-1	-1	0	0	0	0	-1	-1	0	0	0	1	0	0	0	0	5	0.127851	0.0026797	0.0811554	0.00235062	0.247489	0.129891	0.634766	1	1.93576	0.486404	3.04957	0.448372	0.159443	0.0304686	0.0565192	0.000259285	0.384816	0.449223	0.354478	0.264338	2.4135	0.735858	6.8086
Solyc01g028830.3.1	Solyc01g028830.3.1 Protein kinase (AHRD V3.3 *** C6ZRP4_SOYBN)					14873000				0	0	0	0	0	0	0	0	0	0	0	0	0	0	0	0	0
Solyc01g028860.3.1	Solyc01g028860.3.1 evolutionarily conserved C-terminal region 2 (AHRD V3.3 *** AT3G13460.1)	69141000	44040000	37716000		2.16963e+08	22896500	23219000		0	0	0	0	0	0	-1	-1	0	0	0	0	0	0	0	0	2	0.636959	0.782099	0.545494	1			0.856403	1					0.105532	0.00736698	0.107018	0.00363121			1.01409	1
Solyc01g044360.3.1	Solyc01g044360.3.1 Importin 5 (AHRD V3.3 *** A0A0U3C0Z7_HEVBR)	2.39623e+09	6.35587e+08	1.05461e+09	617360000	2.72567e+09	1.96133e+09	1.44195e+09	1.06344e+09	-1	0	-1	0	0	0	0	0	0	0	0	0	0	0	0	0	2	0.265244	0.0245664	0.440113	0.532497	0.257638	0.0422182	1.65928	0.585237	0.971323	0.999989	0.58539	0.74983	0.719579	0.988243	0.529025	0.592105	0.390157	0.339468	0.735187	0.962596	0.542201	0.80204	0.737501
Solyc01g049650.3.1	Solyc01g049650.3.1 Pyruvate kinase (AHRD V3.3 *** K4AVE6_SOLLC)	81125000				8.99473e+07				0	0	0	0	0	0	0	0	0	0	0	0	0	0	0	0	0
Solyc01g057210.3.1;Solyc12g098930.2.1	Solyc01g057210.3.1 pyruvate dehydrogenase kinase (AHRD V3.3 *** AT3G06483.1)	3.81593e+07				3.14613e+07				0	0	0	0	0	0	0	0	0	0	0	0	0	0	0	0	0
Solyc01g057520.3.1	Solyc01g057520.3.1 ARM repeat superfamily protein (AHRD V3.3 *** A0A061EX70_THECC)	6.83873e+07			67389000	67816000				0	0	0	0	0	0	0	0	0	0	0	0	0	0	0	0	0
Solyc01g057770.3.1;Solyc06g071500.3.1;Solyc01g079150.3.1	Solyc01g057770.3.1 Boron transporter (AHRD V3.3 *** B6V758_VITVI);Solyc06g071500.3.1 Boron transporter, putative (AHRD V3.3 *** B9RB14_RICCO);Solyc01g079150.3.1 Boron transporter (AHRD V3.3 *** B6V758_VITVI)	15576000				13179000				0	0	0	0	0	0	0	0	0	0	0	0	0	0	0	0	0
Solyc01g057900.3.1	Solyc01g057900.3.1 Ubiquitin-protein ligase, putative (AHRD V3.3 *** B9RZW1_RICCO)	48222000								0	0	0	0	0	0	0	0	0	0	0	0	0	0	0	0	0
Solyc01g058140.3.1	Solyc01g058140.3.1 beta-glycosidase 2	3.31713e+08	141079000	89081000	102449000	6.01327e+08	9.88023e+07	81622000	71787000	-1	-1	-1	0	0	0	-1	-1	-1	0	0	0	0	0	0	0	6	0.425304	0.0205322	0.268548	0.00263845	0.308848	0.00660371	0.631426	0.722421	0.726182	0.947641	1.15007	0.999459	0.164307	2.20447e-05	0.135737	8.88818e-06	0.119381	1.52769e-05	0.826114	0.994399	0.726572	0.921257	0.879506
Solyc01g058390.3.1	Solyc01g058390.3.1 Galactokinase, putative (AHRD V3.3 *** B9RZT4_RICCO)	7.77673e+07	168200000	183245000	102389500	6.80623e+07	107970000	100350000	72289500	0	0	0	0	0	0	0	0	0	0	0	0	0	0	0	0	0	2.16286	1	2.35632	0.1185	1.31661	0.912709	1.08945	1	0.608737	1	0.558757	0.581474	1.58634	0.54053	1.47438	1	1.06211	0.999996	0.929425	1	0.669533	0.742191	0.720374
Solyc01g058730.3.1;Solyc01g087430.3.1	Solyc01g058730.3.1 transmembrane protein (AHRD V3.3 *** AT4G16180.2)	1.20517e+09	3.34407e+08	6.90223e+08	5.26562e+08	1001950000	6.69013e+08	524040000	3.17817e+08	0	0	0	0	0	0	0	0	0	0	0	0	0	0	0	0	0	0.277478	0.250889	0.57272	0.952014	0.43692	0.330907	2.06402	0.822282	1.57461	0.999999	0.762886	0.900867	0.667711	0.993902	0.52302	0.749828	0.317198	0.407856	0.783303	0.987139	0.475053	0.825574	0.606474
Solyc01g059870.4.1;Solyc07g045480.3.1;Solyc10g044670.2.1	Solyc01g059870.4.1 phytochrome B1	1.80073e+08	84106000	117052500		348290000	1.69793e+08	84031500	65158000	0	0	0	0	0	0	0	0	0	0	0	0	0	0	0	0	0	0.467065	1	0.650027	0.8828		1	1.39173	1		1		1	0.487506	0.37216	0.241269	0.078155	0.18708	1	0.494905	0.785346	0.383749	1	0.7754
Solyc01g059880.3.1	Solyc01g059880.3.1 ATP-citrate synthase, putative (AHRD V3.3 *** B9RZR0_RICCO)	856450000	167102000	339530000	449010000	693830000	3.66293e+08	2.98353e+08	2.73473e+08	-1	0	0	0	0	0	0	0	0	0	0	0	0	0	0	0	1	0.19511	0.0498538	0.396439	0.178654	0.524269	0.720895	2.03187	0.962341	2.68704	0.497198	1.32245	0.943138	0.52793	0.814321	0.430009	0.431916	0.39415	0.272379	0.81452	0.996345	0.746597	0.963774	0.916609
Solyc01g060080.3.1	Solyc01g060080.3.1 Serine/threonine-protein phosphatase 4 regulatory subunit 3 (AHRD V3.3 *** A0A0B2PYQ7_GLYSO)	11263000								0	0	0	0	0	0	0	0	0	0	0	0	0	0	0	0	0
Solyc01g060085.1.1	Solyc01g060085.1.1 Ribulose bisphosphate carboxylase large chain (AHRD V3.3 *-* RBL_LAVLA)	1.27783e+09	2738600000	2636100000	2660600000	7.02447e+08	1556150000	1593200000	1490400000	1	0	1	0	0	0	1	0	0	0	0	0	-1	0	0	0	4	2.14316	0.00612945	2.06295	1	2.08212	0.00616206	0.962572	1	0.971518	1	1.00929	1	2.21533	0.00720536	2.26807	1	2.12173	1	1.02381	1	0.957748	1	0.935476
Solyc01g060140.3.1	Solyc01g060140.3.1 calmodulin-binding transcription activator (AHRD V3.3 *** AT3G16940.3)	1.22763e+08	94814000	63997000	59439000	1.55657e+08	1.40757e+08	100170000	68533000	0	0	0	0	0	0	0	0	0	0	0	0	0	0	0	0	0	0.772332	1	0.521304	1	0.484176	1	0.674974	1	0.626901	1	0.928778	1	0.904277	0.97127	0.643532	1	0.440283	1	0.711654	1	0.48689	1	0.684167
Solyc01g060170.3.1	Solyc01g060170.3.1 calmodulin-binding transcription activator (AHRD V3.3 *-* AT3G16940.2)	28761000								0	0	0	0	0	0	0	0	0	0	0	0	0	0	0	0	0
Solyc01g060470.3.1	Solyc01g060470.3.1 Importin subunit alpha (AHRD V3.3 *** K4AWF0_SOLLC)	2.11093e+09	646930000	597680000	1.04827e+09	2.04827e+09	8.52057e+08	1.00553e+09	1.47834e+09	0	0	0	0	0	0	0	0	0	0	0	0	0	0	0	0	0	0.306466	0.11076	0.283135	0.388207	0.496592	0.872362	0.923871	0.990541	1.62038	0.693388	1.7539	0.983041	0.415989	0.786558	0.490916	0.720817	0.72175	0.987346	1.18012	1	1.73502	0.996543	1.47021
Solyc01g065500.3.1	Solyc01g065500.3.1 C2 calcium/lipid-binding plant phosphoribosyltransferase family protein (AHRD V3.3 *** AT5G17980.1)	14425000								0	0	0	0	0	0	0	0	0	0	0	0	0	0	0	0	0
Solyc01g065530.3.1	Solyc01g065530.3.1 Protein COBRA, putative (AHRD V3.3 *** B9RZK6_RICCO)	1.58093e+08		5.97613e+07	143055000	1.46017e+08	129580000	105861000	2.21303e+08	0	-1	0	0	0	0	0	0	0	0	0	0	0	0	0	0	1		1	0.378013	0.0161758	0.904877	0.999865		1		1	2.39377	0.0579583	0.887433	1	0.724993	0.892269	1.5156	0.713804	0.816955	1	1.70785	1	2.09051
Solyc01g065580.3.1	Solyc01g065580.3.1 Pumilio-like protein (AHRD V3.3 *** A0A0B0MGW0_GOSAR)	4.26367e+07				4.51273e+07				0	0	0	0	0	0	0	0	0	0	0	0	0	0	0	0	0
Solyc01g065720.3.1;Solyc01g100020.3.1	Solyc01g065720.3.1 Phospholipase D (AHRD V3.3 *** I1NJ37_SOYBN);Solyc01g100020.3.1 Phospholipase D (AHRD V3.3 *** I1NJ37_SOYBN)	8687900								0	0	0	0	0	0	0	0	0	0	0	0	0	0	0	0	0
Solyc01g066050.3.1	Solyc01g066050.3.1 Tetratricopeptide repeat-containing protein (AHRD V3.3 *** D7L668_ARALL)	4.99853e+07				64808500				0	0	0	0	0	0	0	0	0	0	0	0	0	0	0	0	0
Solyc01g066310.3.1	Solyc01g066310.3.1 acyl-CoA dehydrogenase-like protein (AHRD V3.3 *** AT3G06810.1)					168150000				0	0	0	0	0	0	0	0	0	0	0	0	0	0	0	0	0
Solyc01g066520.3.1	Solyc01g066520.3.1 Dihydrolipoamide acetyltransferase component of pyruvate dehydrogenase complex (AHRD V3.3 *** K4AWQ5_SOLLC)	7.10223e+07		104870000		59106000				0	0	0	0	0	0	0	0	0	0	0	0	0	0	0	0	0
Solyc01g067100.3.1;Solyc01g067170.1.1	Solyc01g067100.3.1 cullin 1 (AHRD V3.3 *** AT4G02570.4)	6.23927e+07	89463000	1.0505e+08		6.53777e+07			79587500	0	0	0	0	0	0	0	0	0	0	0	0	0	0	0	0	0
Solyc01g067103.1.1	Solyc01g067103.1.1 Cullin-1, putative (AHRD V3.3 *-* B9RT30_RICCO)					26328000				0	0	0	0	0	0	0	0	0	0	0	0	0	0	0	0	0
Solyc01g067210.3.1	Solyc01g067210.3.1 cullin 1 (AHRD V3.3 *** AT4G02570.4)	22244000								0	0	0	0	0	0	0	0	0	0	0	0	0	0	0	0	0
Solyc01g067290.2.1	Solyc01g067290.2.1 Isoflavone reductase-related family protein (AHRD V3.3 *** B9HMP3_POPTR)	4.08593e+07				51335000				0	0	0	0	0	0	0	0	0	0	0	0	0	0	0	0	0
Solyc01g067390.3.1	Solyc01g067390.3.1 RNA helicase DEAH-box1	4.82723e+07				47750000				0	0	0	0	0	0	0	0	0	0	0	0	0	0	0	0	0
Solyc01g067490.3.1	Solyc01g067490.3.1 Anaphase-promoting complex subunit 7-like protein (AHRD V3.3 *** A0A0B0MSH3_GOSAR)	101020000								0	0	0	0	0	0	0	0	0	0	0	0	0	0	0	0	0
Solyc01g067500.3.1	Solyc01g067500.3.1 Serine/threonine-protein phosphatase 2A regulatory subunit B (AHRD V3.3 *** G7JK96_MEDTR)	3.70447e+07		15801000	36008000	30664000				0	0	0	0	0	0	0	0	0	0	0	0	0	0	0	0	0
Solyc01g067550.3.1;Solyc06g054625.1.1	Solyc01g067550.3.1 Zinc finger transcription factor 8	2.15963e+07	38137000			26870000				0	0	0	0	0	0	0	0	0	0	0	0	0	0	0	0	0
Solyc01g067590.3.1	Solyc01g067590.3.1 Sucrose nonfermenting 4-like protein (AHRD V3.3 *** A0A0B2SMB8_GLYSO)	11072000				16318950				0	0	0	0	0	0	0	0	0	0	0	0	0	0	0	0	0
Solyc01g067750.3.1	Solyc01g067750.3.1 dehydroquinate dehydratase/shikimate:NADP oxidoreductase	1.59713e+08	204450000	159995000		2.23213e+08	182890000	126980000	144295000	0	0	0	0	0	0	0	0	0	0	0	0	0	0	0	0	0	1.28011	1	1.00176	1		1	0.782563	1		1		1	0.819351	1	0.568873	1	0.646444	0.577848	0.694297	1	0.788972	1	1.13636
Solyc01g067930.3.1	Solyc01g067930.3.1 Xyloglucan alpha-1,6-xylosyltransferase (AHRD V3.3 *** X2CZ83_PINRA)	9.68517e+08	318610000	286280000	148950000	9.40177e+08	150765000	143663500	37684000	0	0	-1	0	0	0	-1	-1	0	0	0	0	0	0	0	0	3	0.328967	0.121649	0.295586	0.0514179	0.153792	0.0084056	0.898528	0.999999	0.467499	0.698067	0.520295	0.71681	0.160358	0.0108819	0.152805	0.00719839	0.0400818	1	0.952897	0.99999	0.249952	1	0.262307
Solyc01g068200.3.1;Solyc10g079210.2.1	Solyc01g068200.3.1 Elongation defective 1 family protein (AHRD V3.3 *** A0A172CF10_POPTO)	1.0637e+08	52563000	45231000	56703000	156890000	45663000	48147000		0	0	0	0	0	0	0	0	0	0	0	0	0	0	0	0	0	0.494151	1	0.425222	1	0.533072	0.314367	0.86051	1	1.07876	1	1.25363	1	0.291051	1	0.306884	1		1	1.0544	1		1
Solyc01g068240.3.1	Solyc01g068240.3.1 Ubiquitin carboxyl-terminal hydrolase (AHRD V3.3 *** G7IGQ8_MEDTR)	4.53863e+07	62838000			6.07943e+07				0	0	0	0	0	0	0	0	0	0	0	0	0	0	0	0	0
Solyc01g068480.3.1	Solyc01g068480.3.1 Embryo defective 2765 (AHRD V3.3 *** Q8L5Y4_ARATH)	10637000				11625000				0	0	0	0	0	0	0	0	0	0	0	0	0	0	0	0	0
Solyc01g068530.3.1;Solyc05g005690.1.1;Solyc04g026100.1.1	Solyc01g068530.3.1 Ribosomal protein S16 (AHRD V3.3 *** A9P8S1_POPTR);Solyc05g005690.1.1 Ribosomal protein S9, putative (AHRD V3.3 *** B9RYF4_RICCO);Solyc04g026100.1.1 Ribosomal protein S16 (AHRD V3.3 *** A9P8S1_POPTR)	9.19663e+07				75927000	126890000	118320000		0	0	0	0	0	0	0	0	0	0	0	0	0	0	0	0	0
Solyc01g068590.3.1	Solyc01g068590.3.1 metal ion-binding protein (AHRD V3.3 *** AT3G62010.1)	70754000			58517000	6.67677e+07				0	0	0	0	0	0	0	0	0	0	0	0	0	0	0	0	0
Solyc01g068640.3.1	Solyc01g068640.3.1 aarF domain-containing protein kinase	2.36297e+08	143220000	105866500	76448000	2.50627e+08	181750000	221890000		0	0	0	0	0	0	0	0	0	0	0	0	0	0	0	0	0	0.606102	1	0.448024	0.271219	0.323526	1	0.739188	1	0.53378	1	0.722117	1	0.725182	1	0.885341	0.980291		1	1.22085	1		1
Solyc01g073640.3.1	Solyc01g073640.3.1 alcohol dehydrogenase-3,Pfam:PF13561	8.34957e+07			87789000	53340000				0	0	0	0	0	0	0	0	0	0	0	0	0	0	0	0	0
Solyc01g073690.2.1	Solyc01g073690.2.1 V-type proton ATPase subunit D (AHRD V3.3 *** W9SN12_9ROSA)	8.65503e+08	141373000	8.87103e+07	256320000	774150000	258429000	2.58497e+08	1.25607e+08	0	-1	0	0	0	0	0	0	0	0	0	0	0	0	0	0	1	0.163342	0.0530384	0.102496	0.0241376	0.296151	0.453652	0.627491	0.999853	1.81308	0.874449	2.8894	0.661697	0.333823	0.245955	0.33391	0.280297	0.162251	0.100325	1.00026	1	0.486039	0.999179	0.485912
Solyc01g073740.3.1	Solyc01g073740.3.1 Citrate synthase (AHRD V3.3 *** M1CTV7_SOLTU)	2.50727e+08	212825000	376950000	294150000	251610000	306050000	289615000	131475000	0	0	0	0	0	0	0	0	0	0	0	0	0	0	0	0	0	0.848833	0.99945	1.50343	0.895802	1.17319	1	1.77117	0.73841	1.38212	1	0.780342	1	1.21637	1	1.15105	0.999232	0.522535	0.697139	0.9463	1	0.429587	1	0.453965
Solyc01g073750.3.1;Solyc07g061920.3.1	Solyc01g073750.3.1 Glucan synthase-like protein (AHRD V3.3 *** G7KWP5_MEDTR)	2.24917e+09	1.48501e+08	5.18817e+08	189169000	2.07727e+09	6.10077e+08	327470000	1.06935e+08	-1	-1	-1	0	0	0	0	-1	-1	0	-1	0	0	0	0	0	6	0.066025	0.000120193	0.230671	0.0393538	0.0841063	9.86191e-05	3.49368	0.104352	1.27385	1	0.364616	0.0853645	0.293692	0.115822	0.157645	0.00612812	0.0514789	4.82412e-05	0.536769	0.770934	0.175282	0.0127163	0.32655
Solyc01g074030.3.1	Solyc01g074030.3.1 Beta-glucosidase 01 (AHRD V3.3 *** B5M9E4_SOLLC)	102500000		9.23793e+07		1.89643e+08	1.16203e+08	114420000	60784000	0	0	0	0	0	0	0	0	0	0	0	0	1	0	0	0	1		1	0.901262	0.981674		1		1		1		1	0.612747	0.127612	0.603343	1	0.320517	1	0.984653	1	0.523083	1	0.531236
Solyc01g079090.3.1	Solyc01g079090.3.1 Protoporphyrinogen oxidase (AHRD V3.3 *** O64384_SOLTU)	1.00107e+09	362630000	308090000	223853000	1.15293e+09	2.39697e+08	138154500	483690000	0	0	-1	0	0	0	-1	-1	0	0	0	0	0	0	0	0	3	0.362241	1	0.30776	0.0946334	0.223613	0.0324855	0.849599	1	0.617304	1	0.726583	0.997575	0.207902	0.0310696	0.119829	0.00740517	0.41953	0.506985	0.576372	0.905419	2.01793	0.612521	3.50108
Solyc01g079240.3.1	Solyc01g079240.3.1 Long-Chain Acyl-CoA Synthetase (AHRD V3.3 *** A0A0G2SJE2_SALMI)	3.69447e+08	75307000	7.36947e+07	28781000	6.81873e+08	3.54027e+07	6.91463e+07	41192000	0	0	-1	0	0	0	-1	-1	-1	0	0	0	0	0	0	0	4	0.203837	0.123246	0.199473	0.12528	0.077903	0.0252903	0.97859	1	0.382182	0.921356	0.390544	0.918694	0.0519197	0.00133077	0.101406	0.00427109	0.06041	0.00210822	1.95314	0.99766	1.16353	0.999995	0.595722
Solyc01g079250.3.1	Solyc01g079250.3.1 RNA helicase DEAH-box2	2.88073e+07				36569000		33839000		0	0	0	0	0	0	0	0	0	0	0	0	0	0	0	0	0
Solyc01g079410.3.1	Solyc01g079410.3.1 Calcium-dependent phosphotriesterase superfamily protein (AHRD V3.3 *** A0A061DRE0_THECC)	86654000				9.93107e+07				0	0	0	0	0	0	0	0	0	0	0	0	0	0	0	0	0
Solyc01g079420.3.1	Solyc01g079420.3.1 Cytochrome c oxidase subunit 5C (AHRD V3.3 *** M1AI67_SOLTU)	34774500				27060500				0	0	0	0	0	0	0	0	0	0	0	0	0	0	0	0	0
Solyc01g079590.3.1	Solyc01g079590.3.1 Late embryogenesis abundant protein (LEA) family protein (AHRD V3.3 *** AT3G62580.1)	1.65797e+08				1.20864e+08			525355000	0	0	0	0	0	0	0	0	0	0	0	0	0	0	0	0	0
Solyc01g079610.3.1	Solyc01g079610.3.1 DNAJ heat shock family protein (AHRD V3.3 *** AT3G62600.1)	57623000		61778000	70990000	4.73523e+07		98280000		0	0	0	0	0	0	0	0	0	0	0	0	0	0	0	0	0			1.07211	1	1.23197	1					1.14911	1			2.0755	1		1
Solyc01g079650.3.1;Solyc01g056850.3.1;Solyc02g082190.3.1	Solyc01g079650.3.1 CTP synthase (AHRD V3.3 *** A0A0V0IPL0_SOLCH);Solyc01g056850.3.1 CTP synthase (AHRD V3.3 *** W8SVJ8_TOBAC);Solyc02g082190.3.1 CTP synthase (AHRD V3.3 *** M1B2B1_SOLTU)					13341000				0	0	0	0	0	0	0	0	0	0	0	0	0	0	0	0	0
Solyc01g079680.3.1	Solyc01g079680.3.1 Ran GTPase activating protein 2 (AHRD V3.3 *** I7JP53_9SOLN)	1.09267e+09	68692000	128697000	78469000	1089640000	1.28702e+08	114126000	2.54647e+08	0	-1	-1	0	0	0	-1	-1	-1	0	0	0	0	0	0	0	5	0.0628664	1	0.117782	0.000314499	0.0718142	0.000165615	1.87354	1	1.14233	1	0.609719	0.936939	0.118114	0.00032392	0.104737	0.000125568	0.233698	0.011464	0.886748	0.997233	1.97858	0.412407	2.23128
Solyc01g079720.3.1	Solyc01g079720.3.1 Kinase-associated protein phosphatase 1 (AHRD V3.3 *** A6N8J3_SOLPE)	5.18323e+07		54862500		4.38713e+07		94008000	9.68107e+07	0	0	0	0	0	0	0	0	0	0	0	0	0	0	0	0	0			1.05846	0.991208		1						1			2.14281	1	2.2067	0.0707533					1.02981
Solyc01g079790.3.1	Solyc01g079790.3.1 ADP-glucose pyrophosphorylase large subunit 3	12643000								0	0	0	0	0	0	0	0	0	0	0	0	0	0	0	0	0
Solyc01g079840.3.1	Solyc01g079840.3.1 NEDD8-activating enzyme E1 catalytic subunit-like protein (AHRD V3.3 *** A0A0B0N4J5_GOSAR)	1.69343e+07				2.00357e+07				0	0	0	0	0	0	0	0	0	0	0	0	0	0	0	0	0
Solyc01g080160.3.1;Solyc06g054390.3.1;Solyc12g035710.2.1;Solyc09g064870.3.1	Solyc01g080160.3.1 DUF21 domain-containing protein (AHRD V3.3 *** A0A0B2P6Y2_GLYSO)	267910000	161995000	112079000	85298000	3.75823e+08	1.86963e+08	215715000	111737000	0	0	0	0	0	0	0	0	0	0	0	0	0	0	0	0	0	0.604662	0.919716	0.418346	0.337195	0.318383	0.105664	0.691867	0.955747	0.526547	0.744142	0.761052	0.999753	0.497477	0.576757	0.57398	0.780354	0.297313	0.08638	1.15378	1	0.597641	0.86296	0.517984
Solyc01g080330.3.1	Solyc01g080330.3.1 Bax inhibitor-1 family protein (AHRD V3.3 *** AT4G15470.1)	7.32183e+07				6.74523e+07				0	0	0	0	0	0	0	0	0	0	0	0	0	0	0	0	0
Solyc01g080460.3.1	Solyc01g080460.3.1 pyruvate orthophosphate dikinase (AHRD V3.3 *** AT4G15530.6)	2.60127e+09	2.03432e+09	3973800000	3841200000	2.78673e+09	6.09127e+09	4.94397e+09	3567000000	0	0	0	0	0	0	0	0	0	0	0	0	0	1	0	0	1	0.782051	0.659282	1.52764	0.833968	1.47667	0.897052	1.95338	0.0852694	1.8882	0.111963	0.966631	1	2.18581	0.25906	1.77411	0.593654	1.27999	0.99342	0.811648	0.997331	0.585592	0.65548	0.721485
Solyc06g054490.3.1;Solyc01g080530.3.1	Solyc06g054490.3.1 Prolyl 4-hydroxylase alpha subunit, putative (AHRD V3.3 *** B9RSW4_RICCO);Solyc01g080530.3.1 Prolyl 4-hydroxylase alpha subunit, putative (AHRD V3.3 *** B9RSW4_RICCO)					17008000				0	0	0	0	0	0	0	0	0	0	0	0	0	0	0	0	0
Solyc01g080640.3.1;Solyc02g044050.1.1;Solyc06g011620.1.1;Solyc09g042263.1.1;Solyc07g065320.3.1	Solyc01g080640.3.1 Multidrug resistance protein ABC transporter family protein (AHRD V3.3 *** G7IF78_MEDTR)	1.52153e+09	362340000	1.26593e+09	1.01362e+09	1.34803e+09	899450000	1.45157e+09	2.13867e+09	-1	0	0	1	0	0	0	0	0	0	0	0	0	0	0	0	2	0.238141	0.0044693	0.832012	0.999042	0.666181	0.745168	3.49377	0.0131014	2.79742	0.0946515	0.800687	0.959288	0.667231	0.908929	1.0768	1	1.58651	0.845492	1.61384	0.933079	2.37775	0.213105	1.47335
Solyc01g080840.3.1	Solyc01g080840.3.1 Protein translocase subunit SecA (AHRD V3.3 *** K4AXX7_SOLLC)	8.98777e+07				1.06417e+08	92785000		118860000	0	0	0	0	0	0	0	0	0	0	0	0	0	0	0	0	0
Solyc01g080850.3.1	Solyc01g080850.3.1 Protein transport protein SEC23 (AHRD V3.3 *** W9QYF9_9ROSA)	5.63097e+07		63749000	49982000	5.92837e+07	68173000	45311000	56813000	0	0	0	0	0	0	0	0	0	0	0	0	0	0	0	0	0		1	1.13211	1	0.887627	1		1		1	0.784044	1	1.14995	1	0.764308	0.841398	0.958325	1	0.664647	1	0.833365	1	1.25385
Solyc01g080880.3.1	Solyc01g080880.3.1 Kinase family protein (AHRD V3.3 *** D7MRC6_ARALL)	3.12833e+08	72715000	4.06257e+07	79270000	3.61183e+08	1.27887e+08	1.13516e+08	128619500	-1	-1	-1	0	0	0	0	-1	0	0	0	0	0	0	0	0	4	0.23244	0.0101155	0.129864	0.000648903	0.253394	0.043641	0.558697	0.758193	1.09015	0.999953	1.95123	0.656912	0.354077	0.0699368	0.314288	0.0416981	0.356106	0.163498	0.887627	0.999985	1.00573	1	1.13306
Solyc01g080900.3.1	Solyc01g080900.3.1 Cytochrome P450 (AHRD V3.3 *** A0A124SDJ5_CYNCS)	3.90733e+07			48662000	3.54643e+07			6.66533e+07	0	0	0	0	0	0	0	0	1	0	0	0	0	0	0	0	1					1.2454	1											1.87945	0.00614923
Solyc01g080910.2.1	Solyc01g080910.2.1 LOW QUALITY:polyadenylate-binding protein 1-B-binding protein (AHRD V3.3 *** AT4G19950.1)	176670000				131220000	221460000			0	0	0	0	0	0	0	0	0	0	0	0	0	0	0	0	0
Solyc01g081070.3.1	Solyc01g081070.3.1 Protein transport protein sec23, putative (AHRD V3.3 *** B9SKJ9_RICCO)	158625000	1.09719e+08		102082000	1.31607e+08	128130000	222370000	37145000	0	0	0	0	0	0	0	0	0	0	0	0	0	0	0	0	0	0.691686	0.993709		1	0.643543	0.997447		1	0.930398	1		1	0.973583	0.999689	1.68966	1	0.282243	1	1.7355	1	0.289901	1	0.167041
Solyc01g081520.3.1	Solyc01g081520.3.1 30S ribosomal S2 (AHRD V3.3 *** A0A0B0MLM4_GOSAR)	1.07937e+08		78426500	82953000	1.52367e+08		125405000		0	0	0	0	0	0	0	0	0	0	0	0	0	0	0	0	0			0.726597	0.252397	0.768534	0.349943					1.05772	0.999759			0.823047	0.701066		1
Solyc01g081540.3.1	Solyc01g081540.3.1 Myosin family protein, putative, expressed (AHRD V3.3 *** Q10CX1_ORYSJ)	6.62163e+07	97461000	64377000		9.24677e+07				0	0	0	0	0	0	0	0	0	0	0	0	0	0	0	0	0
Solyc01g086710.3.1	Solyc01g086710.3.1 DNA-directed RNA polymerase subunit beta (AHRD V3.3 *** K4AY64_SOLLC)					11085000				0	0	0	0	0	0	0	0	0	0	0	0	0	0	0	0	0
Solyc01g086750.3.1	Solyc01g086750.3.1 Clustered mitochondria protein homolog (AHRD V3.3 *** K4AY68_SOLLC)	2.00203e+08		80048000		1.92567e+08	1.1837e+08	102622000	1.02127e+08	0	0	0	0	0	0	0	0	0	0	0	0	0	0	0	0	0		1	0.399834	1		1		1		1		1	0.614698	0.612045	0.532917	0.258987	0.530348	0.288861	0.866957	0.992039	0.862778	0.996016	0.99518
Solyc01g087120.3.1	Solyc01g087120.3.1 F1-ATP synthase delta subunit (AHRD V3.3 *** Q9SXX1_IPOBA)	1.11707e+08	137220000	134945000	102892500	1.2137e+08	110150000	83425000	132940000	0	0	0	0	0	0	0	0	0	0	0	0	0	0	0	0	0	1.2284	1	1.20803	0.809711	0.921095	0.997381	0.983421	1	0.749836	1	0.762477	0.595719	0.907553	0.997378	0.687359	1	1.09533	1	0.757376	1	1.2069	1	1.59353
Solyc01g087210.3.1	Solyc01g087210.3.1 Cellulose synthase family protein (AHRD V3.3 *** AT5G05170.1)	1.58556e+09	7.88217e+07	65693500	34946000	2.85497e+09	130438000	24101000	26951000	-1	-1	0	0	0	0	-1	0	-1	0	0	0	0	0	0	0	4	0.0497121	0.00179317	0.0414323	0.00419362	0.0220401	1	0.833445	1	0.443355	1	0.531955	1	0.0456881	0.00138965	0.00844178	1	0.00944004	0.000115511	0.18477	1	0.206619	0.179199	1.11825
Solyc01g087250.3.1	Solyc01g087250.3.1 carotenoid cleavage dioxygenase 1A	5.14683e+08	400780000	217835000	2.47893e+08	4.53003e+08	1.97107e+08	3.15353e+08	2.30377e+08	0	0	0	0	0	0	0	0	0	0	0	0	0	0	0	0	0	0.778692	0.985412	0.423241	0.223631	0.481642	0.174215	0.543528	0.735515	0.618527	0.723893	1.13799	1	0.435111	0.160989	0.696139	0.853237	0.508554	0.305054	1.59991	0.814406	1.16879	0.999818	0.730535
Solyc01g087260.3.1	Solyc01g087260.3.1 carotenoid cleavage dioxygenase 1B	138060000	90389000	103160000		9.18073e+07		32620000		0	0	0	0	0	0	0	0	0	0	0	0	0	0	0	0	0	0.654708	1	0.747211	1			1.14129	1						1	0.355309	1				1
Solyc01g087490.3.1;Solyc01g087470.3.1	Solyc01g087490.3.1 Peptidyl-prolyl cis-trans isomerase FKBP42 (AHRD V3.3 *-* A0A0B2RKD3_GLYSO);Solyc01g087470.3.1 Peptidyl-prolyl cis-trans isomerase FKBP42 (AHRD V3.3 *** A0A0B2RKD3_GLYSO)	1.39033e+08		251680000	319980000	1.1242e+08	173760000	1.83863e+08	3.37923e+08	0	0	0	0	0	0	0	0	1	0	0	0	0	0	0	0	1		1	1.81021	1	2.30146	1		1		1	1.27138	1	1.54563	1	1.6355	0.548447	3.00589	0.03879	1.05815	1	1.94477	1	1.8379
Solyc01g087540.3.1	Solyc01g087540.3.1 imidazolonepropionase (Protein of unknown function, DUF642) (AHRD V3.3 *** AT2G41810.1)	3.80333e+08	98181000	86868000		3.90407e+08	103390500	136360000	79249000	0	0	0	0	0	0	0	0	0	0	0	0	0	0	0	0	0	0.258145	1	0.2284	0.0710282		1	0.884774	1		1		1	0.264828	0.103866	0.349277	1	0.202991	1	1.31888	1	0.766502	1	0.581175
Solyc01g087600.3.1	Solyc01g087600.3.1 transmembrane protein, putative (DUF288) (AHRD V3.3 *** AT2G41770.1)	1.44051e+08	89156000			2.16657e+08	64918500	50037000		0	0	0	0	0	0	0	0	0	0	0	0	0	0	0	0	0	0.618918	1		1				1					0.299638	0.0709228	0.230951	1			0.770766	1
Solyc01g087650.3.1	Solyc01g087650.3.1 Conserved oligomeric Golgi complex component (AHRD V3.3 *** F8WL71_CITUN)	1.23571e+08	99632000	96349500		127170000		96547000	85071000	0	0	0	0	0	0	0	0	0	0	0	0	0	0	0	0	0	0.806275	1	0.779712	0.861995		1	0.967054	1		1		1		1	0.759196	1	0.668955	1		1		1	0.881136
Solyc01g087670.3.1	Solyc01g087670.3.1 Transducin/WD40 repeat protein (AHRD V3.3 *** A0A072UCU5_MEDTR)	16398000				2.10987e+07				0	0	0	0	0	0	0	0	0	0	0	0	0	0	0	0	0
Solyc01g087850.2.1;Solyc01g087800.2.1	Solyc01g087850.2.1 serine protease SBT3	47201000				4.25213e+07	47797000			0	0	0	0	0	0	0	0	0	0	0	0	0	0	0	0	0
Solyc01g087870.3.1	Solyc01g087870.3.1 Glucosamine-fructose-6-phosphate aminotransferase, putative (AHRD V3.3 *** B9RM60_RICCO)	10210000								0	0	0	0	0	0	0	0	0	0	0	0	0	0	0	0	0
Solyc01g088020.3.1	Solyc01g088020.3.1 Transducin/WD40 repeat-like superfamily protein (AHRD V3.3 *** AT1G18830.3)	3124600000	6.20497e+08	1006350000	1.43447e+09	2.58287e+09	1378400000	1.2571e+09	7.82353e+08	-1	0	0	0	0	0	0	0	-1	0	0	0	0	0	0	0	2	0.198584	0.000787311	0.322073	0.0513813	0.459088	0.32758	1.62185	0.415989	2.3118	0.071384	1.42542	0.94771	0.533671	0.551021	0.486706	0.380482	0.302901	0.0126158	0.911997	0.99998	0.567581	0.375458	0.622349
Solyc01g088080.3.1	Solyc01g088080.3.1 T-complex protein 1 subunit theta (AHRD V3.3 *** W9RAQ1_9ROSA)	1.06443e+09	806480000	7.64613e+08	951830000	988970000	1.21873e+09	844530000	976090000	0	0	0	0	0	0	0	0	0	0	0	0	0	0	0	0	0	0.757661	0.958774	0.718329	0.920755	0.894213	0.996711	0.948087	1	1.18023	0.999747	1.24485	0.999264	1.23233	0.999104	0.853949	0.995077	0.986976	1	0.692957	0.900215	0.800905	0.998344	1.15578
Solyc01g088250.3.1	Solyc01g088250.3.1 SUN domain protein3					6102800				0	0	0	0	0	0	0	0	0	0	0	0	0	0	0	0	0
Solyc01g088310.3.1	Solyc01g088310.3.1 Geranylgeranyl reductase (AHRD V3.3 *** A0A097P6G1_SOLHA)	24632000				27865500				0	0	0	0	0	0	0	0	0	0	0	0	0	0	0	0	0
Solyc01g088370.3.1	Solyc01g088370.3.1 Eukaryotic translation initiation factor 3 subunit B (AHRD V3.3 *** K4AYM7_SOLLC)	1431000000	625375000	6.29397e+08	5.14717e+08	1.59057e+09	9.46567e+08	7.67147e+08	8.21597e+08	0	0	0	0	0	0	0	0	0	0	0	0	0	0	0	0	0	0.43702	0.137827	0.43983	0.452508	0.35969	0.177784	1.00643	0.961704	0.823053	0.999752	0.817794	0.997149	0.595113	0.877964	0.48231	0.523116	0.516543	0.705088	0.810452	0.996927	0.867975	0.999951	1.07098
Solyc01g088400.3.1;Solyc00g278110.3.1;Solyc01g088430.3.1	Solyc01g088400.3.1 ECERIFERUM 1;Solyc00g278110.3.1 Fatty acid hydroxylase superfamily protein (AHRD V3.3 *-* A0A072TKE8_MEDTR)	76376500				93960500			1.07854e+09	0	0	0	0	0	0	0	0	0	0	0	0	0	0	0	0	0
Solyc01g088505.1.1;Solyc01g088520.3.1	Solyc01g088505.1.1 Dynamin, putative (AHRD V3.3 *** B9SKH8_RICCO)	1.28413e+09	2.15053e+08	7.54277e+08	531040000	1582600000	6.75013e+08	5.41347e+08	468880000	-1	0	0	0	0	0	0	0	0	0	0	0	0	0	0	0	1	0.16747	0.00738174	0.587382	0.896068	0.41354	0.218612	3.50739	0.0838686	2.46934	0.60732	0.704039	0.868299	0.426522	0.506163	0.342062	0.119442	0.296272	0.134577	0.801979	0.972	0.694623	0.981213	0.866136
Solyc01g088550.3.1	Solyc01g088550.3.1 Purine permease family protein (AHRD V3.3 *** B9I8W9_POPTR)	9.91043e+06				8721650			18552000	0	0	0	0	0	0	0	0	0	0	0	0	0	0	0	0	0
Solyc01g088560.3.1;Solyc05g051570.3.1;Solyc03g078570.3.1	Solyc01g088560.3.1 Rab family GTPase (AHRD V3.3 *** D8RBQ4_SELML);Solyc05g051570.3.1 Ras-related protein (AHRD V3.3 *** W9QNC0_9ROSA);Solyc03g078570.3.1 Ras-related protein (AHRD V3.3 *** W9QNC0_9ROSA)	3.06917e+07				2.98913e+07	41143000			0	0	0	0	0	0	0	0	0	0	0	0	0	0	0	0	0
Solyc01g088600.3.1	Solyc01g088600.3.1 Protein TRIGALACTOSYLDIACYLGLYCEROL 4, chloroplastic (AHRD V3.3 *** A0A199W3Y6_ANACO)	952560000	1.74287e+08	1.69263e+08	8.33323e+07	1.31217e+09	1.87614e+08	132790000	8.06233e+07	-1	-1	-1	0	0	0	-1	-1	-1	0	0	0	0	0	0	0	6	0.182967	0.00119781	0.177693	0.00134435	0.0874825	2.24368e-05	0.971178	1	0.478134	0.317901	0.492324	0.290353	0.14298	0.000109505	0.101199	0.000143291	0.0614429	3.41349e-06	0.707784	0.998861	0.429731	0.359846	0.607149
Solyc01g088700.3.1	Solyc01g088700.3.1 Eukaryotic translation initiation factor 4g, putative (AHRD V3.3 *** B9SKF9_RICCO)	3.23577e+07		61975500	7.32397e+07	2.67647e+07	64706500		45792000	0	0	1	0	0	0	1	0	0	0	0	0	0	0	0	0	2		1	1.91533	0.121762	2.26344	0.0240888		1		1	1.18175	0.98789	2.41761	0.0270512		1	1.71091	1		1	0.707688	1
Solyc01g089970.3.1;Solyc03g110960.3.1;Solyc06g071960.3.1	Solyc01g089970.3.1 Nucleoside diphosphate kinase (AHRD V3.3 *** NDK_CAPAN);Solyc03g110960.3.1 Nucleoside diphosphate kinase (AHRD V3.3 *** K4BJV9_SOLLC);Solyc06g071960.3.1 Nucleoside diphosphate kinase (AHRD V3.3 *** K4C8R8_SOLLC)						30337000			0	0	0	0	0	0	0	0	0	0	0	0	0	0	0	0	0
Solyc01g090190.3.1	Solyc01g090190.3.1 Nuclear RNA binding protein (AHRD V3.3 *** C7TPG6_SOLTU)	28672000			26905000	3.91807e+07				0	0	0	0	0	0	0	0	0	0	0	0	0	0	0	0	0
Solyc01g090230.3.1	Solyc01g090230.3.1 GRAM domain family protein (AHRD V3.3 *** AT1G02120.1)	1.73763e+08	61524000	50979000	70360000	1.96253e+08	57729000	53810000	37260000	0	-1	0	0	0	0	0	-1	0	0	0	0	0	0	0	0	2	0.354068	1	0.293382	0.0259392	0.404919	1	0.828603	1	1.14362	1	1.38018	1	0.294156	1	0.274186	0.0198367	0.189857	1	0.932114	1	0.64543	1	0.692436
Solyc01g090270.3.1	Solyc01g090270.3.1 bZIP domain class transcription factor (DUF630 and DUF632) (AHRD V3.3 *** AT3G60320.1)						8861100			0	0	0	0	0	0	0	0	0	0	0	0	0	0	0	0	0
Solyc01g090430.3.1	Solyc01g090430.3.1 NRC1	92282000				8.28683e+07				0	0	0	0	0	0	0	0	0	0	0	0	0	0	0	0	0
Solyc01g090700.3.1	Solyc01g090700.3.1 3-hydroxyisobutyryl-CoA hydrolase-like protein (AHRD V3.3 *** A0A0K9Q5H5_ZOSMR)					24121000				0	0	0	0	0	0	0	0	0	0	0	0	0	0	0	0	0
Solyc01g090750.3.1	Solyc01g090750.3.1 T-complex protein 1 alpha subunit (AHRD V3.3 *** AT3G20050.1)	1327800000	4.15557e+08	6.04523e+08	5.32493e+08	1704900000	691420000	5.96853e+08	568140000	0	0	0	0	0	0	0	0	0	0	0	0	0	0	0	0	0	0.312966	0.151967	0.455282	0.595716	0.401034	0.44166	1.45473	0.970183	1.2814	0.995041	0.880848	0.999992	0.405549	0.586493	0.350081	0.266043	0.333239	0.357598	0.863228	0.998005	0.8217	0.999855	0.951892
Solyc01g090770.3.1	Solyc01g090770.3.1 alanine-tRNA ligase (AHRD V3.3 *** AT2G45060.1)					5200400				0	0	0	0	0	0	0	0	0	0	0	0	0	0	0	0	0
Solyc01g090780.3.1	Solyc01g090780.3.1 CCR4-NOT transcription complex subunit 1 (AHRD V3.3 *** A0A0B2PP65_GLYSO)	6.65097e+08	49564000	83618000	146234000	9.28563e+08	2.07757e+08	228025000	1.50918e+08	0	-1	-1	0	0	0	0	0	-1	0	0	0	0	0	0	0	3	0.0745215	1	0.125723	0.00576822	0.219869	0.0374069	1.68707	1	2.95041	1	1.74883	0.948551	0.22374	0.0501511	0.245568	0.149728	0.162528	0.00430453	1.09756	0.999987	0.726416	0.827522	0.661847
Solyc01g090910.3.1	Solyc01g090910.3.1 Vesicle-associated protein 1-1 (AHRD V3.3 *** VAP11_ARATH)	17839000				1.70333e+07				0	0	0	0	0	0	0	0	0	0	0	0	0	0	0	0	0
Solyc01g091080.3.1	Solyc01g091080.3.1 Tubulin-folding cofactor D (AHRD V3.3 *** TBCD_ARATH)	3.73473e+07			77974000	3.96667e+07	58758000	59901000	71536000	0	0	0	0	0	0	0	0	0	0	0	0	0	0	0	0	0		1		1	2.08781	1		1		1		1	1.48129	1	1.51011	1	1.80343	1	1.01945	1	1.21747	1	1.19424
Solyc01g091090.3.1	Solyc01g091090.3.1 Tubulin-folding cofactor D (AHRD V3.3 *-* TBCD_ARATH)					9430200				0	0	0	0	0	0	0	0	0	0	0	0	0	0	0	0	0
Solyc01g091170.3.1	Solyc01g091170.3.1 arginase 2 ARG2	3.36787e+08	436245000	4.80393e+08	206430000	1.71863e+08	3.00943e+08	403070000	254570000	0	0	0	0	0	0	0	0	0	0	0	0	0	0	0	0	0	1.29532	0.922496	1.4264	0.880177	0.61294	0.911149	1.1012	1	0.473197	0.364154	0.42971	0.256366	1.75106	0.556846	2.34529	0.146063	1.48124	0.909995	1.33936	0.97113	0.845907	0.999507	0.631578
Solyc01g091200.3.1	Solyc01g091200.3.1 UDP-glucuronate 4-epimerase 4 (AHRD V3.3 *** GAE4_ARATH)					24189000				0	0	0	0	0	0	0	0	0	0	0	0	0	0	0	0	0
Solyc11g072260.2.1;Solyc10g018250.2.1;Solyc05g051000.3.1;Solyc03g083530.3.1;Solyc01g091220.3.1	Solyc11g072260.2.1 40S ribosomal protein S13 (AHRD V3.3 *** RS13_SOYBN);Solyc10g018250.2.1 40S ribosomal protein S13 (AHRD V3.3 *** RS13_SOYBN);Solyc05g051000.3.1 40S ribosomal protein S13 (AHRD V3.3 *** RS13_SOYBN);Solyc03g083530.3.1 40S ribosomal protein	49776000				45934000				0	0	0	0	0	0	0	0	0	0	0	0	0	0	0	0	0
Solyc01g091310.3.1	Solyc01g091310.3.1 Transducin/WD40 repeat-like superfamily protein (AHRD V3.3 *** AT4G00090.1)	6.04137e+08	195555000	2.89057e+08	409670000	4.15287e+08	420160000	4.44457e+08	334090000	0	0	0	0	0	0	0	0	0	0	0	0	0	0	0	0	0	0.323693	0.078699	0.478462	0.280424	0.678108	0.938266	1.47813	0.956341	2.09491	0.542756	1.41727	0.950978	1.01173	1	1.07024	1	0.80448	0.948434	1.05783	1	0.795149	0.95214	0.751682
Solyc01g091460.3.1;Solyc05g007740.2.1	Solyc01g091460.3.1 Brefeldin A-inhibited guanine nucleotide-exchange protein (AHRD V3.3 *** G7L099_MEDTR)	737050000	25991000	4.61143e+07	37519500	1.00883e+09	5.26853e+07	52721000	19888500	-1	-1	-1	0	0	0	-1	-1	-1	0	0	0	0	0	0	0	6	0.0352636	5.33184e-05	0.0625661	0.000113692	0.050905	0.000211711	1.77424	0.876416	1.44356	0.982027	0.813619	0.999953	0.052224	5.34872e-05	0.0522594	3.51114e-05	0.0197144	8.56193e-06	1.00068	0.999975	0.377496	0.38113	0.377241
Solyc01g091530.3.1	Solyc01g091530.3.1 Fasciclin-like arabinogalactan protein (AHRD V3.3 *** E3WHD6_9ROSI)	2.60087e+09	1.47321e+09	2827700000	1551200000	2562500000	3095300000	2110500000	1037520000	0	0	0	0	0	0	0	0	0	0	-1	0	0	0	0	0	1	0.566429	0.396595	1.08721	0.999924	0.596417	0.776778	1.91942	0.23374	1.05294	0.999773	0.548573	0.586412	1.20792	0.997326	0.82361	0.969263	0.404886	0.0670198	0.68184	0.723936	0.335192	0.0203728	0.491599
Solyc01g091630.3.1	Solyc01g091630.3.1 cutin deficient 2	7957400								0	0	0	0	0	0	0	0	0	0	0	0	0	0	0	0	0
Solyc01g091640.3.1;REV__Solyc03g119330.3.1	Solyc01g091640.3.1 S-adenosyl-L-methionine-dependent methyltransferases superfamily protein (AHRD V3.3 *** AT4G00740.2)	2182100000	2.68213e+08	2.01163e+08	1.82327e+08	2.34853e+09	2.69094e+08	1.77053e+08	1.18729e+08	-1	-1	-1	0	0	0	-1	-1	-1	0	0	0	0	0	0	0	6	0.122915	0.00019039	0.092188	7.5385e-05	0.0835556	5.69749e-05	0.750012	0.999302	0.679782	0.996201	0.906361	1	0.11458	0.000123253	0.0753889	3.05927e-05	0.0505547	4.83957e-06	0.65796	0.989846	0.441218	0.531113	0.670585
Solyc01g091650.3.1	Solyc01g091650.3.1 COP9 signalosome complex subunit 1 (AHRD V3.3 *** AT3G61140.1)	43489000				3.69517e+07				0	0	0	0	0	0	0	0	0	0	0	0	0	0	0	0	0
Solyc01g091690.3.1;Solyc08g013740.3.1	Solyc01g091690.3.1 S-adenosyl-L-methionine-dependent methyltransferases superfamily protein (AHRD V3.3 *** AT4G00750.1)	1644400000	7.77657e+08	2679500000	2.22847e+09	1.47087e+09	1.25983e+09	2.17853e+09	2.89697e+09	0	0	0	1	0	0	0	0	0	0	0	0	0	0	0	0	1	0.472912	0.162614	1.62947	0.955249	1.35519	0.999263	3.44561	0.0231438	2.86562	0.0638735	0.831673	0.999201	0.856524	0.999935	1.48112	0.995467	1.96956	0.756112	1.72922	0.95343	2.29948	0.543098	1.32978
Solyc01g093970.4.1	Solyc01g093970.4.1 Glycosyltransferase (AHRD V1 **-- B9IC41_POPTR)%3B contains Interpro domain(s) IPR002495 Glycosyl transferase%2C family 8	108274000		37572000	50259000	117464000	49290000	29866000		0	0	0	0	0	0	0	0	0	0	0	0	0	0	0	0	0		1	0.347009	1	0.464183	1		1		1	1.33767	1	0.419618	1	0.254257	1		1	0.605924	1		1
Solyc01g094030.3.1;Solyc10g052520.1.1;Solyc10g017590.2.1;Solyc05g047710.3.1	Solyc01g094030.3.1 CLB1	2.13537e+09	593460000	2.09923e+09	1.06032e+09	1953100000	1.51747e+09	1.47497e+09	1249900000	-1	0	0	1	0	0	0	0	0	0	0	0	0	0	0	0	2	0.277919	0.0273381	0.983079	1	0.496553	0.566029	3.53728	0.0277822	1.78668	0.584435	0.5051	0.571002	0.776953	0.998115	0.755196	0.98519	0.639957	0.886448	0.971997	0.999995	0.823675	0.996286	0.847405
Solyc01g094050.1.1	Solyc01g094050.1.1 beige/BEACH domain protein (AHRD V3.3 *-* AT3G60920.2)	7.48857e+07		78528000	61685000	78979000				0	0	0	0	0	0	0	0	0	0	0	0	0	0	0	0	0
Solyc01g094060.3.1	Solyc01g094060.3.1 BEACH domain-containing protein (AHRD V3.3 *** A0A124SBD7_CYNCS)	40087000				51574000				0	0	0	0	0	0	0	0	0	0	0	0	0	0	0	0	0
Solyc01g094080.3.1	Solyc01g094080.3.1 Cytochrome P450 family protein (AHRD V3.3 *** A0A061DTU0_THECC)	4.11457e+07		110660000	96090000	35331000		60543000		0	0	0	0	0	0	0	0	0	0	0	0	0	0	0	0	0			2.68947	1	2.33536	1					0.868335	1			1.71359	1		1
Solyc01g094170.3.1;Solyc10g017580.3.1;Solyc01g007100.3.1;Solyc10g081900.2.1	Solyc01g094170.3.1 Digalactosyldiacylglycerol synthase (AHRD V3.3 *** A2Q3N6_MEDTR)	4.16597e+07				43455000				0	0	0	0	0	0	0	0	0	0	0	0	0	0	0	0	0
Solyc01g094200.3.1	Solyc01g094200.3.1 Malic enzyme (AHRD V3.3 *** K4AZG1_SOLLC)	1539000000	386750000	1260090000	6.06657e+08	1.26033e+09	3.85497e+08	5.91587e+08	2.66143e+08	0	0	0	0	0	0	0	0	-1	0	0	0	0	0	0	0	1	0.2513	0.081727	0.818772	0.999577	0.394189	0.28414	3.25815	0.18901	1.5686	0.993651	0.481439	0.533857	0.305869	0.169778	0.469389	0.341862	0.211169	0.0438764	1.53461	0.999716	0.690391	0.993238	0.449881
Solyc01g094260.3.1;Solyc01g094250.3.1;Solyc01g094237.1.1	Solyc01g094260.3.1 (+)-neomenthol dehydrogenase (AHRD V3.3 *** MNR1_CAPAN);Solyc01g094250.3.1 NAD(P)-binding Rossmann-fold superfamily protein (AHRD V3.3 *** AT3G61220.1);Solyc01g094237.1.1 NAD(P)-binding Rossmann-fold superfamily protein (AHRD V3.3 *** A0	2168100								0	0	0	0	0	0	0	0	0	0	0	0	0	0	0	0	0
Solyc01g094290.3.1;Solyc07g009575.1.1;Solyc07g009580.1.1	Solyc01g094290.3.1 K(+) efflux antiporter (AHRD V3.3 *** A0A0K9NJL3_ZOSMR)	9.38233e+08	4.08607e+07	8.90967e+07	39896000	1.57743e+09	88190000	9.48327e+07	1.01711e+08	-1	-1	-1	0	0	0	-1	-1	-1	0	0	0	0	0	0	0	6	0.0435506	3.0298e-06	0.0949622	9.0559e-05	0.0425225	3.11533e-06	2.1805	0.454693	0.976391	1	0.447783	0.465041	0.0559073	5.14275e-06	0.0601183	1.42198e-05	0.064479	2.11396e-05	1.07532	0.997401	1.15332	0.982816	1.07253
Solyc01g094340.3.1	Solyc01g094340.3.1 Carboxyltransferase alpha Subunit (AHRD V3.3 *** A0A0G2SJ78_SALMI)	61523000	64875000			6.68603e+07				0	0	0	0	0	0	0	0	0	0	0	0	0	0	0	0	0
Solyc01g094370.3.1	Solyc01g094370.3.1 remorin 2					48715000				0	0	0	0	0	0	0	0	0	0	0	0	0	0	0	0	0
Solyc01g094410.3.1	Solyc01g094410.3.1 C2 calcium/lipid-binding plant phosphoribosyltransferase family protein (AHRD V3.3 *** AT4G11610.1)	4.22817e+08	2.52383e+08	6.84263e+08	348280000	3.90407e+08	5.19097e+08	4.67373e+08	1.95777e+08	0	0	0	0	0	0	0	0	0	0	0	0	0	0	0	0	0	0.59691	0.78942	1.61835	0.905335	0.823714	0.991017	2.71121	0.173478	1.37996	0.99497	0.508985	0.486995	1.32963	0.996018	1.19714	1	0.50147	0.559898	0.900359	0.995515	0.37715	0.221804	0.418889
Solyc01g094670.3.1	Solyc01g094670.3.1 Aberrant root formation protein 4 (AHRD V3.3 *** A0A151RW33_CAJCA)					37911000				0	0	0	0	0	0	0	0	0	0	0	0	0	0	0	0	0
Solyc01g094680.3.1	Solyc01g094680.3.1 Signal peptide peptidase-like protein (AHRD V3.3 *** G7LBR2_MEDTR)					4953700				0	0	0	0	0	0	0	0	0	0	0	0	0	0	0	0	0
Solyc01g094690.3.1	Solyc01g094690.3.1 plasma membrane intrinsic protein 1.2	4.06907e+08		495415000	520040000	3.09683e+08			421270000	0	0	0	0	0	0	0	0	0	0	0	0	0	0	0	0	0			1.21752	0.932871	1.27803	1					1.04971	1				1	1.36033	1
Solyc01g094700.3.1	Solyc01g094700.3.1 Glycerol-3-phosphate acyltransferase (AHRD V3.3 *** G7LBQ7_MEDTR)	2310420000	6.37377e+07	21363000		3420900000	24210500	22949000		-1	0	0	0	0	0	-1	0	0	0	0	0	0	0	0	0	2	0.027587	0.0396818	0.00924637	1			0.335171	1					0.00707723	0.00613757	0.00670847	1			0.947895	1
Solyc01g094720.3.1	Solyc01g094720.3.1 Phosphate transporter (AHRD V3.3 *** A0A0B5WYA8_MANES)	173813000				1.81087e+08			109000000	0	0	0	0	0	0	0	0	0	0	0	0	0	0	0	0	0
Solyc01g094750.3.1	Solyc01g094750.3.1 Cytochrome P450 family protein (AHRD V3.3 *** B9I8K8_POPTR)	16691500				1.48867e+07				0	0	0	0	0	0	0	0	0	0	0	0	0	0	0	0	0
Solyc01g094770.3.1	Solyc01g094770.3.1 Mesoderm induction early response protein 1, putative isoform 1 (AHRD V3.3 *** A0A061DT69_THECC)						10990000			0	0	0	0	0	0	0	0	0	0	0	0	0	0	0	0	0
Solyc01g094790.3.1;Solyc10g012370.3.1	Solyc01g094790.3.1 Cysteine synthase (AHRD V3.3 *** K4AZL9_SOLLC)	91052000	182600000		225300000	9.63457e+07	177670000	221930000	77683000	0	0	0	0	0	0	0	1	0	0	0	0	0	0	0	0	1	2.00545	1		1	2.47441	1		1	1.23384	1		1	1.84409	0.231088	2.30348	0.0414655	0.806295	1	1.24911	0.954945	0.437232	1	0.350034
Solyc01g094880.3.1	Solyc01g094880.3.1 Quinoprotein amine dehydrogenase, beta chain-like, RIC1-like guanyl-nucleotide exchange factor (AHRD V3.3 *** AT5G28350.1)	1.62273e+08		6.76217e+07	47345500	217240000	61257000	85524500	28870000	0	-1	-1	0	0	0	-1	0	0	0	0	0	0	0	0	0	3		1	0.416715	0.0374304	0.291764	0.0105135		1		1	0.700153	0.845442	0.281978	0.0103806	0.393687	0.0600228	0.132894	1	1.39616	0.91526	0.471293	1	0.337564
Solyc01g094920.3.1	Solyc01g094920.3.1 receptor-like kinase (AHRD V3.3 *** AT4G00300.1)					25789000				0	0	0	0	0	0	0	0	0	0	0	0	0	0	0	0	0
Solyc01g094930.3.1	Solyc01g094930.3.1 CAAX prenyl protease 1-like protein (AHRD V3.3 *** A0A0B0NSR9_GOSAR)	1.50007e+08	187505000	2.53197e+08	248180000	158410000	273650000	334150000	363105000	0	0	0	0	0	0	0	1	1	0	0	0	0	0	0	0	2	1.24998	0.933092	1.6879	0.164458	1.65446	1	1.35035	0.817923	1.32359	1	0.980187	1	1.72748	0.236313	2.1094	0.0215093	2.29218	0.024583	1.22109	0.935695	1.3269	0.856658	1.08665
Solyc01g094960.3.1	Solyc01g094960.3.1 mitogen-activated protein kinase 5	1212500								0	0	0	0	0	0	0	0	0	0	0	0	0	0	0	0	0
Solyc01g095110.3.1	Solyc01g095110.3.1 Pentatricopeptide repeat superfamily protein, putative (AHRD V3.3 *** A0A061DUV4_THECC)					13430000				0	0	0	0	0	0	0	0	0	0	0	0	0	0	0	0	0
Solyc01g095120.3.1	Solyc01g095120.3.1 alpha/beta-hydrolases superfamily protein	61966000				2.94823e+07				0	0	0	0	0	0	0	0	0	0	0	0	0	0	0	0	0
Solyc01g095200.3.1	Solyc01g095200.3.1 proteinase inhibitor 2	485090000		2.60007e+08	267930000	3.20053e+08	95832000	3.20503e+08	311440000	0	0	0	0	0	0	0	0	0	0	0	0	0	0	0	0	0		1	0.535997	0.623729	0.55233	1		1		1	1.03047	1	0.299425	1	1.00141	0.999386	0.973088	1	3.34443	1	3.24985	1	0.971722
Solyc01g095290.3.1	Solyc01g095290.3.1 Glycosyltransferase (AHRD V3.3 *** K4AZR8_SOLLC)	65097500				6.15597e+07				0	0	0	0	0	0	0	0	0	0	0	0	0	0	0	0	0
Solyc01g095300.3.1	Solyc01g095300.3.1 glycosyl transferase family 1 protein (AHRD V3.3 *** AT4G01210.1)					10658000				0	0	0	0	0	0	0	0	0	0	0	0	0	0	0	0	0
Solyc01g095430.3.1	Solyc01g095430.3.1 Protein CURVATURE THYLAKOID 1A, chloroplastic (AHRD V3.3 *** CUT1A_ARATH)	42088000								0	0	0	0	0	0	0	0	0	0	0	0	0	0	0	0	0
Solyc01g095620.3.1	Solyc01g095620.3.1 Glycosyltransferase (AHRD V3.3 *** D7S016_SOLLC)	2.56547e+07				21525000				0	0	0	0	0	0	0	0	0	0	0	0	0	0	0	0	0
Solyc01g095670.3.1	Solyc01g095670.3.1 thylakoid rhodanese-like protein (AHRD V3.3 *** AT4G01050.1)	1.78793e+09	1096600000	1.34553e+09	4.55717e+08	1.81183e+09	1.07297e+09	7.05947e+08	654970000	0	0	-1	0	0	0	0	0	0	0	0	0	0	0	0	0	1	0.613334	1	0.752563	0.992493	0.254885	0.0162916	1.227	1	0.415572	1	0.338689	0.0638525	0.592203	0.787021	0.389631	0.0794781	0.361496	0.153034	0.657935	0.661499	0.610425	0.863278	0.92779
Solyc01g095970.3.1	Solyc01g095970.3.1 dynamin-like protein (AHRD V3.3 *** AT5G42080.4)	1.44963e+08	123740000		131610000	1.74847e+08			157500000	0	0	0	0	0	0	0	0	0	0	0	0	0	0	0	0	0	0.853595	1			0.907885	1			1.0636	1				1			0.900789	1				1
Solyc01g096010.3.1	Solyc01g096010.3.1 embryo defective 1703 (AHRD V3.3 *** AT3G61780.1)					2697400				0	0	0	0	0	0	0	0	0	0	0	0	0	0	0	0	0
Solyc01g096040.3.1	Solyc01g096040.3.1 Eukaryotic aspartyl protease family protein (AHRD V3.3 *** AT1G01300.1)	3.80327e+08	158150000		1.21403e+08	3.81063e+08	120695000	151530000	1.54269e+08	0	0	0	0	0	0	0	0	0	0	0	0	0	0	0	0	0	0.415827	0.671294		1	0.319208	0.22621		1	0.767647	0.995708		1	0.316732	0.161238	0.39765	1	0.404837	0.222964	1.25548	1	1.27817	0.999188	1.01807
Solyc01g096060.3.1	Solyc01g096060.3.1 Exportin-2-like protein (AHRD V3.3 *** A0A0B0N8Q4_GOSAR)	1.62743e+09	1.70992e+08	1.91903e+08	3.80683e+08	1481700000	537010000	2.45653e+08	1.66877e+08	-1	-1	0	0	0	0	0	-1	-1	0	0	0	0	0	0	0	4	0.105069	0.00316386	0.117918	0.00966515	0.233916	0.094295	1.12229	0.998773	2.22632	0.644209	1.98372	0.920432	0.362428	0.363154	0.165792	0.0232394	0.112625	0.00148733	0.457446	0.748864	0.310752	0.113945	0.679318
Solyc01g096110.3.1	Solyc01g096110.3.1 transducin family protein / WD-40 repeat family protein (AHRD V3.3 *** AT2G46560.2)					13244000				0	0	0	0	0	0	0	0	0	0	0	0	0	0	0	0	0
Solyc01g096160.3.1	Solyc01g096160.3.1 L-fucokinase/GDP-L-fucose pyrophosphorylase (AHRD V3.3 *** AT1G01220.7)	63382000				68695000				0	0	0	0	0	0	0	0	0	0	0	0	0	0	0	0	0
Solyc01g096240.3.1	Solyc01g096240.3.1 plant/protein (AHRD V3.3 *** AT3G61870.1)	3.09887e+08				265420000				0	0	0	0	0	0	0	0	0	0	0	0	0	0	0	0	0
Solyc01g096270.3.1	Solyc01g096270.3.1 Cytochrome b5 (AHRD V3.3 *** CYB5_BRAOB)	68974000		71199000		60937000				0	0	0	0	0	0	0	0	0	0	0	0	0	0	0	0	0
Solyc01g096350.3.1	Solyc01g096350.3.1 CDPK-related protein kinase (AHRD V3.3 *** A0A0B0NV52_GOSAR)	4.61733e+07		55764000	52222500	4.24033e+07	42167500	44185000	70885000	0	0	0	0	0	0	0	0	0	0	0	0	0	0	0	0	0		1	1.20771	0.900217	1.13101	0.991228		1		1	0.936491	0.999949	0.994438	0.999999	1.04202	1	1.67168	0.130077	1.04784	0.999963	1.68103	0.148883	1.60428
Solyc01g096390.3.1	Solyc01g096390.3.1 DNA-directed RNA polymerase subunit (AHRD V3.3 *** K4B027_SOLLC)	20917000								0	0	0	0	0	0	0	0	0	0	0	0	0	0	0	0	0
Solyc01g096450.3.1	Solyc01g096450.3.1 Aspartic proteinase nepenthesin-1-like protein (AHRD V3.3 *** T2DNA5_PHAVU)	2.49503e+09	1969400000	8.29857e+08	1122845000	2.76557e+09	1.48957e+09	2053250000	1381230000	0	0	0	0	0	0	0	0	0	0	0	0	0	0	0	0	0	0.789328	1	0.332603	0.0512841	0.450032	0.329471	0.421375	1	0.570146	1	1.35306	0.986214	0.538614	0.401942	0.742434	0.988277	0.499438	0.436218	1.37841	0.926844	0.927266	1	0.672704
Solyc01g096490.3.1	Solyc01g096490.3.1 protein kinases%3Bubiquitin-protein ligase (AHRD V3.3 *** AT5G13530.1)	1.20843e+08		113752000	1.50343e+08	107450000			114660000	0	0	0	0	0	0	0	0	0	0	0	0	0	0	0	0	0			0.941318	0.984852	1.24412	0.985557					1.32168	0.831789				1	1.0671	1
Solyc01g096500.3.1	Solyc01g096500.3.1 Sphingoid long-chain bases kinase 1 (AHRD V3.3 *** A0A151QX93_CAJCA)	15729000								0	0	0	0	0	0	0	0	0	0	0	0	0	0	0	0	0
Solyc01g096540.3.1	Solyc01g096540.3.1 Mammalian uncoordinated homology 13, domain 2 (AHRD V3.3 *** A0A118JRY8_CYNCS)	1.80563e+08	95987000	1.63883e+08	132220000	1.71843e+08	168820000	89770000	106039000	0	0	0	0	0	0	0	0	0	0	0	0	0	0	0	0	0	0.531597	1	0.907622	0.999876	0.732264	0.928306	1.70735	1	1.37748	1	0.806793	0.988976	0.982406	0.999994	0.522394	1	0.617068	0.339305	0.53175	1	0.628119	0.460075	1.18123
Solyc01g096590.3.1;Solyc01g096580.3.1	Solyc01g096590.3.1 ribosomal protein S10p/S20e family protein;Solyc01g096580.3.1 ribosomal protein S10p/S20e family protein	4.09973e+07				4.72817e+07				0	0	0	0	0	0	0	0	0	0	0	0	0	0	0	0	0
Solyc01g096600.3.1	Solyc01g096600.3.1 THO complex subunit 1 (AHRD V3.3 *** A0A0B0MSX7_GOSAR)			30583000		14092000		28429000		0	0	0	0	0	0	0	0	0	0	0	0	0	0	0	0	0
Solyc01g096660.3.1	Solyc01g096660.3.1 PSII-associated proline-rich protein	5.08683e+07				49809000				0	0	0	0	0	0	0	0	0	0	0	0	0	0	0	0	0
Solyc01g096670.3.1	Solyc01g096670.3.1 Cytochrome P450, putative (AHRD V3.3 *** B9SJN4_RICCO)	9.65167e+07		93994000	105050000	71100000				0	0	0	0	0	0	0	0	0	0	0	0	0	0	0	0	0
Solyc01g096780.3.1	Solyc01g096780.3.1 SAD1/UNC-84 domain protein 1 (AHRD V3.3 *** AT5G04990.1)	7.14877e+08	1.06478e+08	1.65411e+08	1.20586e+08	721690000	1.55477e+08	274275000	1.33007e+08	-1	-1	-1	0	0	0	-1	0	-1	0	0	0	0	0	0	0	5	0.148946	0.00113349	0.231384	0.00745399	0.168681	0.00150009	1.55347	0.963882	1.1325	1	0.729009	0.985118	0.215434	0.0084171	0.380045	0.171439	0.184299	0.00237695	1.76409	0.921043	0.855477	0.996424	0.484939
Solyc01g096830.3.1	Solyc01g096830.3.1 Cation-transporting ATPase (AHRD V3.3 *** K4B071_SOLLC)	6.00173e+08	126209500	4.53643e+08	3.31357e+08	5.86657e+08	256210000	345940000	4.47267e+08	-1	0	0	1	0	0	0	0	0	0	0	0	0	0	0	0	2	0.210288	0.00802506	0.755854	0.984168	0.552102	0.385326	3.59437	0.0347081	2.62545	0.275742	0.730434	0.861476	0.436729	0.203783	0.589681	0.565886	0.762399	0.983526	1.35022	0.992546	1.7457	0.632979	1.2929
Solyc01g096900.3.1	Solyc01g096900.3.1 DNA GYRASE A (AHRD V3.3 *** AT3G10690.1)	25549000				2.98333e+07				0	0	0	0	0	0	0	0	0	0	0	0	0	0	0	0	0
Solyc01g096990.3.1	Solyc01g096990.3.1 Vacuolar protein sorting-associated protein 9A (AHRD V3.3 *** A0A1D1ZJE0_9ARAE)	1.05844e+08	161490000	101270000	161310000	1.19633e+08	138520000	130790000	139950000	0	0	1	0	0	0	0	0	0	0	0	0	0	0	0	0	1	1.52573	1	0.956782	1	1.52403	0.0298815	0.627098	1	0.998885	1	1.59287	1	1.15787	0.695927	1.09326	1	1.16982	1	0.944196	1	1.01032	1	1.07004
Solyc01g097000.3.1	Solyc01g097000.3.1 Beta-glucosidase (AHRD V3.3 *** A0A0B4PJM3_SOYBN)	43844000				4.45543e+07				0	0	0	0	0	0	0	0	0	0	0	0	0	0	0	0	0
Solyc01g097340.3.1	Solyc01g097340.3.1 GDP-mannose 3,5-epimerase (AHRD V3.3 *** C6K2K9_SOLLC)						10810000			0	0	0	0	0	0	0	0	0	0	0	0	0	0	0	0	0
Solyc01g097440.3.1	Solyc01g097440.3.1 Peptide-N(4)-(N-acetyl-beta-glucosaminyl)asparagine amidase-like protein (AHRD V3.3 *** A0A0B0NA55_GOSAR)	3.44667e+07		40990000	53674000	33614000	58682500	73067000	6.07443e+07	0	0	0	0	0	0	0	0	0	0	0	0	0	0	0	0	0		1	1.18926	0.999351	1.55727	0.915731		1		1	1.30944	0.997141	1.74578	0.798609	2.17371	1	1.80711	0.703143	1.24512	1	1.03514	1	0.831351
Solyc01g097520.3.1	Solyc01g097520.3.1 annexin 5	10942000		18722000						0	0	0	0	0	0	0	0	0	0	0	0	0	0	0	0	0
Solyc01g097740.3.1	Solyc01g097740.3.1 Tetratricopeptide repeat protein 35 (AHRD V3.3 *** W9QKC4_9ROSA)	20221000								0	0	0	0	0	0	0	0	0	0	0	0	0	0	0	0	0
Solyc01g097760.3.1	Solyc01g097760.3.1 60S ribosomal protein L7A-like protein (AHRD V3.3 *** Q2XPW4_SOLTU)	1.36153e+08				1.23617e+08				0	0	0	0	0	0	0	0	0	0	0	0	0	0	0	0	0
Solyc01g097770.3.1	Solyc01g097770.3.1 phototropin 2	1.09949e+09	189160000	172260000	7.91537e+07	1140540000	2.71971e+08	1.99693e+08	5.34693e+07	0	-1	-1	0	0	0	-1	-1	-1	0	0	0	0	0	0	0	5	0.172043	0.0652763	0.156672	0.0237857	0.071991	0.000772421	0.910658	1	0.418448	0.632307	0.459501	0.598691	0.238458	0.023277	0.175087	0.0189083	0.0468807	0.000150554	0.734246	1	0.1966	0.170839	0.267757
Solyc01g097810.3.1	Solyc01g097810.3.1 zeta-carotene desaturase	2.02543e+08	304010000	2.29287e+08	310695000	192410000	2.13273e+08	203460000	7.77827e+08	0	0	1	0	0	0	0	0	1	0	1	1	0	0	0	1	5	1.50096	1	1.13204	0.934701	1.53397	0.0477003	0.754208	1	1.02199	1	1.35505	0.234093	1.10843	0.968471	1.05743	0.999699	4.04255	3.71058e-07	0.953987	0.999797	3.64709	8.9299e-07	3.823
Solyc01g097840.3.1	Solyc01g097840.3.1 MAP kinase kinase kinase 6					57563000				0	0	0	0	0	0	0	0	0	0	0	0	0	0	0	0	0
Solyc01g098090.3.1;Solyc08g023593.1.1	Solyc01g098090.3.1 meloidogyne-induced giant cell protein DB214;Solyc08g023593.1.1 Katanin p80 WD40 repeat-containing subunit B1 homolog (AHRD V3.3 --* C1E4X3_MICCC)					16074000				0	0	0	0	0	0	0	0	0	0	0	0	0	0	0	0	0
Solyc01g098110.3.1	Solyc01g098110.3.1 Esterase/lipase/thioesterase family protein (AHRD V3.3 *** AT1G54570.1)								218870000	0	0	0	0	0	0	0	0	0	0	0	0	0	0	0	0	0
Solyc01g098160.3.1	Solyc01g098160.3.1 Protein kinase superfamily protein (AHRD V3.3 *** AT1G54610.3)	38340000	52918500	43452000	67850500	3.18337e+07	41661000	61934000	49431500	0	0	1	0	0	1	0	0	1	0	0	0	0	0	0	0	3	1.38024	0.0607376	1.13333	0.803224	1.76971	0.00177562	0.821112	0.511962	1.28217	0.289131	1.5615	0.018704	1.30871	0.157711	1.94555	1	1.55281	0.0119919	1.48662	1	1.18652	0.66982	0.798132
Solyc01g098170.3.1	Solyc01g098170.3.1 Protein HASTY 1-like protein (AHRD V3.3 *** A0A0B0PPZ4_GOSAR)	80188000	72221000	42170000	65173000	8.35927e+07	4.94333e+07	47603500		0	-1	0	0	0	0	0	0	0	0	0	0	0	0	0	0	1	0.900646	1	0.525889	0.046478	0.812753	1	0.583902	1	0.902411	1	1.54548	1	0.59136	0.0629512	0.56947	0.0930537		1	0.962984	1		1
Solyc01g098180.3.1	Solyc01g098180.3.1 Translation initiation factor eIF-2B subunit epsilon (AHRD V3.3 *** A0A0B2P411_GLYSO)	34333500				39985000				0	0	0	0	0	0	0	0	0	0	0	0	0	0	0	0	0
Solyc01g098190.3.1	Solyc01g098190.3.1 (Sodium/potassium)/proton exchanger 4	9.57617e+07	118860000	88440000		1.20554e+08				0	0	0	0	0	0	0	0	0	0	0	0	0	0	0	0	0
Solyc01g098200.3.1	Solyc01g098200.3.1 Vesicle-associated protein 1-1 (AHRD V3.3 *** A0A1D1Y4C8_9ARAE)	22715000				2.45513e+07				0	0	0	0	0	0	0	0	0	0	0	0	0	0	0	0	0
Solyc01g098230.3.1	Solyc01g098230.3.1 Mitochondrial import inner membrane translocase subunit tim44, putative (AHRD V3.3 *** B9SF39_RICCO)	1.04699e+08	8.87803e+07	9.55113e+07	39436000	108274000	78123000	48550500	80322000	0	0	0	0	0	0	0	0	0	0	0	0	0	0	0	0	0	0.847955	0.994203	0.912244	0.999605	0.37666	1	1.07582	0.999994	0.444197	1	0.412893	1	0.721531	0.957661	0.448404	0.250176	0.74184	0.879393	0.621462	0.838964	1.02815	1	1.6544
Solyc01g098500.3.1	Solyc01g098500.3.1 Sugar facilitator protein 5	82578000				82116500				0	0	0	0	0	0	0	0	0	0	0	0	0	0	0	0	0
Solyc01g098560.3.1	Solyc01g098560.3.1 Sugar facilitator protein 8	91609000	105790000	136200000		88780000	137900000	117000000		0	0	0	0	0	0	0	0	0	0	0	0	0	0	0	0	0	1.1548	1	1.48675	0.170909			1.28746	1					1.55328	1	1.31786	1			0.848441	1
Solyc01g098610.3.1	Solyc01g098610.3.1 glutathione synthetase 2						37792000			0	0	0	0	0	0	0	0	0	0	0	0	0	0	0	0	0
Solyc01g098640.3.1	Solyc01g098640.3.1 Thylakoid lumen 18.3 kDa protein (AHRD V3.3 *** A0A061F263_THECC)	1.75413e+08		76187000	364740000	1.58017e+08				0	0	0	0	0	0	0	0	0	0	0	0	0	0	0	0	0
Solyc01g098700.3.1	Solyc01g098700.3.1 Branched-chain-amino-acid aminotransferase-like protein (AHRD V3.3 *** G7I8Q0_MEDTR)	8.92367e+07	53718000	31502000	60163000	8.21353e+07	95357000	63087000	98124000	0	0	0	0	0	0	0	0	0	0	0	0	0	0	0	0	0	0.601972	1	0.353016	1	0.674196	1	0.586433	1	1.11998	1	1.90982	1	1.16097	1	0.768086	0.73073	1.19466	0.958748	0.661588	1	1.02902	1	1.55538
Solyc01g098725.1.1	Solyc01g098725.1.1 RING/U-box superfamily protein (AHRD V3.3 *** AT3G05200.1)	17199000				1.69297e+07	26630000	40786000		0	0	0	0	0	0	0	0	0	0	0	0	0	0	0	0	0
Solyc01g098880.3.1	Solyc01g098880.3.1 Seryl-tRNA synthetase, putative (AHRD V3.3 *** B9RKX9_RICCO)	3.33677e+07		23903000	33630000	3.79883e+07				0	0	0	0	0	0	0	0	0	0	0	0	0	0	0	0	0
Solyc01g098900.3.1	Solyc01g098900.3.1 Protein YIPF (AHRD V3.3 *** K4B0S7_SOLLC)	48012000			58904000	4.82443e+07				0	0	0	0	0	0	0	0	0	0	0	0	0	0	0	0	0
Solyc01g098920.3.1	Solyc01g098920.3.1 Mitochondrial Rho GTPase (AHRD V3.3 *** K4B0S9_SOLLC)	2519700000	9.68663e+08	2493900000	1.72523e+09	2359500000	1645400000	1428910000	2916800000	0	0	0	0	0	0	0	0	0	0	0	0	0	0	0	0	0	0.384436	0.362684	0.989761	1	0.684695	0.945331	2.57458	0.372582	1.78104	0.93099	0.691779	0.950027	0.697351	0.996509	0.605599	0.767056	1.23619	0.99994	0.868427	0.983966	1.7727	0.960399	2.04128
Solyc01g099090.3.1	Solyc01g099090.3.1 Beta-mannosidase, putative (AHRD V3.3 *** B9RF62_RICCO)					10140000				0	0	0	0	0	0	0	0	0	0	0	0	0	0	0	0	0
Solyc01g099100.3.1	Solyc01g099100.3.1 Long-Chain Acyl-CoA Synthetase (AHRD V3.3 *** A0A0R5QM74_SALMI)	500700000	695140000	1.40663e+09	1.56517e+09	382620000	4.69693e+08	9.71637e+08	1595100000	0	0	1	0	0	0	0	0	1	0	1	0	0	0	0	0	3	1.38834	0.982982	2.80933	0.0733606	3.12596	0.0429697	2.02353	0.319221	2.25158	0.206582	1.1127	0.999987	1.22757	0.997676	2.53943	0.375653	4.16889	0.00974417	2.06866	0.73684	3.39605	0.0333036	1.64166
Solyc01g099120.3.1	Solyc01g099120.3.1 alpha/beta-Hydrolases superfamily protein (AHRD V3.3 *** AT1G54990.1)	761040000	186235000	2.51857e+08	103201500	8.21097e+08	2.40187e+08	2.12883e+08	75812000	-1	-1	-1	0	0	-1	-1	-1	0	0	0	0	0	0	0	0	6	0.244711	0.000789078	0.330937	0.00247859	0.135606	1.72522e-05	1.35236	0.866238	0.554147	0.210674	0.409763	0.0163109	0.292519	0.000903334	0.259267	0.000340753	0.0923302	1	0.886325	0.995983	0.315638	1	0.35612
Solyc01g099160.3.1;Solyc01g099150.4.1	Solyc01g099160.3.1 Lipoxygenase (AHRD V1 **** Q9FT17_SOLLC)%3B contains Interpro domain(s) IPR001246 Lipoxygenase%2C plant;Solyc01g099150.4.1 Desiccation-related protein PCC13-62	48028500		181370000	665570000				1.70973e+08	0	0	0	0	0	0	0	0	0	0	0	0	0	0	0	0	0
Solyc01g099190.3.1	Solyc01g099190.3.1 lipoxygenase B	7.58323e+08	2.37918e+09	3362400000	14412100000	1.42177e+08	2.21595e+09	3.73136e+09	6.79207e+09	0	0	1	0	0	0	0	0	1	0	0	0	0	0	0	0	2	3.13742	0.971248	4.43399	0.30659	19.0052	0.0306123	1.41326	0.837684	6.0576	0.179059	4.28625	0.87567	15.5859	0.0835422	26.2446	0.0556274	47.772	0.00392795	1.68386	0.999998	3.06508	0.746881	1.82026
Solyc01g099280.3.1	Solyc01g099280.3.1 Sucrose nonfermenting 4 (AHRD V3.3 *** A0A061FAC2_THECC)	6.79093e+07	89646000	81645500	57631000	73423000	1.03348e+08	90159000	105370000	0	0	0	0	0	0	0	0	0	0	0	0	0	0	0	0	0	1.32008	1	1.20227	0.924873	0.848646	1	0.910755	1	0.642873	1	0.705869	1	1.40757	0.340588	1.22794	1	1.43511	1	0.872385	1	1.01957	1	1.16871
Solyc01g099350.3.1	Solyc01g099350.3.1 Acyl-CoA-binding domain-containing protein 4 (AHRD V3.3 *** ACBP4_ARATH)	2.33453e+08	77278500	7.39447e+07	4.48323e+07	3.91573e+08	53626000	74775000	26073000	0	0	-1	0	0	0	0	0	0	0	0	0	0	0	0	0	1	0.331023	0.0946744	0.316743	0.0518196	0.19204	0.0056428	0.956859	1	0.58014	0.771657	0.606296	0.69761	0.13695	1	0.19096	1	0.0665852	1	1.39438	1	0.486201	1	0.348686
Solyc01g099630.3.1;Solyc11g040140.2.1	Solyc01g099630.3.1 xyloglucan endotransglucosylase-hydrolase 1	255678000	42929000	51464000		324780000		48220000		0	0	0	0	0	0	0	0	0	0	0	0	0	0	0	0	0	0.167903	1	0.201284	1			1.19882	1						1	0.14847	1				1
Solyc01g099760.3.1;Solyc08g021995.1.1;Solyc08g021990.2.1	Solyc01g099760.3.1 LeMA-1 putatve Mg-dependent ATPase 1	1.68973e+09	8.04737e+08	892540000	1.47073e+09	1723800000	1.96513e+09	1216930000	1.03475e+09	0	0	0	0	0	0	0	0	0	0	0	0	0	0	0	0	0	0.476251	0.240415	0.528214	0.723307	0.870394	0.999982	1.10911	0.979431	1.8276	0.372556	1.64781	0.872627	1.14	0.999981	0.705958	0.981437	0.600275	0.881187	0.619261	0.917726	0.526556	0.733587	0.850298
Solyc01g099900.3.1;Solyc09g075290.3.1	Solyc01g099900.3.1 60S ribosomal protein L18, putative (AHRD V3.3 *** B9RFD6_RICCO)	6.78073e+07			82705000	70693000		111490000		0	0	0	0	0	0	0	0	0	0	0	0	0	0	0	0	0
Solyc01g100050.3.1;Solyc08g076030.3.1;Solyc07g008040.3.1;Solyc03g117360.3.1	Solyc01g100050.3.1 TOPLESS 3;Solyc08g076030.3.1 TOPLESS 2;Solyc07g008040.3.1 TOPLESS 5;Solyc03g117360.3.1 TOPLESS1					50321000				0	0	0	0	0	0	0	0	0	0	0	0	0	0	0	0	0
Solyc01g100190.3.1	Solyc01g100190.3.1 Protein misato (AHRD V3.3 *** A0A0B0PN41_GOSAR)					19198000				0	0	0	0	0	0	0	0	0	0	0	0	0	0	0	0	0
Solyc01g100320.3.1	Solyc01g100320.3.1 Disulfide-isomerase-like protein (AHRD V3.3 *** Q38JJ2_SOLTU)	6.76377e+08	6.55187e+08	1019630000	1157880000	570630000	7.47097e+08	1.53482e+09	2002400000	0	0	0	0	0	0	0	0	0	0	0	0	0	0	0	0	0	0.968671	0.999999	1.50749	0.907598	1.71189	0.88112	1.55624	0.827415	1.76725	0.791615	1.13559	1	1.30925	0.999962	2.6897	0.219478	3.5091	0.0579306	2.05438	0.361158	2.68024	0.106971	1.30465
Solyc01g100360.3.1	Solyc01g100360.3.1 Dihydrolipoyl dehydrogenase (AHRD V3.3 *** A0A103XB80_CYNCS)	1.78772e+09	6.71143e+07	4.22227e+07	49125000	2264400000	1.04609e+08	1.00813e+08	2.72723e+08	-1	-1	-1	0	0	0	-1	-1	-1	0	0	0	0	0	0	1	7	0.0375419	1.52627e-05	0.0236182	2.50253e-06	0.0274792	3.41887e-06	0.629115	0.930055	0.73196	0.974231	1.16347	0.999999	0.0461974	8.43571e-06	0.044521	1.51453e-05	0.12044	0.000867249	0.963713	0.999934	2.60707	0.199952	2.70523
Solyc01g100380.3.1	Solyc01g100380.3.1 Calreticulin (AHRD V3.3 *** CALR_NICPL)	7.42273e+09	2466500000	4.79183e+09	2.51636e+09	8050100000	3.93583e+09	3.07097e+09	2.55553e+09	0	0	0	0	0	0	0	0	0	0	0	0	0	0	0	0	0	0.33229	0.214468	0.645562	0.975904	0.339008	0.166572	1.94277	0.697141	1.02022	1	0.525136	0.605463	0.488917	0.776243	0.381482	0.183884	0.317454	0.276462	0.780258	0.924802	0.649299	0.978828	0.832159
Solyc01g100570.3.1	Solyc01g100570.3.1 Nucleolar protein NOP56 (AHRD V3.3 *** A0A061G5W0_THECC)	1062540000	171209000	132211500	1.25457e+08	1.42643e+09	379040000	1.87987e+08	6.63063e+07	-1	-1	-1	0	0	0	-1	-1	-1	0	-1	0	0	0	0	0	7	0.161132	0.00214225	0.12443	0.00571232	0.118072	0.00189216	0.772223	1	0.732769	1	0.948909	1	0.265726	0.0430885	0.131788	0.00265224	0.046484	3.35918e-05	0.495955	0.799532	0.174932	0.0179973	0.352718
Solyc01g100650.3.1	Solyc01g100650.3.1 haloacid dehalogenase-like hydrolase family protein (AHRD V3.3 *** AT1G56500.1)	2.52933e+08	72502000	201470000	75247000	4.49037e+08	102020000	83207000	117360000	0	0	0	0	0	0	0	0	-1	0	0	0	0	0	0	0	1	0.286645	1	0.796534	1	0.297497	1	2.77882	1	1.03786	1	0.37349	1	0.227197	1	0.185301	1	0.26136	0.00251808	0.815595	1	1.15036	1	1.41046
Solyc01g100720.3.1	Solyc01g100720.3.1 Importin subunit alpha (AHRD V3.3 *** K4B1A3_SOLLC)	6.29737e+07			50045000	6.32047e+07	63514000	76269000		0	0	0	0	0	0	0	0	0	0	0	0	0	0	0	0	0
Solyc01g101000.3.1;Solyc12g062870.2.1;Solyc02g086670.3.1;Solyc07g062170.2.1;Solyc12g005450.1.1;Solyc07g055200.3.1;Solyc01g091620.3.1	Solyc01g101000.3.1 Protein kinase (AHRD V3.3 *** R9Q9C7_FRAVE);Solyc12g062870.2.1 Kinase family protein (AHRD V3.3 *** D7M6L5_ARALL);Solyc02g086670.3.1 Kinase family protein (AHRD V3.3 *** D7M6L5_ARALL)	21321500				34274000				0	0	0	0	0	0	0	0	0	0	0	0	0	0	0	0	0
Solyc01g101010.3.1	Solyc01g101010.3.1 F2P16.20 protein, putative isoform 1 (AHRD V3.3 *** A0A061GXF8_THECC)						5644900			0	0	0	0	0	0	0	0	0	0	0	0	0	0	0	0	0
Solyc01g101040.3.1	Solyc01g101040.3.1 ATP-citrate synthase, putative (AHRD V3.3 *** B9RFP8_RICCO)	6.47837e+08	319750000	1.3698e+08	1.79934e+08	6.13707e+08	2.40643e+08	453620000	220704000	0	0	0	0	0	0	0	0	0	0	0	0	0	0	0	0	0	0.493566	1	0.211443	0.100878	0.277745	0.124545	0.428398	1	0.562732	1	1.31357	1	0.392115	0.434685	0.739148	0.999584	0.359625	0.368817	1.88503	0.821998	0.917142	1	0.486539
Solyc01g101050.3.1	Solyc01g101050.3.1 Peroxidase (AHRD V3.3 *** K4B1D5_SOLLC)								6292400	0	0	0	0	0	0	0	0	0	0	0	0	0	0	0	0	0
Solyc01g101060.3.1	Solyc01g101060.3.1 S-adenosyl-L-methionine synthetase	1.23214e+08	185165000	270590000	128652500	8.47403e+07	1.82733e+08	111030000		0	0	0	0	0	0	0	0	0	0	0	0	0	0	0	0	0	1.5028	0.795393	2.1961	0.0944592	1.04414	1	1.46135	0.805537	0.694799	0.868069	0.475452	0.164406	2.15639	0.108028	1.31024	1		1	0.607607	1		1
Solyc01g101100.3.1	Solyc01g101100.3.1 Kinase family protein (AHRD V3.3 *** B9N417_POPTR)	8.82723e+07	100728500			107595000	1.15859e+08	120960000		0	0	0	0	0	0	0	0	0	0	0	0	0	0	0	0	0	1.14111	0.940573		1				1					1.0768	0.994781	1.12422	0.963467			1.04403	0.999207
Solyc01g101240.3.1	Solyc01g101240.3.1 aspartic protease precursor	142820000	201555000	412370000	902990000	1.00051e+08	268070000	377295000	6.90187e+08	0	1	1	0	1	0	1	1	1	0	1	0	0	0	0	0	7	1.41125	0.825979	2.88734	0.0106335	6.32257	0.000151454	2.04594	0.251779	4.48012	0.00307412	2.18976	0.103258	2.67932	0.0165567	3.77101	0.00350138	6.89833	3.55557e-05	1.40745	0.861105	2.57465	0.025258	1.8293
Solyc01g102310.3.1	Solyc01g102310.3.1 GRIP and coiled-coil domain-containing protein, putative (AHRD V3.3 *-* B9RFR9_RICCO)	1.45747e+08	113680000		125890000	2.92703e+08	1.66477e+08	79889500		0	0	0	0	0	0	0	0	0	0	0	0	0	0	0	0	0	0.779984	1		1	0.863759	1		1	1.10741	1		1	0.568756	0.771051	0.272937	0.31449		1	0.479884	0.923771		1
Solyc01g102410.3.1	Solyc01g102410.3.1 Glutamyl-tRNA synthetase (AHRD V3.3 *** G7IAE3_MEDTR)	8.03043e+08	310965000	191015000	3.42747e+08	9.91867e+08	325600000	210610000	1.79853e+08	0	-1	0	0	0	0	0	-1	-1	0	0	0	0	0	0	0	3	0.387233	0.254746	0.237864	0.0074406	0.42681	0.174336	0.614265	0.791987	1.1022	1	1.79434	0.663377	0.32827	0.0614591	0.212337	0.00428627	0.181328	0.00254548	0.646837	0.830125	0.552375	0.681044	0.853964
Solyc01g102490.3.1	Solyc01g102490.3.1 NADPH:adrenodoxin oxidoreductase, mitochondrial (AHRD V3.3 *** M1BK29_SOLTU)					6916500				0	0	0	0	0	0	0	0	0	0	0	0	0	0	0	0	0
Solyc01g102510.3.1	Solyc01g102510.3.1 Transducin/WD40 repeat-like superfamily protein (AHRD V3.3 *** AT5G24710.1)	5.38793e+08	78708000	1.45052e+08	141180000	6.29727e+08	1.82791e+08	128344000	5.86383e+07	-1	-1	0	0	0	0	-1	-1	-1	0	0	0	0	0	0	0	5	0.146082	0.00234892	0.269216	0.0376143	0.26203	1	1.84291	0.727873	1.79372	1	0.973308	1	0.29027	0.0339824	0.203809	0.0156341	0.0931171	0.000227699	0.702137	0.985918	0.320795	0.117019	0.456884
Solyc01g102540.3.1	Solyc01g102540.3.1 hpoxia-induced protein 242	23254000				2.28123e+07	28268000	21060000		0	0	0	0	0	0	0	0	0	0	0	0	0	0	0	0	0
Solyc01g102570.3.1;Solyc01g102585.1.1;Solyc01g102590.3.1	Solyc01g102570.3.1 Eukaryotic translation initiation factor 3 subunit C (AHRD V3.3 *** M1BJV6_SOLTU);Solyc01g102585.1.1 Eukaryotic translation initiation factor 3 subunit C (AHRD V3.3 *** M1BJV6_SOLTU)	1.43117e+09	192665000	2.99077e+08	2.17083e+08	1.59813e+09	833440000	3.95103e+08	281420000	-1	-1	-1	0	0	0	0	-1	-1	0	0	0	0	1	0	0	6	0.134621	0.00285699	0.208974	0.0103359	0.151683	0.00181103	1.55231	0.935318	1.12674	0.999979	0.725845	0.977038	0.521508	0.637234	0.247228	0.023294	0.176093	0.00300511	0.474063	0.445302	0.337661	0.0824729	0.712269
Solyc01g102580.3.1	Solyc01g102580.3.1 endo-1,4-beta-glucanase (Cel3)					69406500				0	0	0	0	0	0	0	0	0	0	0	0	0	0	0	0	0
Solyc01g102700.3.1	Solyc01g102700.3.1 Protein kinase-like protein (AHRD V3.3 *** A0A0K9NJI5_ZOSMR)	4.07083e+07			43546000	36240000	51474000	63077500		0	0	0	0	0	0	0	0	0	0	0	0	0	0	0	0	0
Solyc01g102800.3.1	Solyc01g102800.3.1 Histidyl-tRNA synthetase (AHRD V3.3 *** A0A072VJI1_MEDTR)	6.84383e+08	396270000	381260000	141114000	1046190000	227950000	2.2025e+08	2.02973e+08	0	0	-1	0	0	0	-1	-1	-1	0	0	0	0	0	0	0	4	0.579018	1	0.557085	0.653067	0.206191	0.0138288	0.962122	1	0.356106	1	0.370125	0.276037	0.217886	0.0287344	0.210525	0.0125225	0.194012	0.0186232	0.966219	0.999686	0.890429	0.999996	0.92156
Solyc01g102940.3.1	Solyc01g102940.3.1 methionine S-methyltransferase (AHRD V3.3 *** AT5G49810.1)	45143000				47598000				0	0	0	0	0	0	0	0	0	0	0	0	0	0	0	0	0
Solyc01g102950.3.1	Solyc01g102950.3.1 Lycopene beta/epsilon cyclase (AHRD V3.3 *** A0A072TS21_MEDTR)	1.88513e+07				18264500			33077000	0	0	0	0	0	0	0	0	0	0	0	0	0	0	0	0	0
Solyc01g103010.3.1	Solyc01g103010.3.1 Cullin-associated NEDD8-dissociated protein 1 (AHRD V3.3 *** CAND1_ARATH)	1.50023e+09	328530000	5.58667e+08	4.19973e+08	1755000000	8.52467e+08	5.03063e+08	262860000	-1	0	-1	0	0	0	0	-1	-1	0	-1	0	0	0	0	0	5	0.218986	0.00201323	0.372387	0.111941	0.279939	0.0223009	1.7005	0.451192	1.27834	0.908285	0.751742	0.985188	0.485736	0.414346	0.286646	0.0147773	0.149778	0.000556732	0.590127	0.554518	0.308352	0.0364424	0.522519
Solyc01g103130.2.1	Solyc01g103130.2.1 Dynamin (AHRD V3.3 *** A0A103XDG1_CYNCS)					69286000				0	0	0	0	0	0	0	0	0	0	0	0	0	0	0	0	0
Solyc01g103140.3.1	Solyc01g103140.3.1 Chloride channel protein (AHRD V3.3 *** Q40485_TOBAC)	1.58353e+08	148680000		234490000	1.59017e+08	199330000		218480000	0	0	0	0	0	0	0	0	0	0	0	0	0	0	0	0	0	0.938913	1			1.4808	0.0765345			1.57715	1			1.25352	1			1.37394	0.230581			1.09607	1
Solyc01g103150.3.1;Solyc05g009120.3.1	Solyc01g103150.3.1 Core-2/I-branching beta-1,6-N-acetylglucosaminyltransferase family protein (AHRD V3.3 *** AT1G10280.1)	50568000		1.21023e+08	82410000	4.75577e+07	61413000	84391500		0	0	0	0	0	0	0	0	0	0	0	0	0	0	0	0	0		1	2.39327	0.0524201	1.62969	1		1		1	0.680947	1	1.29134	1	1.77451	0.303914		1	1.37416	1		1
Solyc01g103230.3.1;Solyc11g042460.2.1	Solyc01g103230.3.1 Non-lysosomal glucosylceramidase (AHRD V3.3 *** K4B1P9_SOLLC)	1.79093e+08	120240000	102669000	108714500	2.15613e+08	106170000	85616000		0	0	0	0	0	0	0	0	0	0	0	0	0	0	0	0	0	0.671382	1	0.573271	0.629267	0.607027	0.67593	0.853867	1	0.904146	1	1.05888	1	0.492409	0.280359	0.397081	0.103628		1	0.806405	0.993088		1
Solyc01g103350.3.1	Solyc01g103350.3.1 Protein kinase superfamily protein (AHRD V3.3 *** AT1G09600.1)					5406400				0	0	0	0	0	0	0	0	0	0	0	0	0	0	0	0	0
Solyc01g103450.3.1	Solyc01g103450.3.1 Heat shock protein 70 (AHRD V3.3 *** Q39641_CUCSA)	3.11827e+08	3.29453e+08	700390000	9.78137e+08	4.33657e+08	4.30127e+08	403457000	1.71347e+09	0	0	0	0	0	0	0	0	0	0	0	1	0	0	0	0	1	1.05653	0.999817	2.24609	0.641607	3.1368	0.303812	2.12592	0.396912	2.96897	0.155162	1.39656	0.99795	0.99186	1	0.93036	0.98673	3.95121	0.108192	0.937996	0.993155	3.98363	0.0919314	4.24696
Solyc01g103480.3.1	Solyc01g103480.3.1 Coatomer subunit delta (AHRD V3.3 *** W9SBM6_9ROSA)	2.71087e+08	2.92428e+08	2.92973e+08	101344500	6.33157e+08	5.94747e+08	453485000	225060000	0	0	0	0	0	0	0	0	0	0	0	0	0	0	0	0	0	1.07873	0.992682	1.08074	0.999768	0.373845	0.728353	1.00186	0.918396	0.346562	0.975291	0.345917	0.502096	0.939336	1	0.716229	0.998091	0.355457	0.376556	0.762484	0.999509	0.378413	0.443651	0.49629
Solyc01g103490.3.1	Solyc01g103490.3.1 MACPF domain-containing protein (AHRD V3.3 *** A0A0B2S5Z8_GLYSO)	24594000				10984000				0	0	0	0	0	0	0	0	0	0	0	0	0	0	0	0	0
Solyc01g103510.3.1	Solyc01g103510.3.1 60S ribosomal protein L3 (AHRD V3.3 *** W9S5Y9_9ROSA)	7.90187e+07				75474000			77385000	0	0	0	0	0	0	0	0	0	0	0	0	0	0	0	0	0
Solyc01g103670.3.1	Solyc01g103670.3.1 alpha_beta hydrolase fold-1 domain-containing protein	43660000				5.24197e+07				0	0	0	0	0	0	0	0	0	0	0	0	0	0	0	0	0
Solyc01g103680.3.1	Solyc01g103680.3.1 TSA: Wollemia nobilis Ref_Wollemi_Transcript_7455_2019 transcribed RNA sequence (AHRD V3.3 *** A0A0C9S7X7_9SPER)	938980000	253960000	4.82963e+08	434994000	1005620000	4.56657e+08	3.44473e+08	301640000	0	0	0	0	0	0	0	0	0	0	0	0	0	0	0	0	0	0.270464	0.32985	0.514349	0.852444	0.463262	0.36468	1.90173	0.943451	1.71284	0.999977	0.900677	0.981986	0.454105	0.62073	0.342548	0.296583	0.299954	0.247256	0.754338	0.998133	0.66054	0.994232	0.875656
Solyc01g103930.3.1	Solyc01g103930.3.1 Transmembrane 9 superfamily member (AHRD V3.3 *** K4B1W8_SOLLC)	2.41333e+09	329090000	3.19703e+08	1.40774e+08	2267500000	2.09977e+08	1.07095e+08	8.55467e+07	-1	-1	-1	0	0	0	-1	-1	-1	0	0	0	0	0	0	0	6	0.136363	0.00673492	0.132474	0.0157807	0.0583316	0.000305481	0.971477	0.999791	0.427766	0.729031	0.440326	0.474104	0.0926027	0.00191569	0.0472306	0.000175166	0.0377273	0.00010792	0.510034	0.891282	0.40741	0.766142	0.79879
Solyc01g103940.3.1;Solyc04g074500.3.1;Solyc08g077780.3.1;Solyc04g012160.3.1;Solyc11g010130.2.1	Solyc01g103940.3.1 Kinase family protein (AHRD V3.3 *** B9N888_POPTR)	1.74473e+08	130475000	91291000	1.16747e+08	2.91573e+08	2.11423e+08	242420000	205040000	0	0	0	0	0	0	0	0	0	0	0	0	0	0	0	0	0	0.747822	0.935661	0.523238	1	0.669138	0.645608	0.699682	1	0.894782	0.999557	1.27884	1	0.725112	0.65051	0.83142	1	0.703219	1	1.14661	1	0.969808	1	0.845805
Solyc01g104030.3.1	Solyc01g104030.3.1 Potassium channel (AHRD V3.3 *** Q9SSV3_NICPA)	6.69877e+07	93369000		57700000	66261000				0	0	0	0	0	0	0	0	0	0	0	0	0	0	0	0	0
Solyc01g104040.3.1	Solyc01g104040.3.1 UDP-glucose glycoprotein glucosyltransferase (AHRD V3.3 *** A0A0G2RIE9_CAMSI)	2.09793e+09	8.35713e+07	275970000	2.22017e+08	1.55447e+09	1.56361e+08	1.64187e+08	54360000	-1	-1	-1	0	0	0	-1	-1	-1	0	0	0	0	0	0	-1	7	0.0398351	3.14564e-06	0.131544	0.000704874	0.105826	0.000225416	3.30221	0.0801103	2.65661	0.229505	0.804496	0.998011	0.100588	0.000135955	0.105623	0.000313079	0.0349702	2.37697e-06	1.05005	0.999691	0.347656	0.26515	0.331087
Solyc01g104070.3.1	Solyc01g104070.3.1 ARM repeat superfamily protein (AHRD V3.3 *** AT4G27640.1)	612720000	211089000	91916000	175485000	715560000	6.17007e+08	3.18807e+08	96418500	0	-1	0	0	0	0	0	0	-1	0	0	0	0	0	0	0	2	0.344511	0.148651	0.150013	0.0214778	0.286403	0.329003	0.435437	0.943373	0.831332	0.999998	1.90919	0.913089	0.862271	0.999979	0.445534	0.385093	0.134746	0.0370728	0.516699	0.552079	0.156268	0.0603076	0.302436
Solyc01g104170.3.1;Solyc10g024330.2.1	Solyc01g104170.3.1 Ankyrin repeat domain containing protein 2 (AHRD V3.3 *** A0A0A7EAV4_NICBE)	3.04259e+08	46761000	37888000	37913000	2.22723e+08	7.36917e+07	68057000		0	0	0	0	0	0	0	0	0	0	0	0	0	0	0	0	0	0.153688	0.47055	0.124526	0.176476	0.124608	1	0.810248	0.999689	0.810782	1	1.00066	1	0.330866	0.437775	0.305567	0.444906		1	0.923537	1		1
Solyc01g104270.3.1	Solyc01g104270.3.1 plant/protein, putative (DUF3411) (AHRD V3.3 *-* AT5G24690.1)	2.67237e+08	196590000	96985500	164235000	566370000	95516500	119799000	228700000	0	0	0	0	0	0	-1	-1	0	0	0	0	0	0	0	0	2	0.73564	1	0.36292	0.189281	0.614568	0.81848	0.493339	1	0.835419	1	1.6934	0.87856	0.168647	0.0075907	0.211521	0.0167276	0.4038	0.258869	1.25422	0.998681	2.39435	0.33737	1.90903
Solyc01g104590.3.1	Solyc01g104590.3.1 ribosomal protein L3	4.78453e+09	2973700000	3.92567e+09	4209900000	4.81047e+09	3.55477e+09	3.73253e+09	3121400000	0	0	0	0	0	0	0	0	0	0	0	0	0	0	0	0	0	0.621524	0.587883	0.820491	0.996478	0.879898	0.999895	1.32013	0.923709	1.41571	0.809323	1.0724	0.999988	0.738965	0.950544	0.775919	0.906434	0.648877	0.837294	1.05001	1	0.878089	0.999969	0.836268
Solyc01g104850.3.1;Solyc10g054090.2.1;Solyc04g064760.3.1	Solyc01g104850.3.1 Carboxypeptidase (AHRD V3.3 *** K4B257_SOLLC)	4.27087e+07				33562000	68558000			0	0	0	0	0	0	0	0	0	0	0	0	0	0	0	0	0
Solyc01g104880.3.1	Solyc01g104880.3.1 Phosphatidylserine decarboxylase proenzyme 2 (AHRD V3.3 *** K4B260_SOLLC)	82193000				6.33397e+07		93432000		0	0	0	0	0	0	0	0	0	0	0	0	0	0	0	0	0
Solyc01g104920.3.1	Solyc01g104920.3.1 AAA-type ATPase family protein (AHRD V3.3 *** AT4G04910.1)	6984700000	1.4375e+09	1.84947e+09	6.21197e+08	8.75017e+09	2.10767e+09	1.90017e+09	1.2153e+09	-1	0	-1	0	0	0	0	-1	-1	0	0	0	0	0	0	0	4	0.205807	0.00775135	0.264788	0.100936	0.0889368	0.00043959	1.28659	0.865567	0.432138	0.796439	0.335879	0.14902	0.240872	0.0779011	0.217158	0.0409046	0.138888	0.00672735	0.90155	0.999955	0.576608	0.89359	0.639574
Solyc01g104950.3.1;Solyc10g047030.3.1	Solyc01g104950.3.1 LEXYL2	45447000				4.84983e+07				0	0	0	0	0	0	0	0	0	0	0	0	0	0	0	0	0
Solyc01g104970.3.1	Solyc01g104970.3.1 Receptor-like kinase (AHRD V3.3 *** A0A0K9PIY0_ZOSMR)	91416000	98412000			112864000		78371000		0	0	0	0	0	0	0	0	0	0	0	0	0	0	0	0	0
Solyc01g105010.3.1	Solyc01g105010.3.1 Lipid transfer protein (AHRD V3.3 *** G7KE52_MEDTR)	25721000				35070000				0	0	0	0	0	0	0	0	0	0	0	0	0	0	0	0	0
Solyc01g105030.3.1	Solyc01g105030.3.1 Chlorophyll a-b binding protein, chloroplastic (AHRD V3.3 *** A0A0V0HUB7_SOLCH)	7.48503e+07	100010000	126760000		9.18567e+07				0	0	0	0	0	0	0	0	0	0	0	0	0	0	0	0	0
Solyc01g105060.3.1	Solyc01g105060.3.1 Beta-hydroxyacyl-ACP dehydratase (AHRD V3.3 *** F2VYC9_HELAN)	35957000			11059000	4.04337e+07				0	0	0	0	0	0	0	0	0	0	0	0	0	0	0	0	0
Solyc01g105100.3.1	Solyc01g105100.3.1 Endoplasmic reticulum vesicle transporter protein (AHRD V3.3 *** AT1G36050.2)	1.24733e+08			150660000	103669000		279610000	260490000	0	0	0	0	0	0	0	0	0	0	0	0	0	0	0	0	0				1	1.20786	1						1			2.69714	1	2.51271	1					0.931619
Solyc01g105150.3.1	Solyc01g105150.3.1 Potassium transporter (AHRD V3.3 *** M1AY13_SOLTU)	4.88217e+07				5.84013e+07				0	0	0	0	0	0	0	0	0	0	0	0	0	0	0	0	0
Solyc01g105160.3.1	Solyc01g105160.3.1 P-type ATP-ase 1 (AHRD V3.3 *** AT4G33520.2)	2.30823e+08	97798000	1.06061e+08	5.09193e+07	2.45517e+08	74241000	79719500	102483000	0	0	-1	0	0	0	0	0	0	0	0	0	0	0	0	0	1	0.423692	1	0.459491	0.492897	0.220599	0.0402955	1.08449	1	0.520658	1	0.480093	0.612716	0.302387	1	0.324701	0.217934	0.417418	0.316717	1.07379	1	1.38041	1	1.28554
Solyc01g105165.1.1	Solyc01g105165.1.1 Cation-transporting P-type ATPase (AHRD V3.3 *-* A0A103Y3F8_CYNCS)	13212000				1.65463e+07				0	0	0	0	0	0	0	0	0	0	0	0	0	0	0	0	0
Solyc01g105360.3.1	Solyc01g105360.3.1 Glycosyltransferase (AHRD V3.3 *** M1AXT7_SOLTU)	2.13517e+07		31619000		9035250				0	0	0	0	0	0	0	0	0	0	0	0	0	0	0	0	0
Solyc01g105410.3.1	Solyc01g105410.3.1 Phosphate-induced protein 1 (AHRD V3.3 *** A0A103YKN4_CYNCS)	16038200			13743000	18164100			14993000	0	0	0	0	0	0	0	0	0	0	0	0	0	0	0	0	0					0.856892	1											0.825419	1
Solyc01g105420.3.1;Solyc01g105390.3.1;Solyc01g105370.3.1	Solyc01g105420.3.1 Phospho-2-dehydro-3-deoxyheptonate aldolase (AHRD V3.3 *-* M1AXT4_SOLTU)	121291000			130850000	1.49127e+08			135760000	0	0	0	0	0	0	0	0	0	0	0	0	0	0	0	0	0					1.07881	1											0.910367	0.991835
Solyc01g105540.3.1	Solyc01g105540.3.1 2-oxoglutarate/malate translocator, chloroplastic (AHRD V3.3 *** A0A0B0P714_GOSAR)	4.58507e+08	2.30953e+08	1.42752e+08	123255000	6.18347e+08	326070000	3.05253e+08	253080000	0	-1	0	0	0	0	0	0	0	0	0	0	0	0	0	0	1	0.503708	0.613055	0.311342	0.0332403	0.268818	0.0831374	0.6181	0.528455	0.533679	0.726163	0.863418	1	0.527326	0.557485	0.493661	0.494684	0.409285	1	0.936159	1	0.776152	1	0.829082
Solyc01g105660.3.1	Solyc01g105660.3.1 2-oxoglutarate and Fe(II)-dependent oxygenase superfamily protein, putative (AHRD V3.3 *** A0A061E128_THECC)	18136000				15793000				0	0	0	0	0	0	0	0	0	0	0	0	0	0	0	0	0
Solyc01g105980.3.1	Solyc01g105980.3.1 vacuole protein (AHRD V3.3 *** AT4G33625.1)	85343000				74361000			96747000	0	0	0	0	0	0	0	0	0	0	0	0	0	0	0	0	0
Solyc01g106050.3.1	Solyc01g106050.3.1 Dynamin, putative (AHRD V3.3 *** B9T3E4_RICCO)	564490000	254885000	2.04363e+08	2.19007e+08	6.67743e+08	2.12329e+08	166690000	2.95493e+08	0	0	0	0	0	0	0	0	0	0	0	0	0	0	0	0	0	0.451531	0.505542	0.362032	0.310366	0.387973	0.278118	0.801786	1	0.859237	0.999999	1.07165	1	0.31798	0.0783912	0.249632	0.0696554	0.442525	0.389204	0.785054	1	1.39167	0.964569	1.77271
Solyc01g106080.3.1	Solyc01g106080.3.1 Aldehyde dehydrogenase (AHRD V3.3 *** Q2HV89_MEDTR)	1.38335e+08	289950000	3.10817e+08	269110000	125370000	165400000	2.62473e+08	295710000	1	1	1	0	0	0	0	1	0	0	0	0	0	0	0	0	4	2.096	0.0193255	2.24685	0.00508091	1.94535	0.0192428	1.07197	0.999958	0.928126	0.999699	0.865816	0.982449	1.31929	1	2.09359	0.0114149	2.3587	1	1.5869	1	1.78785	1	1.12663
Solyc01g106210.3.1	Solyc01g106210.3.1 Heat shock protein 70 (AHRD V3.3 *** B9HN74_POPTR)	1.91513e+09	1043882000	1.17184e+09	1.23655e+09	2.30737e+09	6.06067e+08	1160380000	1.37083e+09	0	0	0	0	0	0	0	0	0	0	0	0	0	0	0	0	0	0.54507	0.442291	0.611883	0.976308	0.645671	0.987859	1.12258	0.927334	1.18457	0.892054	1.05522	1	0.262666	0.292422	0.502902	0.862896	0.594112	0.978463	1.91461	0.954653	2.26185	0.797341	1.18137
Solyc01g106253.1.1;Solyc01g106220.3.1	Solyc01g106253.1.1 DNA polymerase V (AHRD V3.3 *** A0A0B2QFT5_GLYSO);Solyc01g106220.3.1 DNA polymerase V (AHRD V3.3 *** A0A0B2QFT5_GLYSO)	2007300								0	0	0	0	0	0	0	0	0	0	0	0	0	0	0	0	0
Solyc01g106260.3.1	Solyc01g106260.3.1 Heat shock protein 70 (AHRD V3.3 *** B9HN74_POPTR)	99153000	133490000	116480000	256380000	1.14033e+08	126550000		179170000	0	0	1	0	0	1	0	0	0	0	0	0	0	0	0	0	2	1.3463	1	1.17475	0.771257	2.5857	0.00123768	0.872575	1	1.92059	1	2.20106	0.00391667	1.10976	1		1	1.57121	1		1	1.4158	1
Solyc01g106320.2.1	Solyc01g106320.2.1 Octicosapeptide/Phox/Bem1p family protein (AHRD V3.3 *** AT5G64430.1)					20422500				0	0	0	0	0	0	0	0	0	0	0	0	0	0	0	0	0
Solyc01g106330.3.1	Solyc01g106330.3.1 fatty acid amide hydrolase (AHRD V3.3 *** AT5G64440.1)	2193200000	7.17813e+08	1.62053e+09	6.79753e+08	1935400000	8.87183e+08	792630000	5.45887e+08	-1	0	0	0	0	0	0	0	0	0	0	0	0	0	0	0	1	0.32729	0.0430482	0.73889	0.997417	0.309937	0.251089	2.2576	0.13848	0.946978	0.965576	0.419463	0.579392	0.458398	0.665442	0.409543	0.349298	0.282054	0.143481	0.893423	0.9989	0.615303	0.938395	0.688703
Solyc01g106340.3.1	Solyc01g106340.3.1 fatty acid amide hydrolase (AHRD V3.3 *** AT5G64440.1)	3.68627e+07				2.58933e+07				0	0	0	0	0	0	0	0	0	0	0	0	0	0	0	0	0
Solyc01g106350.3.1	Solyc01g106350.3.1 fatty acid amide hydrolase (AHRD V3.3 *** AT5G64440.1)						5835200			0	0	0	0	0	0	0	0	0	0	0	0	0	0	0	0	0
Solyc01g106360.3.1	Solyc01g106360.3.1 Fatty acid amide hydrolase (AHRD V3.3 *** A0A097PM41_SOLTU)	988110000	340053000	9.13857e+08	559610000	1187300000	557050000	817870000	7.91433e+08	-1	0	0	1	0	0	0	0	0	0	0	0	0	0	0	0	2	0.344145	0.0256026	0.924853	0.999997	0.566344	0.838607	2.68739	0.0395303	1.64566	0.303722	0.612361	0.92474	0.469174	0.562696	0.688849	0.969639	0.666582	0.972223	1.46822	0.979125	1.42076	0.977015	0.967676
Solyc01g106370.3.1	Solyc01g106370.3.1 trichome birefringence-like protein (DUF828) (AHRD V3.3 *** AT5G64470.2)					15266000				0	0	0	0	0	0	0	0	0	0	0	0	0	0	0	0	0
Solyc01g106440.3.1	Solyc01g106440.3.1 S-acyltransferase (AHRD V3.3 *** K4B2L2_SOLLC)	1.82347e+08		175390000		1.23373e+08	132140000		115110000	0	0	0	0	0	0	0	0	0	0	0	0	0	0	0	0	0
Solyc01g106470.3.1	Solyc01g106470.3.1 Tunicamycin induced 1 (AHRD V3.3 *** A0A097PPU7_SOLLC)	1.16683e+07				10294900				0	0	0	0	0	0	0	0	0	0	0	0	0	0	0	0	0
Solyc01g106570.3.1	Solyc01g106570.3.1 DUF21 domain-containing protein (AHRD V3.3 *** A0A0B2SPP5_GLYSO)	29636000	30828000	33190000		2.79973e+07	42687000	28529000		0	0	0	0	0	0	0	0	0	0	0	0	0	0	0	0	0	1.04022	1	1.11992	1			1.07662	1					1.52468	1	1.01899	1			0.66833	1
Solyc01g106580.2.1	Solyc01g106580.2.1 transmembrane protein (AHRD V3.3 *** AT5G65810.1)	17530000				10076000				0	0	0	0	0	0	0	0	0	0	0	0	0	0	0	0	0
Solyc01g106680.3.1	Solyc01g106680.3.1 Transmembrane protein, putative (AHRD V3.3 *** G8A0T5_MEDTR)	108828000				103660000				0	0	0	0	0	0	0	0	0	0	0	0	0	0	0	0	0
Solyc01g106770.3.1;Solyc01g106840.2.1	Solyc01g106770.3.1 Serine/threonine-protein kinase (AHRD V3.3 *** A0A0K0XR78_TOBAC)	288890000		7.20057e+07	72931000	2.86097e+08	49463000	5.72753e+07	59435000	0	-1	0	0	0	0	-1	-1	0	0	0	0	0	0	0	0	3		1	0.249249	0.019634	0.252452	1		1		1	1.01285	1	0.172889	0.00304559	0.200196	0.0064741	0.207744	1	1.15794	0.998721	1.20161	1	1.03771
Solyc01g106780.3.1	Solyc01g106780.3.1 Pyruvate kinase (AHRD V3.3 *** K4B2P5_SOLLC)					16887000				0	0	0	0	0	0	0	0	0	0	0	0	0	0	0	0	0
Solyc01g106820.3.1	Solyc01g106820.3.1 Sterol regulatory element-binding protein site 2 protease, putative (AHRD V3.3 *** B9S7Z4_RICCO)	176121000	409310000	6.95257e+08	3.52709e+08	8.05363e+07	240361000	462010000	277005000	0	0	0	0	0	0	0	0	0	0	0	0	0	0	0	0	0	2.32403	1	3.94761	0.151448	2.00265	0.954078	1.69861	1	0.861715	1	0.507307	0.59519	2.9845	0.681724	5.73667	0.161049	3.4395	0.490634	1.92215	0.861788	1.15245	0.999262	0.599565
Solyc01g106900.3.1	Solyc01g106900.3.1 Magnesium transporter MRS2-3 (AHRD V3.3 *** W9QFB3_9ROSA)	1.03485e+08			139950000	116400000				0	0	0	0	0	0	0	0	0	0	0	0	0	0	0	0	0
Solyc01g107130.3.1	Solyc01g107130.3.1 Vacuolar sorting receptor homolog (AHRD V3.3 *** P93027_ARATH)	1.41027e+09	3.35087e+08	574210000	715610000	1224900000	309580000	3.11373e+08	9.81587e+08	0	0	0	0	0	0	0	0	0	0	0	0	0	0	0	0	0	0.237605	0.0566896	0.407164	0.59826	0.507429	0.542695	1.71362	0.774526	2.1356	0.821717	1.24625	1	0.252739	0.0814026	0.254203	0.127342	0.801361	0.997803	1.00579	0.999995	3.1707	0.236298	3.15244
Solyc01g107150.3.1	Solyc01g107150.3.1 Zinc finger protein-like 1 like (AHRD V3.3 *** A0A0B2PGN2_GLYSO)	4.99937e+07			45574000	6.28193e+07	57161000	104010000	6.14973e+07	0	0	0	0	0	0	0	0	0	0	0	0	0	0	0	0	0		1		1	0.911595	1		1		1		1	0.909927	1	1.6557	1	0.978956	1	1.8196	1	1.07586	1	0.591264
Solyc01g107550.3.1	Solyc01g107550.3.1 Methylthioribose kinase (AHRD V3.3 *** MTK_ARATH)	35623000	26617000	27783500	28638000	36670500	34663000	37369000		0	0	0	0	0	0	0	0	0	0	0	0	0	0	0	0	0	0.747186	1	0.779932	0.998601	0.803919	1	1.04383	1	1.07593	1	1.03076	1	0.945256	1	1.01905	1		1	1.07807	1		1
Solyc01g107640.3.1	Solyc01g107640.3.1 Protein TIC 21, chloroplastic (AHRD V3.3 *** A0A0B2PGL4_GLYSO)	2.52853e+07				20837500				0	0	0	0	0	0	0	0	0	0	0	0	0	0	0	0	0
Solyc01g107750.3.1	Solyc01g107750.3.1 Phosphatidylinositol-3,4,5-trisphosphate 3-phosphatase and dual-specificity protein phosphatase PTEN (AHRD V3.3 *** A0A151U7T6_CAJCA)	2.07093e+08	158794000	85019000	56163000	161550000	1.71488e+08	1.01568e+08	49426000	0	0	0	0	0	0	0	0	0	0	0	0	0	0	0	0	0	0.766775	0.997534	0.410535	0.313089	0.271197	0.221274	0.535404	0.659471	0.353685	0.483597	0.660594	0.999564	1.06151	0.999852	0.628711	0.926168	0.305949	0.181057	0.592278	0.992603	0.288219	0.336064	0.486628
Solyc01g107870.3.1	Solyc01g107870.3.1 Polyadenylate-binding protein (AHRD V3.3 *** K4B303_SOLLC)	377880000	227564000	3.54097e+08	2.36911e+08	7.36213e+08	5.36787e+08	3.26777e+08	2.31113e+08	0	0	0	0	0	0	0	0	0	0	0	0	0	0	0	0	0	0.602212	0.773034	0.937061	0.999996	0.626947	0.852943	1.55603	0.88415	1.04107	1	0.669056	0.937623	0.729118	0.997098	0.443861	0.457484	0.313922	0.253876	0.608764	0.82837	0.43055	0.590997	0.707252
Solyc01g107880.3.1	Solyc01g107880.3.1 RING/U-box superfamily protein (AHRD V3.3 *** AT4G34100.2)	2.60083e+07				35533000				0	0	0	0	0	0	0	0	0	0	0	0	0	0	0	0	0
Solyc01g107890.3.1	Solyc01g107890.3.1 Filament-like plant protein (AHRD V3.3 *-* A0A072UQ33_MEDTR)					16163000				0	0	0	0	0	0	0	0	0	0	0	0	0	0	0	0	0
Solyc01g107900.3.1	Solyc01g107900.3.1 O-acyltransferase WSD1 (AHRD V3.3 *** A0A0B0P2X1_GOSAR)	66231500	89797000	1.02307e+08	122425000			108305000	94937000	0	1	1	0	0	0	0	0	0	0	0	0	0	0	0	0	2	1.35581	1	1.54468	0.027004	1.84844	0.00882812	1.13931	1	1.36335	1	1.19665	0.43681		1		1		1		1		1	0.876571
Solyc01g108030.3.1;Solyc01g108060.2.1	Solyc01g108030.3.1 3-methylcrotonyl-CoA carboxylase (AHRD V3.3 *** AT4G34030.1)	2.23857e+08	3.28787e+08	8.64607e+08	1055430000	1.275e+08	383890000	7.31947e+08	1.53017e+09	0	1	1	0	0	0	0	1	1	0	1	0	0	0	0	0	5	1.46874	0.968251	3.86232	0.0356057	4.71476	0.0149504	2.62969	0.20967	3.21008	0.097878	1.22071	0.999744	3.01091	0.336158	5.74077	0.02162	12.0013	0.000416977	1.90666	0.759024	3.98595	0.0364555	2.09054
Solyc01g108090.2.1	Solyc01g108090.2.1 spire, putative (DUF1685) (AHRD V3.3 *-* AT2G15590.2)					9759900				0	0	0	0	0	0	0	0	0	0	0	0	0	0	0	0	0
Solyc01g108110.3.1	Solyc01g108110.3.1 Alpha 1,3 fucosyltransferase (AHRD V3.3 *** Q5DTC8_MEDSA)	1.07137e+08	111290000	96924000		98615000	84736000	76163000		0	0	0	0	0	0	0	0	0	0	0	0	0	0	0	0	0	1.03877	1	0.904676	1			0.870914	1					0.859261	1	0.772327	1			0.898827	1
Solyc01g108150.3.1	Solyc01g108150.3.1 Zinc-binding alcohol dehydrogenase 2 (AHRD V3.3 *** A0A143FQT2_9FABA)	8.64087e+07				93250000				0	0	0	0	0	0	0	0	0	0	0	0	0	0	0	0	0
Solyc01g108180.3.1	Solyc01g108180.3.1 Pentatricopeptide repeat-containing protein (AHRD V3.3 *** A0A0B2RYJ5_GLYSO)	2.37153e+07				23131000				0	0	0	0	0	0	0	0	0	0	0	0	0	0	0	0	0
Solyc01g108230.3.1	Solyc01g108230.3.1 LAG1 longevity assurance-like protein (AHRD V3.3 *** G7JL86_MEDTR)	13124000				12637000				0	0	0	0	0	0	0	0	0	0	0	0	0	0	0	0	0
Solyc01g108250.3.1;Solyc04g078940.3.1	Solyc01g108250.3.1 DEM2	5.91457e+07	52708000	115511000	50407000	5.58087e+07	84606000	110598000	91330500	0	0	0	0	0	0	0	0	0	0	0	0	0	0	0	0	0	0.891156	1	1.95299	0.251542	0.852252	1	2.19153	1	0.956344	1	0.436383	1	1.516	1	1.98174	0.291854	1.63649	0.614243	1.30721	1	1.07948	1	0.825788
Solyc01g108450.3.1;Solyc01g108480.1.1;Solyc01g108470.2.1;Solyc01g108460.1.1	Solyc01g108450.3.1 Carboxypeptidase (AHRD V3.3 *** K4B360_SOLLC)	70698000				1.72357e+07				0	0	0	0	0	0	0	0	0	0	0	0	0	0	0	0	0
Solyc01g108490.3.1	Solyc01g108490.3.1 Carboxypeptidase (AHRD V3.3 *** K4B364_SOLLC)	134870000				137830000				0	0	0	0	0	0	0	0	0	0	0	0	0	0	0	0	0
Solyc01g108500.3.1	Solyc01g108500.3.1 RNA-binding protein (AHRD V3.3 *** A0A0K9NR72_ZOSMR)					14461000				0	0	0	0	0	0	0	0	0	0	0	0	0	0	0	0	0
Solyc01g108600.3.1	Solyc01g108600.3.1 presequence protease 2 (AHRD V3.3 *** AT1G49630.3)	3.95523e+07		8.64423e+07	179079500	3.98447e+07		77388000	1.09011e+08	0	0	1	0	0	0	0	0	0	0	0	0	0	0	0	0	1			2.18552	0.276085	4.52766	0.0266301					2.07166	0.490821			1.94224	0.4278	2.73591	0.080951					1.40863
Solyc01g108840.3.1	Solyc01g108840.3.1 Receptor protein kinase, putative (AHRD V3.3 *** B9T5F6_RICCO)	1.39233e+08	88621000	9.76123e+07	46065000	237160000	131320000	147020000	122073000	0	0	0	0	0	0	-1	-1	-1	0	0	0	1	0	0	0	4	0.636493	1	0.70107	0.0717049	0.330847	1	1.10146	1	0.519798	1	0.471918	1	0.553719	0.00702196	0.619919	0.025915	0.514728	0.00259791	1.11956	0.976771	0.929584	0.992145	0.830316
Solyc01g108890.3.1	Solyc01g108890.3.1 BAT2 domain protein (AHRD V3.3 *** AT2G15860.1)	9.64077e+07	111450000	6.64667e+07	47611000	1.0565e+08	78160000			0	0	0	0	0	0	0	0	0	0	0	0	0	0	0	0	0	1.15603	1	0.689433	0.473382	0.493851	1	0.596381	1	0.427196	1	0.716314	1	0.739804	0.684781		1		1		1		1
Solyc01g109180.3.1	Solyc01g109180.3.1 Long-Chain Acyl-CoA Synthetase (AHRD V3.3 *** A0A0G2SJ83_SALMI)	3.30918e+08	46223000	123550000		5.77247e+08		75337000		0	0	0	0	0	0	0	0	0	0	0	0	0	0	0	0	0	0.139681	0.32852	0.373355	1			2.67291	1						1	0.130511	1				1
Solyc01g109300.3.1	Solyc01g109300.3.1 4-hydroxy-3-methylbut-2-enyl diphosphate reductase						59081000			0	0	0	0	0	0	0	0	0	0	0	0	0	0	0	0	0
Solyc01g109350.3.1	Solyc01g109350.3.1 transducin family protein / WD-40 repeat family protein (AHRD V3.3 *** AT3G18860.1)	2.59953e+08	118930000	156208000	156855000	2.33457e+08	230890000	117280000	1.45453e+08	0	0	0	0	0	0	0	0	0	0	0	0	0	0	0	0	0	0.457505	1	0.600908	0.786678	0.603397	0.951441	1.31344	1	1.31889	1	1.00414	0.999987	0.989006	0.999981	0.502363	0.742504	0.623042	0.886479	0.507948	0.869745	0.629968	0.967391	1.24022
Solyc01g109360.3.1	Solyc01g109360.3.1 Tyrosyl-tRNA synthetase (AHRD V3.3 *** P93363_TOBAC)					17595000				0	0	0	0	0	0	0	0	0	0	0	0	0	0	0	0	0
Solyc01g109410.3.1	Solyc01g109410.3.1 dolichyl-diphosphooligosaccharide--protein glycosyltransferase subunit	4.35993e+09	4797400000	5.81273e+09	3988600000	3.64007e+09	3557700000	4.34797e+09	3.31937e+09	0	0	0	0	0	-1	0	0	0	0	0	0	0	0	0	0	1	1.10034	0.954794	1.33322	0.0550223	0.914831	0.963718	1.21164	0.505793	0.831409	0.524593	0.686183	0.00822892	0.977372	0.999983	1.19447	0.453652	0.911897	0.93441	1.22213	0.305648	0.933009	0.986529	0.76343
Solyc01g109460.3.1	Solyc01g109460.3.1 Polyol monosaccharide transporter 4							68185000		0	0	0	0	0	0	0	0	0	0	0	0	0	0	0	0	0
Solyc01g109520.3.1;Solyc03g120750.3.1	Solyc01g109520.3.1 Rab family GTPase (AHRD V3.3 *** D8RRT7_SELML);Solyc03g120750.3.1 Rab family GTPase (AHRD V3.3 *** D8RRT7_SELML)	1.36797e+08		190805000		144660000	222900000		99052000	0	0	0	0	0	0	0	0	0	0	0	0	0	0	0	0	0
Solyc01g109540.3.1;Solyc01g058380.1.1	Solyc01g109540.3.1 Coatomer subunit gamma (AHRD V3.3 *** K4B3G7_SOLLC)	6.39567e+09	1.35514e+09	2.35923e+09	1419280000	7.38927e+09	3.22733e+09	1.92126e+09	1566000000	-1	0	-1	0	0	0	0	-1	-1	0	0	0	0	0	0	0	4	0.211884	0.00468502	0.36888	0.290539	0.221913	0.0188467	1.74096	0.371565	1.04733	0.995205	0.601585	0.77551	0.43676	0.473573	0.260006	0.0445833	0.211929	0.0252359	0.595308	0.817619	0.48523	0.654305	0.815092
Solyc01g109580.3.1	Solyc01g109580.3.1 Adenylyl cyclase-associated protein (AHRD V3.3 *** K4B3H1_SOLLC)	49689500				61108000				0	0	0	0	0	0	0	0	0	0	0	0	0	0	0	0	0
Solyc10g051350.2.1;Solyc01g109620.3.1	Solyc10g051350.2.1 NAD(P)H-quinone oxidoreductase subunit I, chloroplastic (AHRD V3.3 *** NDHI_AETGR);Solyc01g109620.3.1 NAD(P)H-quinone oxidoreductase subunit I, chloroplastic (AHRD V3.3 *** NDHI_ARAHI)	33049000	32700000			34172000	38165000	45060000		0	0	0	0	0	0	0	0	0	0	0	0	0	0	0	0	0	0.98944	1		1				1					1.11685	1	1.31862	1			1.18066	1
Solyc01g109650.3.1	Solyc01g109650.3.1 Lrr receptor protein kinase, putative (AHRD V3.3 *** B9RBF5_RICCO)	1.81437e+07				16813000				0	0	0	0	0	0	0	0	0	0	0	0	0	0	0	0	0
Solyc01g109660.2.1	Solyc01g109660.2.1 meloidogyne-induced giant cell protein DB275					9936200				0	0	0	0	0	0	0	0	0	0	0	0	0	0	0	0	0
Solyc01g109770.3.1	Solyc01g109770.3.1 RER1 family protein						26064000			0	0	0	0	0	0	0	0	0	0	0	0	0	0	0	0	0
Solyc01g109790.3.1	Solyc01g109790.3.1 ADP-glucose pyrophosphorylase large subunit 1	2.36369e+08				4.42737e+08	48824000		51024000	0	0	0	0	0	0	0	0	0	0	0	0	0	0	0	0	0
Solyc01g109850.3.1	Solyc01g109850.3.1 Diaminopimelate decarboxylase family protein (AHRD V3.3 *** B9HRK5_POPTR)	3.59927e+08	302530000	192870000	2.50863e+08	320580000	2.84873e+08	224175000	1.28579e+08	0	0	0	0	0	0	0	0	0	0	0	0	0	0	0	0	0	0.840532	1	0.535859	0.714159	0.696985	0.966518	0.637524	1	0.829218	1	1.30069	0.997002	0.888619	0.999207	0.699279	0.977662	0.401081	0.141484	0.786929	0.999715	0.451354	0.310486	0.573564
Solyc01g109940.3.1;Solyc10g054040.2.1;Solyc08g083030.3.1	Solyc01g109940.3.1 26S proteasomal subunit RPT4a	406830000	285020000	4.99643e+08	2.66356e+08	4.34967e+08	387260000	225565000	2.62803e+08	0	0	0	0	0	0	0	0	0	0	0	0	0	0	0	0	0	0.700587	1	1.22814	0.99965	0.65471	0.800792	1.75301	1	0.934516	1	0.533092	0.541705	0.890321	0.999996	0.51858	0.678812	0.604192	0.894819	0.582464	0.795927	0.678622	0.961514	1.16509
Solyc01g110120.3.1	Solyc01g110120.3.1 V-type proton ATPase subunit a (AHRD V3.3 *** K4B3M5_SOLLC)	1.52943e+10	6.99697e+09	2.45783e+10	16237000000	17538000000	1.76757e+10	1.60044e+10	1.92343e+10	0	0	0	1	0	0	0	0	0	0	0	0	0	0	0	0	1	0.457488	0.0997632	1.60702	0.962268	1.06164	1	3.51271	0.0142991	2.32058	0.0894867	0.660622	0.972584	1.00785	1	0.912557	0.999153	1.09672	0.999999	0.90545	0.998995	1.08818	1	1.20181
Solyc01g110290.3.1;Solyc10g079060.2.1;Solyc10g054130.2.1	Solyc01g110290.3.1 Squalene synthase (AHRD V3.3 *** D0VFU8_SOLLC)	7.66437e+07	74631000	72448000		6.59617e+07		85105000		0	0	0	0	0	0	0	0	0	0	0	0	0	0	0	0	0	0.97374	1	0.945257	1			0.970749	1						1	1.29022	0.876004				1
Solyc01g110300.3.1;Solyc07g032110.3.1	Solyc01g110300.3.1 BAR and SH3 domain-containing protein	3.95253e+07	112420000			5.29233e+07	68407500			0	0	0	0	0	0	0	0	0	0	0	0	0	0	0	0	0	2.84425	1											1.29258	0.60313
Solyc01g110540.3.1	Solyc01g110540.3.1 protein Aucsia-2	1.12612e+08				161575000				0	0	0	0	0	0	0	0	0	0	0	0	0	0	0	0	0
Solyc01g111090.3.1	Solyc01g111090.3.1 ER lumen protein retaining receptor family protein (AHRD V3.3 *** AT4G38790.1)					2903000				0	0	0	0	0	0	0	0	0	0	0	0	0	0	0	0	0
Solyc01g111150.2.1;Solyc10g054880.2.1	Solyc01g111150.2.1 Translocon-associated protein subunit alpha (AHRD V3.3 *** W9QKE0_9ROSA)	1.25448e+08	379020000	241495000	204030000	86834000	214020000	240730000	172220000	0	0	0	0	0	0	0	0	0	0	0	0	0	0	0	0	0	3.02134	1	1.92507	0.797241	1.62642	1	0.637156	1	0.538309	1	0.844862	1	2.4647	1	2.7723	1	1.98332	0.809226	1.1248	1	0.804691	1	0.715407
Solyc01g111170.3.1	Solyc01g111170.3.1 diageotropica			140420000						0	0	0	0	0	0	0	0	0	0	0	0	0	0	0	0	0
Solyc01g111240.3.1;Solyc11g043010.1.1	Solyc01g111240.3.1 Translocase of chloroplast (AHRD V3.3 *-* A0A0K9PF83_ZOSMR)	995220000	81202000	283400000	99086000	1124100000	1.66923e+08	2.29077e+08	70000000	-1	-1	-1	0	0	0	-1	-1	-1	0	0	0	0	0	0	0	6	0.081592	0.000150091	0.284761	0.048282	0.0995619	0.000208152	3.49006	0.107509	1.22024	0.999999	0.349633	0.147387	0.148495	0.001831	0.203787	0.0084481	0.062272	2.50538e-05	1.37235	0.99142	0.419354	0.307542	0.305575
Solyc01g111260.2.1;Solyc01g111250.3.1	Solyc01g111260.2.1 1-phosphatidylinositol phosphodiesterase-related family protein (AHRD V3.3 *** B9H168_POPTR);Solyc01g111250.3.1 1-phosphatidylinositol phosphodiesterase-related family protein (AHRD V3.3 *** B9H168_POPTR)	201610000	387395000	710140000	4.64973e+08	1.45987e+08	7.22397e+08	942540000	5.34647e+08	0	1	1	0	0	0	1	1	1	0	0	0	0	0	0	0	5	1.92151	0.163615	3.52235	0.00062109	2.3063	0.0173523	1.83312	0.291171	1.20026	0.988808	0.654763	0.625697	4.94837	5.21306e-05	6.45634	8.39124e-06	3.6623	0.00063423	1.30474	0.920762	0.740101	0.805148	0.56724
Solyc01g111350.3.1	Solyc01g111350.3.1 Nodulin-like / Major Facilitator Superfamily protein (AHRD V3.3 *** A0A0K9P7P6_ZOSMR)	6.34227e+08	247270000	5.58437e+08	1.35803e+09	352600000	279890000	1671700000	1.43963e+09	0	0	0	0	0	0	0	0	0	0	0	0	0	0	0	0	0	0.389876	1	0.8805	0.999998	2.14124	0.796395	2.25841	1	5.49211	1	2.43185	0.683286	0.793789	1	4.74107	0.0790662	4.08291	0.0773489	5.9727	1	5.14357	1	0.861179
Solyc01g111370.3.1	Solyc01g111370.3.1 Choline transporter-related family protein (AHRD V3.3 *** B9HR78_POPTR)					10119000				0	0	0	0	0	0	0	0	0	0	0	0	0	0	0	0	0
Solyc01g111400.3.1	Solyc01g111400.3.1 Subtilisin-like protease (AHRD V3.3 *** W9QT04_9ROSA)	5.53447e+08	146179000	7.03523e+07	104097000	433410000	148253000	1.37071e+08		0	-1	-1	0	0	0	0	0	0	0	0	0	0	0	0	0	2	0.264125	0.10655	0.127117	0.0108112	0.188089	0.0441438	0.481275	0.977521	0.71212	0.999442	1.47965	0.999911	0.342062	0.215983	0.316261	0.200438		1	0.924573	1		1
Solyc01g111420.3.1	Solyc01g111420.3.1 Ribosomal protein L1p/L10e family (AHRD V3.3 *** AT3G58660.1)					10205000				0	0	0	0	0	0	0	0	0	0	0	0	0	0	0	0	0
Solyc01g111440.3.1	Solyc01g111440.3.1 Senescence/dehydration-associated protein-like protein (AHRD V3.3 *** AT2G17840.1)	355460000	135817500	278620000	196440000	198110000	2.04153e+08	1.39327e+08	1.81284e+08	0	0	0	0	0	0	0	0	0	0	0	0	0	0	0	0	0	0.382089	0.284877	0.783829	0.99999	0.552636	0.875423	2.05143	0.400313	1.44635	0.897296	0.705046	0.958466	1.0305	1	0.703279	0.945915	0.915066	0.999518	0.682461	0.915248	0.887978	0.998263	1.30114
Solyc01g111510.3.1	Solyc01g111510.3.1 Ascorbate peroxidase (AHRD V3.3 *** J9Z324_CAPFR)	3.59943e+07				32175000				0	0	0	0	0	0	0	0	0	0	0	0	0	0	0	0	0
Solyc01g111520.3.1;Solyc12g089330.2.1	Solyc01g111520.3.1 Calcium-dependent lipid-binding (CaLB domain) family protein (AHRD V3.3 *** AT1G20080.5)	3.33687e+09	1.51908e+09	4.12173e+09	2301600000	3072400000	2.88133e+09	2234480000	2242600000	0	0	0	0	0	0	0	0	0	0	0	0	0	0	0	0	0	0.455242	0.253971	1.23521	0.999641	0.689749	0.989515	2.7133	0.116609	1.51512	0.684381	0.558406	0.889846	0.937812	1	0.727275	0.873741	0.729918	0.996058	0.775502	0.92435	0.77832	0.999087	1.00363
Solyc01g111530.3.1	Solyc01g111530.3.1 E3 ubiquitin-protein ligase (AHRD V3.3 *** G7JNF2_MEDTR)	6.72503e+07		46064000	59125000	7.82013e+07		67464000		0	0	0	0	0	0	0	0	0	0	0	0	0	0	0	0	0			0.684963	1	0.879178	0.960292					1.28354	1			0.862696	1		1
Solyc01g111630.3.1	Solyc01g111630.3.1 D-3-phosphoglycerate dehydrogenase (AHRD V3.3 *-* AT4G34200.1)	76497000				34979000				0	0	0	0	0	0	0	0	0	0	0	0	0	0	0	0	0
Solyc01g111660.3.1	Solyc01g111660.3.1 plasma membrane intrinsic protein 2.8	1.24851e+08				1.41803e+08	82149000			0	0	0	0	0	0	0	0	0	0	0	0	0	0	0	0	0
Solyc01g111710.3.1	Solyc01g111710.3.1 PCI superfamily protein	1827300000	654310000	1.34407e+09	6.82103e+08	1.92373e+09	9.49797e+08	683580000	6.23693e+08	0	0	0	0	0	0	0	0	0	0	0	0	0	0	0	0	0	0.358075	0.27705	0.735548	0.999061	0.373285	0.408967	2.05417	0.561342	1.04248	0.99999	0.507492	0.725577	0.493726	0.900462	0.35534	0.237171	0.32421	0.512237	0.719712	0.88415	0.65666	0.994256	0.912393
Solyc01g111760.3.1	Solyc01g111760.3.1 ATP synthase subunit beta vacuolar, putative (AHRD V3.3 *-* B9R8F3_RICCO)	1.64073e+09				2788500000	1225000000		1738700000	0	0	0	0	0	0	0	0	0	0	0	0	0	0	0	0	0
Solyc01g111765.1.1	Solyc01g111765.1.1 Sept9 (DUF616) (AHRD V3.3 *** AT4G38500.1)	157360000	91371000	89874500		1.51327e+08		112390000		0	-1	0	0	0	0	0	0	0	0	0	0	0	0	0	0	1	0.580649	1	0.571139	0.035415			0.983622	1						1	0.742698	1				1
Solyc01g111780.3.1	Solyc01g111780.3.1 transportin 1 (AHRD V3.3 *** AT2G16950.2)	6.75743e+08	270616000	1.30907e+08	150990000	8.54183e+08	477960000	292064000	113436000	0	0	0	0	0	0	0	0	-1	0	0	0	0	0	0	0	1	0.400472	0.300943	0.193722	0.0644067	0.223443	0.171733	0.483736	0.998244	0.557949	0.999957	1.15342	0.999997	0.559552	0.899513	0.341922	0.210126	0.132801	0.0162984	0.611064	0.838752	0.237334	0.147093	0.388394
Solyc01g111830.3.1;Solyc10g055680.1.1;Solyc05g008680.1.1	Solyc01g111830.3.1 Methyltransferase (AHRD V3.3 *** K4B445_SOLLC)	3.69247e+08	324900000			406260000	224790000			0	0	0	0	0	0	0	0	0	0	0	0	0	0	0	0	0	0.8799	1											0.553316	0.399169
Solyc01g112020.3.1	Solyc01g112020.3.1 Pentatricopeptide repeat superfamily protein (AHRD V3.3 *** A0A0G2T442_9ROSI)	38743000				56254500				0	0	0	0	0	0	0	0	0	0	0	0	0	0	0	0	0
Solyc01g112060.3.1	Solyc01g112060.3.1 NAD(P)-binding Rossmann-fold superfamily protein (AHRD V3.3 *** AT4G35250.1)	8.82257e+07		77413000		69713000				0	0	0	0	0	0	0	0	0	0	0	0	0	0	0	0	0
Solyc01g112080.3.1	Solyc01g112080.3.1 LysM domain GPI-anchored protein (AHRD V3.3 *** G8A1U1_MEDTR)	1.80837e+08	210970000	84353000	200690000	1.92133e+08	303375000	329210000	231605000	0	-1	0	0	0	0	0	0	0	0	0	0	0	0	1	0	2	1.16663	1	0.46646	0.0212843	1.10979	1	0.399834	1	0.951273	1	2.37917	1	1.57898	0.271124	1.71345	0.143749	1.20544	0.944858	1.08516	0.999542	0.763428	0.833488	0.703518
Solyc01g112100.3.1	Solyc01g112100.3.1 Flavin-containing monooxygenase (AHRD V3.3 *** A0A0D2R9T8_GOSRA)	4.66743e+08	725210000	2.01993e+09	1880020000	2.51323e+08	1.13002e+09	1452080000	2.08577e+09	0	1	0	0	0	0	0	1	1	0	0	0	0	0	0	0	3	1.55377	0.966029	4.32772	0.0283116	4.02795	0.0653656	2.78531	0.17636	2.59238	0.346514	0.930734	0.999767	4.49627	0.0712892	5.77774	0.0306553	8.29914	0.00365921	1.28501	0.999746	1.84578	0.774171	1.4364
Solyc01g112140.3.1	Solyc01g112140.3.1 Flavin-containing monooxygenase (AHRD V3.3 *** M1B691_SOLTU)					17578000				0	0	0	0	0	0	0	0	0	0	0	0	0	0	0	0	0
Solyc01g112150.3.1	Solyc01g112150.3.1 SEC1-family transport family protein (AHRD V3.3 *** B9MYY5_POPTR)	5.09937e+08	1.34753e+08	257850000	79399000	604440000	299690000	2.51346e+08	1.24017e+08	0	0	-1	0	0	0	0	0	-1	0	0	0	0	0	0	0	2	0.264255	0.0969931	0.505651	0.779313	0.155704	0.00956532	1.9135	0.762762	0.589217	0.913759	0.307927	0.166323	0.495814	0.593035	0.415832	0.158388	0.205176	0.0163722	0.838686	0.974596	0.413816	0.407889	0.493411
Solyc01g112245.1.1	Solyc01g112245.1.1 Alpha-1,3-mannosyl-glycoprotein beta-1,2-N-acetylglucosaminyltransferase (AHRD V3.3 *** Q9ST97_TOBAC)	2.07647e+08	99982500	1.66793e+08	191820000	1.56687e+08	76795000	127992000	86090500	0	0	0	0	0	0	0	0	0	0	0	0	0	0	0	0	0	0.481503	0.333542	0.803256	0.982905	0.923781	1	1.66823	0.730381	1.91854	1	1.15005	1	0.490118	0.33403	0.816866	0.98701	0.549444	0.480782	1.66667	0.823481	1.12104	0.999984	0.672624
Solyc01g112250.3.1;Solyc10g074570.2.1	Solyc01g112250.3.1 Calcium-dependent protein kinase family protein (AHRD V3.3 *** AT2G17290.2)	108068000				107363000	89635000			0	0	0	0	0	0	0	0	0	0	0	0	0	0	0	0	0
Solyc01g112280.3.1	Solyc01g112280.3.1 partialaminoacylase-1	1097930000	1089510000	2.54217e+09	1.49442e+09	1.06035e+09	1.65347e+09	1.3742e+09	937620000	0	0	0	0	0	0	0	0	0	0	0	0	0	0	0	0	0	0.992331	0.999994	2.31542	0.42208	1.36112	0.994564	2.33331	0.297736	1.37164	0.970169	0.587852	0.831495	1.55935	0.930629	1.29598	1	0.884252	0.999991	0.8311	0.964937	0.567063	0.827356	0.682304
Solyc01g112290.3.1	Solyc01g112290.3.1 glutamate tRNA synthetase (AHRD V3.3 *-* AT5G64050.1)	2.36257e+08	66092000	76259000	112685000	2.72123e+08	90057000	56126000	9.42903e+07	0	0	0	0	0	0	0	-1	0	0	0	0	0	0	0	0	1	0.279747	1	0.32278	0.306108	0.47696	0.786294	1.15383	1	1.70497	1	1.47766	0.986671	0.330942	0.226682	0.206252	0.0292396	0.346499	0.101951	0.623228	0.884482	1.04701	0.999206	1.67998
Solyc01g112340.3.1	Solyc01g112340.3.1 Brefeldin A-inhibited guanine nucleotide-exchange protein (AHRD V3.3 *-* G7KFH4_MEDTR)	6.68397e+07		91158000		80678000				0	0	0	0	0	0	0	0	0	0	0	0	0	0	0	0	0
Solyc01g112350.3.1	Solyc01g112350.3.1 Brefeldin A-inhibited guanine nucleotide-exchange protein 2 (AHRD V3.3 *** A0A0B2R8L7_GLYSO)	90983000	120070000			118454000		83279000	52906000	0	0	0	0	0	0	0	0	0	0	0	0	0	0	0	0	0
Solyc02g011930.1.1;Solyc04g039760.2.1	Solyc02g011930.1.1 Protein Ycf2 (AHRD V3.3 *-* YCF2_IPOPU);Solyc04g039760.2.1 Protein Ycf2 (AHRD V3.3 *-* YCF2_SOLLC)	28342000				30095000				0	0	0	0	0	0	0	0	0	0	0	0	0	0	0	0	0
Solyc02g014150.3.1	Solyc02g014150.3.1 Photosystem II stability/assembly factor HCF136 (AHRD V3.3 *** G7JPH8_MEDTR)	14040000								0	0	0	0	0	0	0	0	0	0	0	0	0	0	0	0	0
Solyc02g014310.3.1	Solyc02g014310.3.1 glycine rich protein X55695	1.05479e+08		82806000		1.85917e+08	52494000	105693500		0	0	0	0	0	0	0	0	0	0	0	0	0	0	0	0	0		1	0.78505	1				1					0.282352	1	0.568499	0.150412			2.01344	1
Solyc02g014380.3.1	Solyc02g014380.3.1 Protein odr-4 (AHRD V3.3 *** A0A0B0P6V2_GOSAR)	93675000		81764000	81462500	7.48463e+07			93673000	0	0	0	0	0	0	0	0	0	0	0	0	0	0	0	0	0			0.872848	0.940064	0.869629	0.888216					0.996313	0.999983				1	1.25154	0.644593
Solyc02g014520.3.1	Solyc02g014520.3.1 Retrovirus-related Pol polyprotein from transposon TNT 1-94 (AHRD V3.3 *-* A0A151U6C2_CAJCA)		55384000							0	0	0	0	0	0	0	0	0	0	0	0	0	0	0	0	0
Solyc02g020910.3.1	Solyc02g020910.3.1 Myosin-related family protein (AHRD V3.3 *** B9H5P2_POPTR)	58131000		6.39107e+07	59833000	6.48603e+07		73783000	86522000	0	0	0	0	0	0	0	0	0	0	0	0	0	0	0	0	0			1.09942	0.957377	1.02928	1					0.936197	1			1.13757	0.842588	1.33397	1					1.17265
Solyc02g020940.3.1	Solyc02g020940.3.1 Glyceraldehyde-3-phosphate dehydrogenase (AHRD V3.3 *** K4B4U4_SOLLC)	15498000				9059400				0	0	0	0	0	0	0	0	0	0	0	0	0	0	0	0	0
Solyc02g020980.3.1	Solyc02g020980.3.1 4-alpha-glucanotransferase (AHRD V3.3 *** Q6R608_SOLTU)	1.91513e+08	77841000	1.52702e+08	184450000	113183000	140600000		90381000	0	0	0	0	0	0	0	0	0	0	0	0	0	0	0	0	0	0.406452	1	0.797346	0.965401	0.963118	0.999974	1.96172	1	2.36957	1	1.20791	0.998337	1.24224	0.998348		1	0.798539	1		1	0.642824	1
Solyc02g021240.3.1;Solyc12g042300.2.1;Solyc12g042240.2.1;Solyc12g042250.2.1;Solyc12g042290.2.1;Solyc12g042260.2.1	Solyc02g021240.3.1 oligopeptide transporter 1;Solyc12g042300.2.1 Peptide transporter (AHRD V3.3 *** W9SG60_9ROSA)	5.87723e+08	3.65337e+08	8.06727e+08	4.27517e+08	5.32483e+08	4.86337e+08	6.60297e+08	793270000	0	0	0	0	0	0	0	0	0	0	0	0	0	0	0	0	0	0.621613	0.682438	1.37263	0.80207	0.727411	0.874994	2.20817	0.0812598	1.1702	0.999917	0.52994	0.157868	0.913337	0.999916	1.24003	0.989461	1.48976	0.80033	1.35769	0.92126	1.63111	0.584637	1.20138
Solyc02g021360.3.1	Solyc02g021360.3.1 Katanin p80 WD40 repeat-containing subunit B1 homolog (AHRD V3.3 *** K4B4Y6_SOLLC)					121040000				0	0	0	0	0	0	0	0	0	0	0	0	0	0	0	0	0
Solyc02g021420.3.1	Solyc02g021420.3.1 villin 4 (AHRD V3.3 *** AT4G30160.4)	1.82047e+08	113024500	2.64343e+08	2.02655e+08	2.68963e+08	291330000	227562000	1.70463e+08	0	0	0	0	0	0	0	0	0	0	0	0	0	0	0	0	0	0.620855	0.974375	1.45206	0.94284	1.1132	1	2.33881	0.538367	1.79302	0.953078	0.766634	0.96983	1.08316	0.999986	0.846071	0.989228	0.633779	0.906288	0.781114	0.944702	0.585121	0.778806	0.749085
Solyc02g021440.3.1;Solyc11g062410.2.1	Solyc02g021440.3.1 Non-specific serine/threonine protein kinase (AHRD V3.3 *** A0A067KSM5_JATCU)	8.63723e+07	129470000		128864000	8.48847e+07	156725000	259570000	128060000	0	0	0	0	0	0	0	0	0	0	0	0	0	0	0	0	0	1.49898	0.532148		1	1.49196	0.573864		1	0.995319	1		1	1.84633	0.183573	3.05791	1	1.50864	1	1.65621	1	0.8171	1	0.493354
Solyc02g021470.3.1	Solyc02g021470.3.1 cullin	1.89937e+07			21612000	18559000				0	0	0	0	0	0	0	0	0	0	0	0	0	0	0	0	0
Solyc02g021560.3.1	Solyc02g021560.3.1 RNA-binding (RRM/RBD/RNP motifs) family protein (AHRD V3.3 *** AT3G15010.2)	4.08093e+07				6.78633e+07				0	0	0	0	0	0	0	0	0	0	0	0	0	0	0	0	0
Solyc02g021620.3.1	Solyc02g021620.3.1 Cation-chloride cotransporter 1 (AHRD V3.3 *** CCC1_ORYSJ)	3.41617e+07				33145000				0	0	0	0	0	0	0	0	0	0	0	0	0	0	0	0	0
Solyc02g021640.3.1	Solyc02g021640.3.1 Phototropic-responsive NPH3 family protein (AHRD V3.3 *** AT1G30440.1)	31370000				2.39543e+07				0	0	0	0	0	0	0	0	0	0	0	0	0	0	0	0	0
Solyc02g021650.3.1	Solyc02g021650.3.1 UV damaged DNA binding protein 1	68177000	5.76773e+07	47062500		59115000	5.08417e+07	53965500	4.54023e+07	0	0	0	0	0	0	0	0	0	0	0	0	0	0	0	0	0	0.845994	0.693064	0.690299	0.0883929		1	0.815962	0.657001		1		1	0.860047	0.855817	0.91289	0.993052	0.768034	0.288474	1.06144	0.999599	0.893014	0.941793	0.841321
Solyc02g023950.3.1	Solyc02g023950.3.1 Leucine-rich receptor-like protein kinase family protein (AHRD V3.3 *** AT4G20940.1)	17238500				17444000				0	0	0	0	0	0	0	0	0	0	0	0	0	0	0	0	0
Solyc02g023970.3.1	Solyc02g023970.3.1 Obg-like ATPase 1 (AHRD V3.3 *** K4B546_SOLLC)	5.43453e+08	269107500	1.74778e+08	128293500	4.01117e+08	5.85423e+08	352590000	1.62077e+08	0	0	0	0	0	0	0	0	0	0	0	0	0	0	0	0	0	0.495181	0.692318	0.321606	0.396217	0.236071	0.385347	0.649472	0.999982	0.476737	0.999392	0.734038	0.999994	1.45948	0.996883	0.879021	0.999998	0.404064	0.628658	0.602282	0.990098	0.276854	0.290175	0.459675
Solyc02g027080.2.1	Solyc02g027080.2.1 Disease resistance protein BS2 (AHRD V3.3 *** Q9SNW0_9SOLA)					2200400				0	0	0	0	0	0	0	0	0	0	0	0	0	0	0	0	0
Solyc02g030100.3.1	Solyc02g030100.3.1 Vacuolar protein sorting-associated protein 54 (AHRD V3.3 *** W9SA63_9ROSA)	5.28943e+07				45500000		17324000		0	0	0	0	0	0	0	0	0	0	0	0	0	0	0	0	0
Solyc02g030105.1.1	Solyc02g030105.1.1 Vacuolar protein sorting-associated protein 54 (AHRD V3.3 *** W9SA63_9ROSA)	2.54107e+07				2.08627e+07				0	0	0	0	0	0	0	0	0	0	0	0	0	0	0	0	0
Solyc02g030170.3.1	Solyc02g030170.3.1 DWARF1/DIMINUTO	9012800000	3.50363e+09	4959000000	2497300000	9232900000	4.84043e+09	3.52953e+09	1.27863e+09	-1	0	-1	0	0	0	0	-1	-1	0	-1	-1	0	0	0	0	6	0.38874	0.00915887	0.550217	0.362236	0.277084	0.00322265	1.41539	0.47152	0.712774	0.999199	0.503589	0.223153	0.524259	0.277902	0.382278	0.0279484	0.138487	2.55939e-05	0.729177	0.883377	0.264157	0.00214439	0.362267
Solyc02g030450.3.1	Solyc02g030450.3.1 Protein ROOT HAIR DEFECTIVE 3 homolog (AHRD V3.3 *** K4B594_SOLLC)	4.57023e+07		4.28013e+07	79252500	3.15433e+07		64401000	53793000	0	0	0	0	0	0	0	0	0	0	0	0	0	0	0	0	0			0.936524	0.99504	1.7341	0.174702					1.85164	0.102041			2.04167	1	1.70537	1					0.835282
Solyc02g031860.3.1;Solyc05g009010.1.1;Solyc01g102685.1.1;Solyc02g024065.1.1;Solyc02g089290.3.1;Solyc05g054680.1.1;Solyc04g078410.3.1	Solyc02g031860.3.1 MAP kinase kinase kinase 12	4.45953e+07	82735000	58766000	9.03803e+07	60460000	9.32983e+07	68868500	100650000	0	0	1	0	0	0	0	0	0	0	0	0	0	0	0	0	1	1.85524	1	1.31776	1	2.02668	0.0106293	0.710292	1	1.09241	1	1.53797	1	1.54314	0.132091	1.13908	0.983894	1.66474	1	0.738154	0.55409	1.0788	1	1.46148
Solyc02g031900.2.1	Solyc02g031900.2.1 Kinase family protein (AHRD V3.3 *-* D7LHR9_ARALL)	5.40943e+07		38650000	45468000	6.36623e+07			5.54837e+07	0	0	0	0	0	0	0	0	0	0	0	0	0	0	0	0	0			0.714493	1	0.840532	1					1.1764	1				1	0.871531	0.828523
Solyc02g032330.3.1	Solyc02g032330.3.1 3-beta-hydroxysteroid-dehydrogenase/decarboxylase	613760000	257120000	4.48157e+08	1.8436e+08	4.27653e+08	2.91773e+08	2.40401e+08	54882500	0	0	0	0	0	0	0	0	-1	0	-1	0	0	0	0	0	2	0.418926	0.363335	0.730182	0.994863	0.300377	0.0867517	1.74299	0.719306	0.717018	0.998513	0.411373	0.272587	0.682266	0.976118	0.562141	0.536687	0.128334	0.0100828	0.823932	0.963258	0.1881	0.0456686	0.228295
Solyc02g032930.3.1	Solyc02g032930.3.1 B-cell receptor-associated 31-like (AHRD V3.3 *** A0A061GGS0_THECC)	96900000		74626000	1.07014e+08	77800000	130060000		107190000	0	0	0	0	0	0	0	0	0	0	0	0	0	0	0	0	0		1	0.770134	1	1.10438	0.995714		1		1	1.43401	1	1.67172	1		1	1.37776	1		1	0.824158	1
Solyc02g032970.3.1	Solyc02g032970.3.1 ATP-dependent zinc metalloprotease FtsH (AHRD V3.3 *** A0A0B0PX39_GOSAR)	206820000	107210000	9.73727e+07		3.69983e+08	118735000	9.12057e+07	90443000	0	0	0	0	0	0	-1	-1	-1	0	0	0	0	0	0	0	3	0.518373	1	0.470809	0.128638		1	0.908242	1		1		1	0.32092	0.0373067	0.246513	0.00411678	0.244452	0.00853668	0.768145	0.968326	0.761721	0.974555	0.991638
Solyc02g036330.3.1	Solyc02g036330.3.1 26S protease regulatory subunit, putative (AHRD V3.3 *** B9RXE9_RICCO)	64425000	63252000	66468000	48864000	68291000	66389000	8.09887e+07	59814000	0	0	0	0	0	0	0	0	0	0	0	0	0	0	0	0	0	0.981793	1	1.03171	0.999993	0.758463	1	1.05084	1	0.772529	1	0.735151	1	0.972149	1	1.18593	0.981865	0.875869	0.969144	1.21991	1	0.900963	1	0.738548
Solyc02g036350.3.1;Solyc02g081190.3.1	Solyc02g036350.3.1 1-aminocyclopropane-1-carboxylate oxidase EF501822	299040000	156410000			2.15197e+08	6.33683e+08	326750000		0	0	0	0	0	0	0	0	0	0	0	0	0	0	0	0	0	0.52304	0.747129		1				1					2.94467	0.189686	1.51838	0.91784			0.515636	0.724432
Solyc02g037530.3.1;Solyc00g188857.1.1;Solyc07g043620.3.1;Solyc03g031970.3.1	Solyc02g037530.3.1 auxin response factor 8B	6063600								0	0	0	0	0	0	0	0	0	0	0	0	0	0	0	0	0
Solyc02g050207.1.1	Solyc02g050207.1.1 Prolyl oligopeptidase family protein (AHRD V3.3 *-* AT1G50380.2)					3611000				0	0	0	0	0	0	0	0	0	0	0	0	0	0	0	0	0
Solyc02g050240.3.1	Solyc02g050240.3.1 Prolyl oligopeptidase family protein (AHRD V3.3 *-* AT1G50380.2)	12428000				15675000				0	0	0	0	0	0	0	0	0	0	0	0	0	0	0	0	0
Solyc02g061850.3.1	Solyc02g061850.3.1 Phospholipase D (AHRD V3.3 *** K4B675_SOLLC)	60581500				61601000				0	0	0	0	0	0	0	0	0	0	0	0	0	0	0	0	0
Solyc02g062110.3.1	Solyc02g062110.3.1 Ferredoxin--NADP reductase (AHRD V3.3 *-* K4B6A3_SOLLC)	30475000	84159000	93801000	78707000	34955000	84093500	113900000	49444000	0	1	0	0	0	0	0	0	0	0	0	0	0	0	0	0	1	2.76158	0.0726209	3.07797	0.0364451	2.58267	1	1.11457	0.998599	0.935218	1	0.839085	1	2.40576	0.131947	3.25848	1	1.4145	1	1.35444	1	0.587965	1	0.4341
Solyc02g062140.2.1;Solyc03g033510.3.1	Solyc02g062140.2.1 Armadillo repeat only (AHRD V3.3 *** W0TQK6_ACAMN)	1.65403e+08		93831000	103880000	141500000	101700000			0	0	0	0	0	0	0	0	0	0	0	0	0	0	0	0	0
Solyc02g062430.3.1	Solyc02g062430.3.1 D-2-hydroxyglutarate dehydrogenase (AHRD V3.3 *** G7KGB4_MEDTR)	3374100								0	0	0	0	0	0	0	0	0	0	0	0	0	0	0	0	0
Solyc02g062463.1.1;Solyc02g062490.3.1	Solyc02g062463.1.1 2-oxoglutarate-dependent dioxygenase-related family protein (AHRD V3.3 *** B9GL08_POPTR)	48634000		57857000	94714500			91878000	94871000	0	0	0	0	0	0	0	0	0	0	0	0	0	0	0	0	0			1.18964		1.9475						1.63704												1.03258
Solyc02g062600.3.1	Solyc02g062600.3.1 Gamma carbonic anhydrase-like protein (AHRD V3.3 *** I3SYK2_MEDTR)	55260000				4.32937e+07	50215000			0	0	0	0	0	0	0	0	0	0	0	0	0	0	0	0	0
Solyc02g062700.3.1	Solyc02g062700.3.1 AAA-type ATPase family protein (AHRD V3.3 *** AT2G18330.1)	1.13648e+08	67928000	56245000	52415000	2.17973e+08	8.62207e+07	102545000	36335000	0	0	0	0	0	0	0	0	0	0	0	0	0	0	0	0	0	0.597703	1	0.494904	1	0.461203	1	0.828009	1	0.771626	1	0.931905	1	0.395556	0.195855	0.470447	0.579627	0.166695	1	1.18933	0.99324	0.421419	1	0.354332
Solyc02g062810.3.1	Solyc02g062810.3.1 Signal recognition particle subunit SRP68 (AHRD V3.3 *** K4B6G9_SOLLC)	41713000				53944500				0	0	0	0	0	0	0	0	0	0	0	0	0	0	0	0	0
Solyc02g062970.3.1	Solyc02g062970.3.1 Xaa-Pro aminopeptidase 2	1.01415e+08	126460000	142575000	1.40343e+08	8.84763e+07	101523500	88542500	1.069e+08	0	0	0	0	0	0	0	0	0	0	0	0	0	0	-1	0	1	1.24696	1	1.40586	0.184363	1.38386	0.110395	1.12743	1	1.10978	1	0.984347	1	1.14747	0.916038	1.00075	1	1.20823	0.627962	0.872138	0.915407	1.05295	0.999818	1.20733
Solyc02g063050.3.1	Solyc02g063050.3.1 Tripartite motif-containing 29 (AHRD V3.3 *** A0A0B0P7U5_GOSAR)	32289000		47143000				45792000		0	0	0	0	0	0	0	0	0	0	0	0	0	0	0	0	0
Solyc02g063090.3.1	Solyc02g063090.3.1 T-complex protein 1 subunit zeta 1 (AHRD V3.3 *** TCPZA_ARATH)	1.05823e+08				1.07667e+08			176090000	0	0	0	0	0	0	0	0	0	0	0	0	0	0	0	0	0
Solyc02g063130.3.1;Solyc04g007120.3.1	Solyc02g063130.3.1 Rad23 UV excision repair protein family (AHRD V3.3 *** AT3G02540.3);Solyc04g007120.3.1 Rad23 UV excision repair protein family (AHRD V3.3 *** AT3G02540.3)						48849000			0	0	0	0	0	0	0	0	0	0	0	0	0	0	0	0	0
Solyc02g063270.3.1;Solyc02g063260.3.1	Solyc02g063270.3.1 Protein DETOXIFICATION (AHRD V3.3 *** A0A0V0IBD5_SOLCH)	60239500				3.80653e+07				0	0	0	0	0	0	0	0	0	0	0	0	0	0	0	0	0
Solyc02g064680.3.1;Solyc07g026740.1.1;Solyc07g026720.2.1;Solyc01g020570.2.1	Solyc02g064680.3.1 Calcium-transporting ATPase (AHRD V3.3 *** M1BXI4_SOLTU)	1311900000	358260000	669220000	4.39173e+08	1085600000	553570000	3.89787e+08	233850000	-1	0	0	0	0	0	0	0	-1	0	0	0	0	0	0	0	2	0.273085	0.0453802	0.510115	0.613431	0.334761	0.104542	1.86797	0.694464	1.22585	0.999722	0.656247	0.910321	0.509921	0.616243	0.359052	0.16151	0.215411	0.018199	0.704133	0.970474	0.42244	0.416073	0.599944
Solyc02g064940.1.1	Solyc02g064940.1.1 Leucine-rich repeat receptor-like protein kinase family (AHRD V3.3 *** A0A0K9PL83_ZOSMR)	33313000								0	0	0	0	0	0	0	0	0	0	0	0	0	0	0	0	0
Solyc02g065070.3.1;Solyc02g090510.3.1	Solyc02g065070.3.1 CDPK-related kinase (AHRD V3.3 *** AT3G50530.1);Solyc02g090510.3.1 CDPK-related kinase (AHRD V3.3 *** AT3G50530.1)	10099600				8521050				0	0	0	0	0	0	0	0	0	0	0	0	0	0	0	0	0
Solyc02g065300.1.1;Solyc02g069140.2.1	Solyc02g065300.1.1 Leucyl-tRNA synthetase, putative (AHRD V3.3 *** B9SZE7_RICCO)	3.48107e+08	1.79063e+08	2.10333e+08	229450000	3.15993e+08	316700000	169910000	1.81383e+08	0	0	0	0	0	0	0	0	0	0	0	0	0	0	0	0	0	0.514392	0.240255	0.604221	0.383533	0.659137	0.77888	1.17463	0.999967	1.28139	0.961237	1.09089	0.995539	1.00224	1	0.537701	0.287334	0.57401	0.379738	0.536501	0.380999	0.572729	0.476807	1.06753
Solyc02g065400.3.1;Solyc07g032633.1.1	Solyc02g065400.3.1 33kDa precursor protein of oxygen-evolving complex	971510000	1.3306e+08	311730000	32028500	1136500000	2.55397e+08	1.47117e+08	26931000	-1	0	-1	0	0	-1	-1	-1	0	0	0	0	0	0	0	0	5	0.136962	0.000928572	0.320872	0.13522	0.0329678	4.18417e-05	2.34278	0.135555	0.240708	0.191411	0.102744	0.00220916	0.224722	0.024193	0.129447	0.00234027	0.0236964	1	0.576032	0.853624	0.105448	1	0.183059
Solyc02g065580.3.1	Solyc02g065580.3.1 Cytochrome b561 (AHRD V3.3 *** Q3LGX4_CITLA)	32981000		26183000		2.67283e+07				0	0	0	0	0	0	0	0	0	0	0	0	0	0	0	0	0
Solyc02g065630.3.1	Solyc02g065630.3.1 Sarcolemmal membrane-associated protein, putative isoform 1 (AHRD V3.3 *** A0A061EPT5_THECC)	15408000				2.78793e+07				0	0	0	0	0	0	0	0	0	0	0	0	0	0	0	0	0
Solyc02g065660.3.1	Solyc02g065660.3.1 WPP domain-interacting tail-anchored 1-like protein (AHRD V3.3 *** A0A0B0NVK1_GOSAR)	3.11087e+08	2.84513e+08	3.70567e+08	252795000	264470000	3.15747e+08	2.71793e+08	286710000	0	0	0	0	0	0	0	0	0	0	0	0	0	0	0	0	0	0.914579	0.998384	1.1912	0.96602	0.812619	0.910514	1.30246	0.741171	0.888517	0.995857	0.682185	0.439494	1.19388	0.976536	1.02769	1	1.08409	0.999717	0.860796	0.987534	0.908038	0.999578	1.05488
Solyc02g065770.3.1;Solyc02g089115.1.1;Solyc02g089120.3.1;Solyc03g070440.3.1	Solyc02g065770.3.1 COBRA protein (AHRD V3.3 *** K4B708_SOLLC)	99608000	63313000			1.48553e+08	77524000			0	0	0	0	0	0	0	0	0	0	0	0	0	0	0	0	0	0.635622	1											0.52186	1
Solyc02g066910.3.1;Solyc02g088900.3.1	Solyc02g066910.3.1 Nucleotide-sugar transporter family protein (AHRD V3.3 *** AT3G17430.2);Solyc02g088900.3.1 Nucleotide-sugar transporter family protein (AHRD V3.3 *** AT3G17430.2)	45028000				4.52317e+07				0	0	0	0	0	0	0	0	0	0	0	0	0	0	0	0	0
Solyc02g066950.3.1	Solyc02g066950.3.1 Alpha-amylase, putative (AHRD V3.3 *** B9SJF1_RICCO)	70478000				84444000		55525000	67918000	0	0	0	0	0	0	0	0	0	0	0	0	0	0	0	0	0
Solyc02g066955.1.1	Solyc02g066955.1.1 Alpha-amylase (AHRD V3.3 *-* A0A0A0R208_MORAL)					1.56377e+07				0	0	0	0	0	0	0	0	0	0	0	0	0	0	0	0	0
Solyc02g067030.3.1	Solyc02g067030.3.1 SNF1	1.0379e+08				103504000				0	0	0	0	0	0	0	0	0	0	0	0	0	0	0	0	0
Solyc02g067080.3.1;Solyc03g065350.2.1	Solyc02g067080.3.1 UDP-glucose 6-dehydrogenase family protein (AHRD V3.3 *** AT5G15490.1)	149940000				1.81757e+08	191550000			0	0	0	0	0	0	0	0	0	0	0	0	0	0	0	0	0
Solyc02g067180.3.1	Solyc02g067180.3.1 cystathionine gamma synthase	28164500				41447000				0	0	0	0	0	0	0	0	0	0	0	0	0	0	0	0	0
Solyc02g067210.3.1	Solyc02g067210.3.1 RNA-binding KH domain-containing protein	50884000				6.99383e+07				0	0	0	0	0	0	0	0	0	0	0	0	0	0	0	0	0
Solyc02g067460.3.1	Solyc02g067460.3.1 Mitochondrial outer membrane protein porin (AHRD V3.3 *** A0A1D1XW30_9ARAE)	1.23581e+09	706115000	8.58247e+08	396150000	1.12571e+09	1.12704e+09	1118450000	8.83817e+08	0	0	-1	0	0	0	0	0	0	0	0	0	0	0	0	0	1	0.57138	0.817099	0.694483	0.891997	0.32056	0.0491547	1.21545	0.999977	0.561028	0.682977	0.461581	0.376784	1.00119	1	0.993554	1	0.785122	0.991621	0.992375	1	0.78419	0.998107	0.790216
Solyc02g067560.1.1	Solyc02g067560.1.1 Receptor-like kinase (AHRD V3.3 *** A0A0K9P790_ZOSMR)					551620000				0	0	0	0	0	0	0	0	0	0	0	0	0	0	0	0	0
Solyc02g067740.3.1	Solyc02g067740.3.1 beta-galactosidase (AHRD V3.3 *** AT3G27930.1)	2.17923e+08	393130000	4.13113e+08	1.82097e+08	193140000	2.45383e+08	2.86147e+08	160590000	0	0	0	0	0	-1	0	0	0	0	0	0	0	0	0	0	1	1.80398	1	1.89568	0.130071	0.8356	0.996306	1.05083	1	0.463197	1	0.440791	0.0402983	1.27049	0.977677	1.48155	0.734935	0.831469	0.974584	1.16612	0.996047	0.654445	0.583582	0.561216
Solyc02g067820.3.1	Solyc02g067820.3.1 Glycosylphosphatidylinositol anchor attachment 1 (AHRD V3.3 *** A0A0B0NDV8_GOSAR)	2.47217e+08	131840000	185550000	157300000	2.17427e+08	2.16167e+08	262565000	1.65197e+08	0	0	0	0	0	0	0	0	0	0	0	0	0	0	0	0	0	0.533297	0.0605824	0.750556	0.689544	0.636284	0.283499	1.40739	0.550465	1.19311	0.981513	0.84775	0.972741	0.994205	0.999999	1.2076	0.968215	0.759781	0.692268	1.21464	0.929052	0.76421	0.796586	0.629165
Solyc02g067840.3.1	Solyc02g067840.3.1 Sucrase/ferredoxin-like family protein (AHRD V3.3 *** AT5G40510.1)	7.35273e+07				62163000			188710000	0	0	0	0	0	0	0	0	0	0	0	0	0	0	0	0	0
Solyc02g067890.3.1	Solyc02g067890.3.1 S-adenosyl-L-methionine-dependent methyltransferases superfamily protein (AHRD V3.3 *** AT5G14430.1)	5.91333e+08	216745000	1.41437e+08	95676500	4.00043e+08	1.48987e+08	158340000		-1	-1	-1	0	-1	0	-1	0	0	0	0	0	0	0	0	0	5	0.366536	0.00490053	0.239183	9.55125e-05	0.161798	3.01849e-05	0.652549	0.319759	0.441424	0.0273909	0.676462	0.459291	0.372426	0.00199754	0.395807	1		1	1.06278	1		1
Solyc02g067980.3.1;Solyc05g014340.3.1	Solyc02g067980.3.1 Serine/threonine protein phosphatase 2A regulatory subunit B (AHRD V3.3 *** B9HTC9_POPTR);Solyc05g014340.3.1 Serine/threonine protein phosphatase 2A regulatory subunit B (AHRD V3.3 *** B9HTC9_POPTR)	9.09367e+07	144810000			8.77793e+07	118510000	71085000	101088500	0	0	0	0	0	0	0	0	0	0	0	0	0	0	0	0	0	1.59243	1		1		1		1		1		1	1.35009	1	0.809815	1	1.15162	0.854586	0.599823	1	0.852996	1	1.42208
Solyc02g068080.3.1	Solyc02g068080.3.1 Chloride channel protein (AHRD V3.3 *** M1A9T9_SOLTU)	3.92237e+07				4.64053e+07				0	0	0	0	0	0	0	0	0	0	0	0	0	0	0	0	0
Solyc02g068130.3.1	Solyc02g068130.3.1 Mitochondrial import receptor subunit TOM20 (AHRD V3.3 *** TOM20_SOLTU)					13287000				0	0	0	0	0	0	0	0	0	0	0	0	0	0	0	0	0
Solyc02g068140.3.1	Solyc02g068140.3.1 Major facilitator superfamily protein (AHRD V3.3 *** AT3G01930.2)	1.13383e+08	160150000			144220000	129270000			0	0	0	0	0	0	0	0	0	0	0	0	0	0	0	0	0	1.41247	1											0.896339	1
Solyc02g068240.3.1	Solyc02g068240.3.1 Diacylglycerol acyltransferase 2 (AHRD V3.3 *** M4GID1_HELAN)	13320000								0	0	0	0	0	0	0	0	0	0	0	0	0	0	0	0	0
Solyc02g068300.3.1;Solyc10g047680.2.1;Solyc03g043710.1.1;Solyc10g084860.1.1;Solyc10g080510.1.1;Solyc09g005000.1.1;Solyc02g078170.2.1;Solyc09g007510.2.1;Solyc03g031980.3.1;Solyc10g047810.2.1;Solyc01g106160.2.1;Solyc10g084250.1.1	Solyc02g068300.3.1 clade XVI lectin receptor kinase	7.76207e+07	86428000	56968000		1.11302e+08	145845000	110410000	46445000	0	0	0	0	0	0	0	0	0	0	0	0	1	0	1	0	2	1.11347	1	0.733928	0.0805627		1	0.659138	1		1		1	1.31036	0.183382	0.991989	1	0.417289	1	0.757037	0.260075	0.318455	1	0.420659
Solyc02g068450.3.1	Solyc02g068450.3.1 V-type proton ATPase subunit F (AHRD V3.3 *** A0A0V0HAU3_SOLCH)						2308300			0	0	0	0	0	0	0	0	0	0	0	0	0	0	0	0	0
Solyc02g068490.3.1	Solyc02g068490.3.1 Heavy metal ATPase (AHRD V3.3 *** E5GCL7_CUCME)					21001000				0	0	0	0	0	0	0	0	0	0	0	0	0	0	0	0	0
Solyc02g068530.3.1	Solyc02g068530.3.1 N-acetylglucosamine-1-phosphate uridylyltransferase 1 (AHRD V3.3 *** AT1G31070.2)	33732000								0	0	0	0	0	0	0	0	0	0	0	0	0	0	0	0	0
Solyc02g068690.3.1	Solyc02g068690.3.1 Exostosin-like protein (AHRD V3.3 *** A0A118K1L5_CYNCS)	2.00197e+08	282470000			1.88217e+08				0	0	0	0	0	0	0	0	0	0	0	0	0	0	0	0	0
Solyc02g068720.3.1	Solyc02g068720.3.1 Nck-associated protein 1 (AHRD V3.3 *** B7ZGK5_LOTJA)					18045000				0	0	0	0	0	0	0	0	0	0	0	0	0	0	0	0	0
Solyc02g068830.2.1;Solyc02g068863.1.1	Solyc02g068830.2.1 Non-specific serine/threonine protein kinase (AHRD V3.3 *** M1ANR5_SOLTU)	9.45857e+07		74563500				59935000		0	0	0	0	0	0	0	0	0	0	0	0	0	0	0	0	0
Solyc02g068900.3.1	Solyc02g068900.3.1 Glutathione S-transferase family protein (AHRD V3.3 *** AT4G19880.1)	2.03293e+07								0	0	0	0	0	0	0	0	0	0	0	0	0	0	0	0	0
Solyc02g069080.3.1	Solyc02g069080.3.1 Exocyst complex component 8 (AHRD V3.3 *** A0A0B0NCJ4_GOSAR)	11435000				1.30478e+07				0	0	0	0	0	0	0	0	0	0	0	0	0	0	0	0	0
Solyc02g069150.3.1;Solyc12g098180.2.1	Solyc02g069150.3.1 Vesicle-associated membrane protein, putative (AHRD V3.3 *** B9SVX6_RICCO);Solyc12g098180.2.1 Vesicle-associated membrane protein, putative (AHRD V3.3 *** B9RWK6_RICCO)	44924000		41643000		53527000	56990000			0	0	0	0	0	0	0	0	0	0	0	0	0	0	0	0	0
Solyc02g069260.3.1;Solyc02g069270.2.1;Solyc02g069280.2.1	Solyc02g069260.3.1 Argonaute2a	1.64923e+08	81876000	1.10043e+08	1.04508e+08	1.51813e+08	51448500	119530000	91817000	0	0	0	0	0	0	0	0	0	0	0	0	0	0	0	0	0	0.496449	1	0.667235	0.927057	0.633674	0.755921	1.34402	1	1.27641	1	0.949701	0.999849	0.338893	0.195944	0.787348	0.998619	0.604802	0.566055	2.32329	0.525447	1.78464	0.958425	0.76815
Solyc02g069400.3.1	Solyc02g069400.3.1 Enhanced disease susceptibility 1 (AHRD V3.3 *** G3F1Q7_VITVI)						12090000			0	0	0	0	0	0	0	0	0	0	0	0	0	0	0	0	0
Solyc02g069460.3.1	Solyc02g069460.3.1 Photosystem I reaction center subunit III (AHRD V3.3 *** I3SN70_MEDTR)	1.0085e+08	126540000	159720000		1.26423e+08	185830000	142770000	141460000	0	0	0	0	0	0	0	0	0	0	0	0	0	0	0	0	0	1.25474	1	1.58374	1		1	1.26221	1		1		1	1.4699	1	1.1293	0.97807	1.11894	1	0.768283	1	0.761233	1	0.990824
Solyc02g069490.3.1	Solyc02g069490.3.1 Sterol reductase (AHRD V3.3 *** E1VD17_SOLTU)	701330000				52537000	8.19827e+07			0	0	0	0	0	0	0	0	0	0	0	0	0	0	0	0	0
Solyc02g069580.3.1;Solyc07g043550.3.1;Solyc12g006410.2.1;Solyc02g030230.3.1	Solyc02g069580.3.1 UDP-glucose 4-epimerase, putative (AHRD V3.3 *** B9SV82_RICCO);Solyc07g043550.3.1 UDP-glucose 4-epimerase, putative (AHRD V3.3 *** B9SV82_RICCO)	21134000				31721500		37449000	43158500	0	0	0	0	0	0	0	0	0	0	0	0	0	0	0	0	0
Solyc02g069590.2.1	Solyc02g069590.2.1 Coatomer epsilon subunit (AHRD V3.3 *** AT1G30630.1)					14206000				0	0	0	0	0	0	0	0	0	0	0	0	0	0	0	0	0
Solyc02g069610.3.1	Solyc02g069610.3.1 Got1/Sft2-like vescicle transport protein family (AHRD V3.3 *** AT5G01430.2)	1.60087e+07				1.61552e+07				0	0	0	0	0	0	0	0	0	0	0	0	0	0	0	0	0
Solyc02g069650.2.1	Solyc02g069650.2.1 Vacuolar protein sorting-associated protein 54 (AHRD V3.3 *** W9SA63_9ROSA)					9193700				0	0	0	0	0	0	0	0	0	0	0	0	0	0	0	0	0
Solyc02g069780.3.1	Solyc02g069780.3.1 SIT4 phosphatase-associated family protein (AHRD V3.3 *** AT1G30470.1)	3.64417e+07				38082000				0	0	0	0	0	0	0	0	0	0	0	0	0	0	0	0	0
Solyc02g070000.3.1	Solyc02g070000.3.1 Leucine-rich receptor-like protein kinase family protein (AHRD V3.3 *** AT4G20940.1)	3.82863e+07				46263000				0	0	0	0	0	0	0	0	0	0	0	0	0	0	0	0	0
Solyc02g070100.3.1	Solyc02g070100.3.1 RNA helicase DEAD7	13312000				13398000				0	0	0	0	0	0	0	0	0	0	0	0	0	0	0	0	0
Solyc02g070260.3.1	Solyc02g070260.3.1 Leucine-rich repeat-containing protein (AHRD V3.3 *** A0A103XCI4_CYNCS)	5.71877e+08	68373500		117660000	8.24943e+08	8.88597e+07	61851500	69925000	-1	0	0	0	0	0	-1	-1	-1	0	0	0	0	0	0	0	4	0.11956	0.0396262		1	0.205744	1		1	1.72084	1		1	0.107716	0.00583152	0.0749767	0.0105946	0.0847634	0.0132877	0.696058	1	0.786915	1	1.13053
Solyc02g070290.3.1	Solyc02g070290.3.1 Cation-chloride cotransporter 1 (AHRD V3.3 *** CCC1_ARATH)	111860000		81813000	92996000	1.84187e+08	83089500	72539500	61567000	0	0	0	0	0	0	-1	-1	0	0	0	0	0	0	0	0	2		1	0.731387	1	0.831361	1		1		1	1.13669	1	0.451116	0.0466941	0.393837	0.0237237	0.334264	1	0.873028	0.996007	0.740972	1	0.848738
Solyc02g070340.3.1;Solyc02g070330.3.1;Solyc04g016350.2.1;Solyc06g007360.3.1	Solyc02g070340.3.1 40S ribosomal protein S4 (AHRD V3.3 *** RS4_SOLTU);Solyc02g070330.3.1 40S ribosomal protein S4 (AHRD V3.3 *-* RS4_SOLTU);Solyc04g016350.2.1 40S ribosomal protein S4 (AHRD V3.3 *** RS4_SOLTU)	8.72407e+07		151350000	156465000	1.04221e+08		99090000	117713000	0	0	0	0	0	0	0	0	0	0	0	0	0	0	0	0	0			1.73486	0.644671	1.79349	0.767409					1.0338	0.999879			0.950771	1	1.12946	0.999556					1.18794
Solyc02g070400.3.1	Solyc02g070400.3.1 Hexosyltransferase (AHRD V3.3 *** A0A0V0IVQ1_SOLCH)	4.23317e+07		37043000		42435000				0	0	0	0	0	0	0	0	0	0	0	0	0	0	0	0	0
Solyc02g070460.3.1	Solyc02g070460.3.1 Cullin, putative (AHRD V3.3 *** B9S106_RICCO)	93016000	78303000			83420000	100230000	55288000	65915000	0	0	0	0	0	0	0	0	0	0	0	0	0	0	0	0	0	0.841823	1		1		1		1		1		1	1.20151	0.895817	0.662767	1	0.790158	1	0.551611	1	0.657637	1	1.19221
Solyc02g070520.3.1	Solyc02g070520.3.1 alpha-1,2-Mannosidase (AHRD V3.3 *** K4B833_SOLLC)	219920000	234350000	192160000	224250000	1.76897e+08	1.50147e+08	180710000	264510000	0	0	0	0	0	0	0	0	0	0	0	0	0	0	0	0	0	1.06561	0.999972	0.873772	0.966736	1.01969	1	0.81997	0.918118	0.956902	0.999936	1.167	0.973398	0.848782	0.945826	1.02156	1	1.49528	0.33539	1.20356	0.94706	1.76168	0.0779078	1.46373
Solyc02g070540.3.1	Solyc02g070540.3.1 carbohydrate binding domain-containing protein	6.21103e+07				8.09613e+07				0	0	0	0	0	0	0	0	0	0	0	0	0	0	0	0	0
Solyc10g083280.3.1;Solyc09g010100.3.1;Solyc02g070570.3.1	Solyc10g083280.3.1 40S ribosomal protein S14-2;Solyc09g010100.3.1 30S ribosomal protein S11 (AHRD V3.3 *** A0A0K9PVQ7_ZOSMR);Solyc02g070570.3.1 30S ribosomal protein S11 (AHRD V3.3 *** A0A0K9PCU6_ZOSMR)	34828000								0	0	0	0	0	0	0	0	0	0	0	0	0	0	0	0	0
Solyc02g070580.1.1	Solyc02g070580.1.1 sterol 22-desaturase	5.32577e+07				6.67407e+07			237550000	0	0	0	0	0	0	0	0	0	0	0	0	0	0	0	0	0
Solyc02g070790.3.1	Solyc02g070790.3.1 3-oxoacyl-[acyl-carrier-protein] synthase (AHRD V3.3 *** A0A0V0IG10_SOLCH)	37166000				5.08817e+07				0	0	0	0	0	0	0	0	0	0	0	0	0	0	0	0	0
Solyc02g070810.3.1	Solyc02g070810.3.1 Nuclear pore complex protein gp210b (AHRD V3.3 *** W6JLZ0_NICBE)	6.19397e+08	1.48413e+08	124476000	1.14463e+08	4.65633e+08	1.23697e+08	9.97387e+07	64644500	-1	-1	-1	0	0	0	-1	-1	-1	0	0	0	0	0	0	0	6	0.239608	0.0049469	0.200963	0.00373027	0.184798	0.00442982	0.838715	1	0.77125	1	0.919561	1	0.265653	0.0246427	0.2142	0.00928061	0.138831	0.00290617	0.806317	0.999324	0.522605	0.769769	0.648139
Solyc02g070890.3.1	Solyc02g070890.3.1 Ontology_term=GO:0004675					8486300				0	0	0	0	0	0	0	0	0	0	0	0	0	0	0	0	0
Solyc02g071120.3.1	Solyc02g071120.3.1 protein REDUCED WALL ACETYLATION-like	3.01053e+08				3.25627e+08		150700000		0	0	0	0	0	0	0	0	0	0	0	0	0	0	0	0	0
Solyc02g071160.3.1	Solyc02g071160.3.1 S-adenosyl-L-methionine-dependent methyltransferases superfamily protein (AHRD V3.3 *** AT1G29790.2)	742630000	332305000	3.36233e+08		718450000	277085000	125350000		-1	-1	0	0	0	0	-1	-1	0	0	0	0	0	0	-1	0	5	0.44747	0.0267758	0.45276	0.0178243			1.01182	0.999979					0.385671	0.00863431	0.174473	0.000129717			0.452388	0.0606485
Solyc02g071260.3.1	Solyc02g071260.3.1 Phytochrome (AHRD V3.3 *** A0A067JEN0_JATCU)	1.51299e+07				14288500				0	0	0	0	0	0	0	0	0	0	0	0	0	0	0	0	0
Solyc02g071320.3.1	Solyc02g071320.3.1 AGAMOUS-like 31 (AHRD V3.3 --* AT5G65050.3)	4.87693e+08	223072000	5.45997e+08	486970000	4.09967e+08	505010000	4.97953e+08	3.74573e+08	0	0	0	0	0	0	0	0	0	0	0	0	0	0	0	0	0	0.457402	0.699884	1.11955	1	0.998517	0.999999	2.44763	0.691132	2.18302	0.800546	0.891892	0.999999	1.23183	0.999926	1.21462	1	0.913668	0.999943	0.986027	0.999652	0.741715	0.994418	0.752226
Solyc02g071380.2.1;Solyc02g071360.3.1	Solyc02g071380.2.1 2-oxoglutarate (2OG) and Fe(II)-dependent oxygenase superfamily protein (AHRD V3.3 *** AT1G17010.1);Solyc02g071360.3.1 2-oxoglutarate (2OG) and Fe(II)-dependent oxygenase superfamily protein (AHRD V3.3 *-* AT1G17010.1)	39706000				14314500				0	0	0	0	0	0	0	0	0	0	0	0	0	0	0	0	0
Solyc02g071450.3.1;Solyc02g071480.3.1;Solyc02g071440.3.1;Solyc02g071410.3.1;Solyc02g071365.1.1	Solyc02g071450.3.1 2-oxoglutarate (2OG) and Fe(II)-dependent oxygenase superfamily protein (AHRD V3.3 *** AT4G25300.1);Solyc02g071480.3.1 2-oxoglutarate (2OG) and Fe(II)-dependent oxygenase superfamily protein (AHRD V3.3 *** AT4G25300.1)					40501000				0	0	0	0	0	0	0	0	0	0	0	0	0	0	0	0	0
Solyc02g071740.3.1;Solyc03g005920.3.1	Solyc02g071740.3.1 MAP kinase kinase kinase 16;Solyc03g005920.3.1 Protein kinase, putative (AHRD V3.3 *** B9S8G7_RICCO)									0	0	0	0	0	0	0	0	0	0	0	0	0	0	0	0	0
Solyc02g071860.3.1	Solyc02g071860.3.1 Receptor-like protein kinase (AHRD V3.3 *** B9I1R1_POPTR)	6.43567e+07		68434000		6.22393e+07				0	0	0	0	0	0	0	0	0	0	0	0	0	0	0	0	0
Solyc02g071880.3.1	Solyc02g071880.3.1 Receptor-like protein kinase (AHRD V3.3 *** B9I1R1_POPTR)					22356000				0	0	0	0	0	0	0	0	0	0	0	0	0	0	0	0	0
Solyc02g071890.3.1	Solyc02g071890.3.1 Histidinol dehydrogenase, chloroplastic (AHRD V3.3 *** K4B8G4_SOLLC)	1.70107e+07				16415000				0	0	0	0	0	0	0	0	0	0	0	0	0	0	0	0	0
Solyc02g071900.3.1	Solyc02g071900.3.1 Seipin (AHRD V3.3 *** A0A151RDH9_CAJCA)	2.27997e+07				19283000				0	0	0	0	0	0	0	0	0	0	0	0	0	0	0	0	0
Solyc02g072130.3.1	Solyc02g072130.3.1 Protein transport protein Sec61 subunit alpha (AHRD V3.3 *** A0A0B2SPC7_GLYSO)	4.99197e+08	574100000	5.50643e+08	402755000	5.18993e+08	8.26097e+08	1.03406e+09	5.57583e+08	0	0	0	0	0	0	0	0	0	0	0	0	0	0	0	0	0	1.15005	0.99326	1.10306	0.999961	0.806806	0.982235	0.959142	0.999845	0.701542	0.761254	0.731426	0.921128	1.59173	0.318923	1.99244	0.0567082	1.07436	0.999917	1.25175	0.958174	0.674961	0.514935	0.539216
Solyc02g072150.3.1	Solyc02g072150.3.1 Trehalose-6-phosphate synthase, putative (AHRD V3.3 *** B9S8D6_RICCO)	5.52487e+07				6.21717e+07	58392000			0	0	0	0	0	0	0	0	0	0	0	0	0	0	0	0	0
Solyc02g072160.3.1	Solyc02g072160.3.1 NAD(P)-binding Rossmann-fold superfamily protein (AHRD V3.3 *** AT4G18810.1)	83116000		76258500	65703000	7.78677e+07		33277000	103750000	0	0	0	0	0	0	0	0	0	0	0	0	0	0	0	0	0			0.917495	0.9947	0.790498	1					0.861583	1			0.427353	1	1.33239	1					3.11777
Solyc02g072440.3.1	Solyc02g072440.3.1 Leucine-rich repeat protein kinase family protein, putative (AHRD V3.3 *** A0A061F9W0_THECC)						20270000			0	0	0	0	0	0	0	0	0	0	0	0	0	0	0	0	0
Solyc02g075610.3.1	Solyc02g075610.3.1 Golgin candidate 6 (AHRD V3.3 *-* A0A0B0P8X2_GOSAR)					14896000				0	0	0	0	0	0	0	0	0	0	0	0	0	0	0	0	0
Solyc02g076710.3.1	Solyc02g076710.3.1 Cysteine protease (AHRD V3.3 *** Q7XYU8_ANTAD)	1.06697e+08								0	0	0	0	0	0	0	0	0	0	0	0	0	0	0	0	0
Solyc02g076720.3.1	Solyc02g076720.3.1 Phosphoribosylformylglycinamidine synthase family protein (AHRD V3.3 *** B9HT78_POPTR)	11107000								0	0	0	0	0	0	0	0	0	0	0	0	0	0	0	0	0
Solyc02g076870.3.1	Solyc02g076870.3.1 Alpha/beta-hydrolase superfamily protein (AHRD V3.3 *** G7LIR3_MEDTR)					3622500				0	0	0	0	0	0	0	0	0	0	0	0	0	0	0	0	0
Solyc02g077240.3.1;Solyc09g005110.3.1	Solyc02g077240.3.1 Pyruvate decarboxylase (AHRD V3.3 *** Q1I1D9_CITSI)	2.12557e+08	121310000	240200000	542445000	2.81787e+08	2.22677e+08	80793000	2.82987e+08	0	0	0	0	0	0	0	-1	0	0	0	1	0	0	-1	0	3	0.570718	1	1.13005	0.999628	2.552	0.0665256	1.98005	1	4.47156	1	2.25831	0.129426	0.790231	0.963826	0.286717	0.0123329	1.00426	1	0.362827	0.0543433	1.27084	0.975923	3.50261
Solyc02g077600.3.1	Solyc02g077600.3.1 Guanylate-binding family protein (AHRD V3.3 *** AT5G46070.1)	3.82203e+07				39017000				0	0	0	0	0	0	0	0	0	0	0	0	0	0	0	0	0
Solyc02g077630.3.1	Solyc02g077630.3.1 Receptor-like protein kinase HSL1 (AHRD V3.3 *** HSL1_ARATH)	52465000				6.17003e+07				0	0	0	0	0	0	0	0	0	0	0	0	0	0	0	0	0
Solyc02g077680.3.1	Solyc02g077680.3.1 Alpha-1,4 glucan phosphorylase (AHRD V3.3 *** K4B8Z3_SOLLC)	1.23934e+08			50617000	106990000	47865000	31672000	52516000	0	0	0	0	0	0	0	0	0	0	0	0	0	0	0	0	0		1		1	0.40842	1		1		1		1	0.447378	0.527048	0.296028	1	0.49085	1	0.661694	1	1.09717	1	1.65812
Solyc02g077710.1.1	Solyc02g077710.1.1 LOW QUALITY:ROX1 homologue (AHRD V3.3 *** I7GSE9_TOBAC)					8803800				0	0	0	0	0	0	0	0	0	0	0	0	0	0	0	0	0
Solyc02g077860.1.1	Solyc02g077860.1.1 LOW QUALITY:Ribulose bisphosphate carboxylase large chain (AHRD V3.3 *-* RBL_PERAE)	59468000			218700000					0	0	0	0	0	0	0	0	0	0	0	0	0	0	0	0	0
Solyc02g078020.3.1	Solyc02g078020.3.1 Telomerase activating protein Est1, putative (AHRD V3.3 *** A0A061GFN7_THECC)					1265800				0	0	0	0	0	0	0	0	0	0	0	0	0	0	0	0	0
Solyc02g078040.3.1	Solyc02g078040.3.1 Pollen Ole e 1 allergen and extensin family protein (AHRD V3.3 *** AT2G34700.1)	253930000				297220000				0	0	0	0	0	0	0	0	0	0	0	0	0	0	0	0	0
Solyc02g078120.2.1	Solyc02g078120.2.1 Eukaryotic translation initiation factor 3 subunit D (AHRD V3.3 *** K4B937_SOLLC)	4.39743e+08	208704000	121337500	1.41013e+08	518520000	3.05667e+08	2.39658e+08	9.52107e+07	0	0	0	0	0	0	0	0	-1	0	0	0	0	0	0	0	1	0.474604	0.659822	0.275928	0.263835	0.32067	0.265029	0.581386	0.995541	0.675659	0.999468	1.16215	0.999992	0.589498	0.83288	0.462197	0.562145	0.18362	0.0241478	0.784051	0.999509	0.311485	0.265017	0.397277
Solyc02g078140.3.1;Solyc03g006400.3.1	Solyc02g078140.3.1 MAP kinase kinase kinase 18	44457000				4.37233e+07				0	0	0	0	0	0	0	0	0	0	0	0	0	0	0	0	0
Solyc02g078230.2.1	Solyc02g078230.2.1 Callose synthase-like protein (AHRD V3.3 *** A0A072V5B8_MEDTR)	38473500				26205000				0	0	0	0	0	0	0	0	0	0	0	0	0	0	0	0	0
Solyc02g078260.3.1;Solyc12g010600.2.1	Solyc02g078260.3.1 RNA polymerase II subunit 2;Solyc12g010600.2.1 RNA polymerase 2 second largest subunit 2	16225000								0	0	0	0	0	0	0	0	0	0	0	0	0	0	0	0	0
Solyc02g078360.3.1	Solyc02g078360.3.1 Glutaredoxin (AHRD V3.3 *** A0A124SB49_CYNCS)	176740000		92204000	141300000	2.05537e+08	240040000	1.45913e+08	1.40632e+08	0	0	0	0	0	0	0	0	0	0	0	0	0	0	0	0	0		1	0.521693	1	0.799479	0.988881		1		1	1.53247	1	1.16787	0.999473	0.709914	0.89807	0.68422	0.778607	0.607871	0.659032	0.58587	0.504674	0.963807
Solyc02g078540.3.1;Solyc03g006510.3.1;Solyc07g054180.3.1	Solyc02g078540.3.1 Clathrin light chain (AHRD V3.3 *** A0A103XF03_CYNCS)	9.36363e+08	3.14423e+08	297180000	262130000	1.06427e+09	135725000	289800000	305700000	-1	-1	-1	0	0	0	-1	-1	-1	1	1	0	0	-1	0	0	9	0.335792	0.000373774	0.317377	0.000366705	0.279945	0.000107225	0.945159	1	0.833685	0.985888	0.882058	0.987021	0.127529	1.85875e-06	0.2723	0.000282047	0.28724	0.000424182	2.1352	0.049671	2.25235	0.0325585	1.05487
Solyc02g078570.3.1	Solyc02g078570.3.1 Epoxide hydrolase (AHRD V3.3 *** I3SWK6_MEDTR)	22071500				20589500				0	0	0	0	0	0	0	0	0	0	0	0	0	0	0	0	0
Solyc02g078640.3.1	Solyc02g078640.3.1 Protein MOR1 (AHRD V3.3 *** A0A0B2P031_GLYSO)	1.79142e+08		28265000		202230000	65290000	58700000		0	-1	0	0	0	0	0	0	0	0	0	0	0	0	0	0	1		1	0.15778	0.0362867				1					0.32285	1	0.290264	1			0.899066	1
Solyc02g078780.3.1	Solyc02g078780.3.1 Kinase (AHRD V3.3 *** A0A0K9P5P6_ZOSMR)					31796000				0	0	0	0	0	0	0	0	0	0	0	0	0	0	0	0	0
Solyc02g078840.3.1	Solyc02g078840.3.1 Secretory carrier membrane protein (AHRD V3.3 *** B3TLU6_ELAGV)	236110000								0	0	0	0	0	0	0	0	0	0	0	0	0	0	0	0	0
Solyc02g078900.3.1;Solyc06g007165.1.1	Solyc02g078900.3.1 Internal alternative NAD(P)H-ubiquinone oxidoreductase A1, mitochondrial (AHRD V3.3 *** A0A199VZH3_ANACO)	1.08868e+09	4.62667e+08	1.06036e+09	7.05083e+08	1.00523e+09	5.58373e+08	640940000	7.19377e+08	0	0	0	0	0	0	0	0	0	0	0	0	0	0	0	0	0	0.424981	0.461873	0.973993	1	0.647652	0.930324	2.29185	0.550703	1.52396	0.979532	0.664945	0.965639	0.555466	0.840576	0.637603	0.877251	0.715632	0.892198	1.14787	1	1.28834	1	1.12238
Solyc02g078940.3.1	Solyc02g078940.3.1 Oxidoreductase, zinc-binding dehydrogenase family protein (AHRD V3.3 *** A8MRW5_ARATH)					8843600				0	0	0	0	0	0	0	0	0	0	0	0	0	0	0	0	0
Solyc02g078960.3.1	Solyc02g078960.3.1 Organic solute transporter ostalpha protein (AHRD V3.3 *** G7ILE3_MEDTR)	432840000	396740000	293510000	277310000	3.29323e+08		357120000		0	0	0	0	0	0	0	0	0	0	0	0	0	0	0	0	0	0.916597	1	0.678103	0.383049	0.640676	0.427528	0.739804	1	0.698972	1	0.944806	1		1	1.08441	1		1		1		1
Solyc02g078970.3.1	Solyc02g078970.3.1 Transducin/WD40 repeat-like superfamily protein (AHRD V3.3 *** AT1G10580.1)					6985800				0	0	0	0	0	0	0	0	0	0	0	0	0	0	0	0	0
Solyc02g079000.3.1	Solyc02g079000.3.1 ATP-dependent zinc metalloprotease FTSH protein (AHRD V3.3 *** G7LB10_MEDTR)	4.79153e+08	96840000	147562000	5.27727e+07	7.06507e+08	5.49757e+07	40670500	75699000	0	-1	-1	0	0	-1	-1	-1	-1	0	0	0	0	0	-1	0	7	0.202106	1	0.307964	0.00781109	0.110137	1.84988e-05	1.52377	1	0.544947	1	0.35763	0.0225746	0.0778134	4.4734e-06	0.0575656	4.37092e-06	0.107145	1.48679e-05	0.739791	0.954823	1.37695	0.967496	1.86128
Solyc02g079030.3.1	Solyc02g079030.3.1 Sphingosine kinase, putative (AHRD V3.3 *** B9SFA5_RICCO)							9647800		0	0	0	0	0	0	0	0	0	0	0	0	0	0	0	0	0
Solyc02g079170.3.1	Solyc02g079170.3.1 External alternative NAD(P)H-ubiquinone oxidoreductase B2, mitochondrial (AHRD V3.3 *** NDB2_ARATH)	163590000	193999500	206180000	3.24023e+08	64933000	56876000	457530000	535290000	0	0	0	0	0	0	0	0	1	0	0	0	0	0	0	0	1	1.18589	0.999998	1.26035	0.989301	1.9807	0.930007	1.06279	0.999351	1.67023	0.988021	1.57156	0.999946	0.875918	1	7.04619	0.102879	8.24373	0.0407177	8.04434	1	9.41153	1	1.16996
Solyc02g079500.4.1	Solyc02g079500.4.1 Peroxidase (AHRD V1 **** Q50LG4_TOBAC)%3B contains Interpro domain(s) IPR019793 Peroxidases heam-ligand binding site IPR019794 Peroxidase%2C active site IPR002016 Haem peroxidase%2C plant/fungal/bacterial	444190000				547420000	148350000	208245000	544890000	0	0	0	0	0	0	0	0	0	0	0	0	0	0	0	0	0
Solyc02g079590.3.1;Solyc03g031535.1.1;Solyc02g021180.1.1;Solyc02g021190.1.1;Solyc00g201160.3.1;Solyc12g087920.1.1;Solyc04g008390.2.1;Solyc04g077360.3.1;Solyc02g079550.2.1;Solyc10g006710.3.1;Solyc07g063820.3.1;Solyc07g063770.3.1;Solyc02g079540.2.1;Solyc10g005440.2.1;Solyc07g063735.1.1;Solyc04g077330.3.1	Solyc02g079590.3.1 Serine/threonine-protein kinase (AHRD V3.3 *** M1A226_SOLTU)	4.62563e+07		47288000		35916000		61036000		0	0	0	0	0	0	0	0	0	0	0	0	0	0	0	0	0			1.0223	1											1.69941	1
Solyc02g079640.3.1	Solyc02g079640.3.1 Serine/threonine-protein kinase (AHRD V3.3 *** M1B363_SOLTU)	38511000				4.23713e+07				0	0	0	0	0	0	0	0	0	0	0	0	0	0	0	0	0
Solyc02g079990.3.1	Solyc02g079990.3.1 Cysteine-rich receptor-kinase-like protein (AHRD V3.3 *** G7KDB1_MEDTR)	42054000				28185000				0	0	0	0	0	0	0	0	0	0	0	0	0	0	0	0	0
Solyc02g080070.3.1;Solyc12g006840.2.1;Solyc02g030300.3.1;Solyc04g008385.1.1;Solyc02g080060.1.1;Solyc02g080090.1.1;Solyc02g080080.3.1;Solyc02g080010.2.1	Solyc02g080070.3.1 Cysteine-rich receptor-kinase-like protein (AHRD V3.3 *** G7KDB1_MEDTR)	47026000			56202500		56855500	65839000	57314000	0	0	0	0	0	0	0	0	0	0	0	0	0	0	0	0	0
Solyc02g080380.3.1	Solyc02g080380.3.1 Derlin (AHRD V3.3 *** K4B9Q9_SOLLC),Pfam:PF04511	6.66333e+07				3.87533e+07				0	0	0	0	0	0	0	0	0	0	0	0	0	0	0	0	0
Solyc02g080420.3.1	Solyc02g080420.3.1 RNA-binding family protein (AHRD V3.3 *** A0A061FD24_THECC)	127270000				2.23927e+08	117280000			0	0	0	0	0	0	0	0	0	0	0	0	0	0	0	0	0
Solyc02g080470.3.1	Solyc02g080470.3.1 Heat shock protein 70 family protein (AHRD V3.3 *** A0A061F4U1_THECC)					5645800				0	0	0	0	0	0	0	0	0	0	0	0	0	0	0	0	0
Solyc02g080540.1.1	Solyc02g080540.1.1 ATP synthase gamma-subunit (AHRD V3.3 *** I0ZA63_COCSC)	7.24897e+08	213700000	294780000	194710000	793320000	2.22047e+08	344190000		0	0	0	0	0	0	0	0	0	0	0	0	0	0	0	0	0	0.294801	1	0.406651	0.367315	0.268604	0.243574	1.37941	1	0.911137	1	0.660526	0.999962	0.279895	0.111925	0.43386	1		1	1.55008	1		1
Solyc02g080630.3.1;Solyc12g007310.2.1	Solyc02g080630.3.1 Lactoylglutathione lyase (AHRD V3.3 *** K4B9T4_SOLLC)	6.81923e+07	70730000	6.81823e+07		7.40053e+07	72153000	69301000	68029500	0	0	0	0	0	0	0	0	0	0	0	0	0	0	0	0	0	1.03721	1	0.999853	0.999999		1	0.96398	1		1		1	0.97497	1	0.936433	0.99984	0.919251	0.998967	0.960473	1	0.942851	1	0.981653
Solyc02g080635.1.1	Solyc02g080635.1.1 LOW QUALITY:Photosystem II CP43 reaction center protein (AHRD V3.3 *-* PSBC_JASNU)	1.18661e+09	1531400000	891815000		1635800000	1032970000	1.09283e+09		0	0	0	0	0	0	0	0	0	0	0	0	0	0	0	0	0	1.29057	1	0.751567	0.786123			0.582353	1					0.631477	0.411892	0.668073	0.455741			1.05795	0.999563
Solyc02g080650.3.1	Solyc02g080650.3.1 ARM repeat superfamily protein, putative isoform 2 (AHRD V3.3 *** A0A061FBW8_THECC)						9733900			0	0	0	0	0	0	0	0	0	0	0	0	0	0	0	0	0
Solyc02g080670.3.1;Solyc02g080700.2.1	Solyc02g080670.3.1 L-ascorbate oxidase (AHRD V3.3 *** A0A0B0MPT8_GOSAR)	6.64447e+07	110520000		128510000	6.37943e+07	95231000	141560000	115015000	0	0	0	0	0	0	0	0	0	0	0	0	0	0	0	0	0	1.66334	1		1	1.93409	0.445866		1	1.16278	1		1	1.49278	1	2.21901	1	1.8029	0.590431	1.48649	1	1.20775	1	0.812482
Solyc02g080810.3.1	Solyc02g080810.3.1 Aminomethyltransferase (AHRD V3.3 *** K4B9V1_SOLLC)	5.10093e+08	570315000	7.57113e+08	580095000	3.41233e+08	2.53737e+08	431270000	156800000	0	0	0	0	0	0	0	0	0	0	0	0	0	0	0	0	0	1.11806	0.999997	1.48426	0.870565	1.13723	1	1.32754	0.972269	1.01715	1	0.766193	0.949873	0.743587	0.954508	1.26386	0.999963	0.45951	0.258157	1.69968	0.843603	0.617964	0.811939	0.363577
Solyc02g080880.3.1	Solyc02g080880.3.1 Aspartic proteinase (AHRD V3.3 *** ASPR_CUCPE)						22418000			0	0	0	0	0	0	0	0	0	0	0	0	0	0	0	0	0
Solyc02g080970.3.1	Solyc02g080970.3.1 Core-2/I-branching beta-1,6-N-acetylglucosaminyltransferase family protein (AHRD V3.3 *** AT1G62305.1)					17676000				0	0	0	0	0	0	0	0	0	0	0	0	0	0	0	0	0
Solyc02g081030.3.1;Solyc02g036260.3.1;Solyc09g064810.3.1;Solyc06g084330.3.1	Solyc02g081030.3.1 ERD (early-responsive to dehydration stress) family protein (AHRD V3.3 *** AT4G22120.6)	1396900000	3.43987e+08	441820000	4.74593e+08	1.38717e+09	7.85623e+08	786490000	2.86077e+08	0	0	0	0	0	0	0	0	-1	0	0	0	0	0	0	0	1	0.24625	0.108294	0.316286	0.132653	0.339748	0.271516	1.28441	1	1.37969	0.998772	1.07418	0.99973	0.566351	0.847164	0.566976	0.955641	0.206231	0.0424193	1.0011	0.999999	0.36414	0.408047	0.363738
Solyc02g081070.3.1;Solyc06g063360.4.1	Solyc02g081070.3.1 Kinase (AHRD V3.3 *** D7ME76_ARALL)	65372000	81037000		52125500	133170000		67462000	44974000	0	0	0	0	0	0	0	0	0	0	0	0	1	0	0	0	1	1.23963	1		1	0.797367	0.85992		1	0.643231	1		1		1	0.506586	0.0553037	0.337719	1		1		1	0.666657
Solyc02g081160.3.1;Solyc07g049280.3.1	Solyc02g081160.3.1 Pyrophosphate--fructose 6-phosphate 1-phosphotransferase subunit beta (AHRD V3.3 *** PFPB_SOLTU)	1.2368e+09	464665000	352330000	2.44533e+08	9.17887e+08	607440000	2.81063e+08	148600000	0	0	-1	0	0	0	0	0	-1	0	0	0	0	0	0	0	2	0.375698	0.416959	0.284871	0.217643	0.197714	0.0364129	0.758245	0.999999	0.526257	0.945679	0.694046	0.961364	0.661781	0.992155	0.306207	0.231166	0.161894	0.0495459	0.462701	0.617728	0.244633	0.188498	0.528706
Solyc02g081170.3.1	Solyc02g081170.3.1 plastid lipid associated protein CHRC	11094500				1.11359e+07			11421000	0	0	0	0	0	0	0	0	0	0	0	0	0	0	0	0	0
Solyc02g081300.3.1	Solyc02g081300.3.1 Sucrose synthase (AHRD V3.3 *** A0A0C5DIW2_CAMSI)	59339000		68453000		44700000			45952000	0	0	0	0	0	0	0	0	0	0	0	0	0	0	0	0	0
Solyc02g081400.3.1	Solyc02g081400.3.1 Class I glutamine amidotransferase-like superfamily protein (AHRD V3.3 *** AT3G02720.1)	45590000		134890000	209205000		175920000		164245000	0	0	0	0	0	0	0	0	0	0	0	0	0	0	0	0	0
Solyc02g081430.3.1;Solyc02g081440.3.1	Solyc02g081430.3.1 microsomal glutathione s-transferase (AHRD V3.3 *** AT1G65820.1);Solyc02g081440.3.1 microsomal glutathione s-transferase (AHRD V3.3 *-* AT1G65820.3)	6.39117e+07				51498000				0	0	0	0	0	0	0	0	0	0	0	0	0	0	0	0	0
Solyc02g081460.3.1	Solyc02g081460.3.1 Gamma-tubulin complex component (AHRD V3.3 *** K4BA16_SOLLC)	6.35133e+07				5.90863e+07				0	0	0	0	0	0	0	0	0	0	0	0	0	0	0	0	0
Solyc02g081730.3.1	Solyc02g081730.3.1 Reticulon-like protein (AHRD V3.3 *** A0A0V0IQH2_SOLCH)	43297000				29747000				0	0	0	0	0	0	0	0	0	0	0	0	0	0	0	0	0
Solyc02g081810.3.1	Solyc02g081810.3.1 H/ACA ribonucleoprotein complex subunit 4 (AHRD V3.3 *** CBF5_ARATH)	6.52243e+07		56575000		126760000				0	0	0	0	0	0	0	0	0	0	0	0	0	0	0	0	0
Solyc02g081980.3.1	Solyc02g081980.3.1 Apyrase (AHRD V3.3 *** APY_SOLTU)	157706000				1.46633e+08	175060000	100450000		0	0	0	0	0	0	0	0	0	0	0	0	0	0	0	0	0
Solyc02g082030.3.1	Solyc02g082030.3.1 Protein TRIGALACTOSYLDIACYLGLYCEROL 2, chloroplastic (AHRD V3.3 *** TGD2_ARATH)	279760000	149910000	185850000		3.26223e+08	1.37087e+08	234080000	1.25483e+08	0	0	0	0	0	0	0	0	0	0	0	0	0	0	0	0	0	0.535852	1	0.664319	0.627759		1	1.23974	1		1		1	0.420225	0.0680144	0.717545	1	0.384655	0.0565454	1.70752	1	0.915353	1	0.53607
Solyc02g082080.1.1	Solyc02g082080.1.1 Copper transporter (AHRD V3.3 *** E9LK45_VITVI)	256050000			285920000	1.78487e+08				0	0	0	0	0	0	0	0	0	0	0	0	0	0	0	0	0
Solyc02g082140.3.1	Solyc02g082140.3.1 glycosyltransferase family protein (DUF23) (AHRD V3.3 *** AT4G20170.1)	3.87793e+07				60425000				0	0	0	0	0	0	0	0	0	0	0	0	0	0	0	0	0
Solyc02g082210.3.1	Solyc02g082210.3.1 transmembrane protein (AHRD V3.3 *** AT3G26950.1)	3.00523e+07		31444000		2.88753e+07				0	0	0	0	0	0	0	0	0	0	0	0	0	0	0	0	0
Solyc02g082220.3.1	Solyc02g082220.3.1 Transport protein Sec24 (AHRD V3.3 *** B9HM39_POPTR)	6.88097e+08	1.04871e+08	1.61647e+08	137157000	8.21413e+08	233600000	1.60397e+08	43193000	-1	-1	-1	0	0	0	-1	-1	-1	0	-1	-1	0	0	0	0	8	0.152407	0.000611989	0.234919	0.00824656	0.199328	0.00147424	1.54139	0.864338	1.30787	0.999682	0.848499	0.982949	0.284388	0.02559	0.195269	0.00179578	0.0525838	1.85244e-06	0.68663	0.85826	0.184902	0.00112976	0.269289
Solyc02g082280.3.1	Solyc02g082280.3.1 Trafficking particle complex subunit 11 (AHRD V3.3 *** A0A0B0N1N2_GOSAR)	9.79453e+07		72233000		89168000	108888000			0	0	0	0	0	0	0	0	0	0	0	0	0	0	0	0	0
Solyc02g082340.3.1	Solyc02g082340.3.1 RNA polymerase I specific transcription initiation factor RRN3 protein (AHRD V3.3 *** AT2G34750.1)	30826000				44199000				0	0	0	0	0	0	0	0	0	0	0	0	0	0	0	0	0
Solyc02g082350.3.1	Solyc02g082350.3.1 Leucine-rich repeat-containing protein, putative (AHRD V3.3 *** B9T2K7_RICCO)	1.08744e+08	74206500	1.02521e+08	59692500	2.55623e+08	110475500	252155000	138596500	0	0	0	0	0	0	0	0	0	0	0	0	0	0	0	0	0	0.682398	0.765986	0.94278	0.999947	0.548929	0.617638	1.38157	0.901225	0.804411	0.999995	0.582245	0.7852	0.432181	0.243472	0.986432	1	0.54219	0.490994	2.28245	0.333598	1.25455	0.999282	0.549648
Solyc02g082430.3.1;Solyc00g007200.3.1;Solyc08g067760.3.1	Solyc02g082430.3.1 MLO-like protein (AHRD V3.3 *** K4BAB3_SOLLC);Solyc00g007200.3.1 MLO-like protein (AHRD V3.3 *** A0A0V0IJD9_SOLCH)	9.35453e+07		102560000	130300000	74317000	103300000		140850000	0	0	0	0	0	0	0	0	0	0	0	0	0	0	0	0	0		1	1.09637	1	1.39291	1		1		1	1.27048	1	1.38999	1		1	1.89526	0.35017		1	1.3635	1
Solyc02g082460.3.1	Solyc02g082460.3.1 DIS3-like exonuclease 2 (AHRD V3.3 *-* A0A1D1YDW5_9ARAE)	2.37047e+07				25403000				0	0	0	0	0	0	0	0	0	0	0	0	0	0	0	0	0
Solyc02g082540.3.1	Solyc02g082540.3.1 Calcium-binding EF-hand (AHRD V3.3 *** A0A103XCL1_CYNCS)	65173000	58442000	93914000		9.09477e+07	73514000	58225000		0	0	0	0	0	0	0	0	0	0	0	0	0	0	0	0	0	0.896721	1	1.441	1			1.60696	1					0.808311	1	0.640203	0.0709037			0.792026	1
Solyc02g082740.1.1	Solyc02g082740.1.1 Dirigent protein (AHRD V3.3 *** K4BAE4_SOLLC)	8346700								0	0	0	0	0	0	0	0	0	0	0	0	0	0	0	0	0
Solyc02g082760.3.1	Solyc02g082760.3.1 ethylene-responsive catalase	82817000		57589000		60752000	47876000			0	0	0	0	0	0	0	0	0	0	0	0	0	0	0	0	0
Solyc02g082800.3.1	Solyc02g082800.3.1 Ubiquitin 1, related protein (AHRD V3.3 *** G7K017_MEDTR)	7.57437e+07				6.47437e+07				0	0	0	0	0	0	0	0	0	0	0	0	0	0	0	0	0
Solyc02g082900.3.1	Solyc02g082900.3.1 Adipocyte plasma membrane-associated protein (AHRD V3.3 *** W9T0J8_9ROSA)	86642000				160704000				0	0	0	0	0	0	0	0	0	0	0	0	0	0	0	0	0
Solyc02g083290.3.1;Solyc10g055720.2.1;Solyc01g111880.3.1	Solyc02g083290.3.1 Kinase family protein (AHRD V3.3 *** B9N912_POPTR)	1.99223e+07	27114000		26318000	23128000				0	0	0	0	0	0	0	0	0	0	0	0	0	0	0	0	0
Solyc02g083340.3.1	Solyc02g083340.3.1 Phospholipase D (AHRD V3.3 *-* K4BAK2_SOLLC)	4.90413e+07				33314000				0	0	0	0	0	0	0	0	0	0	0	0	0	0	0	0	0
Solyc02g083345.1.1;Solyc04g082000.3.1	Solyc02g083345.1.1 Phospholipase D (AHRD V3.3 *** K4BAK2_SOLLC)	6.54083e+08	133380000	7.40843e+07	143290000	654800000	73039000	121025000	52792000	-1	-1	-1	0	0	0	-1	-1	-1	0	0	0	0	0	0	0	6	0.203919	0.00704124	0.113264	0.00013086	0.21907	0.0114464	0.555438	0.652592	1.0743	0.999993	1.93415	0.490881	0.111544	5.44317e-05	0.184827	0.00299537	0.0806231	1.60375e-05	1.65699	0.621528	0.722792	0.976864	0.436207
Solyc02g083390.3.1;Solyc03g033320.3.1	Solyc02g083390.3.1 Prolyl 4-hydroxylase alpha subunit, putative (AHRD V3.3 *** B9SXB7_RICCO)	4.15757e+07		29107000		4.16347e+07				0	0	0	0	0	0	0	0	0	0	0	0	0	0	0	0	0
Solyc02g083430.1.1	Solyc02g083430.1.1 ERD (Early-responsive to dehydration stress) family protein (AHRD V3.3 *** G7LB48_MEDTR)	9669400				6209200				0	0	0	0	0	0	0	0	0	0	0	0	0	0	0	0	0
Solyc02g083560.3.1	Solyc02g083560.3.1 Vacuolar protein sorting-associated protein 35 (AHRD V3.3 *** K4BAM4_SOLLC)	3.26277e+07		14974000		24827000				0	0	0	0	0	0	0	0	0	0	0	0	0	0	0	0	0
Solyc02g083710.3.1	Solyc02g083710.3.1 26S proteasome non-ATPase regulatory subunit 4 (AHRD V3.3 *** A0A0B2PG91_GLYSO)	5.38003e+08	1.77585e+08	1.04924e+08	1.02705e+08	6.79787e+08	2.28633e+08	1.78367e+08	102116000	-1	-1	-1	0	0	0	0	-1	-1	0	0	0	0	0	0	0	5	0.330081	0.0189781	0.195025	0.00281883	0.190901	0.0020356	0.590841	0.963983	0.578346	0.921085	0.978851	1	0.336331	0.0526913	0.262386	0.0164125	0.150218	0.0019705	0.780143	0.997754	0.446637	0.439215	0.572506
Solyc02g083810.3.1;Solyc02g062130.3.1	Solyc02g083810.3.1 Ferredoxin--NADP reductase (AHRD V3.3 *** A0A0V0I3W8_SOLCH)	585290000	299280000	2.65867e+08	127046000	5.59283e+08	151725000	1.29174e+08	178232500	0	0	0	0	0	0	0	-1	0	0	0	0	0	0	0	0	1	0.511336	0.813617	0.454248	0.576877	0.217065	0.0544866	0.888354	0.999996	0.424505	0.561539	0.477856	0.590945	0.271285	0.115143	0.230964	0.0392427	0.31868	0.147261	0.851371	0.999991	1.17471	1	1.37978
Solyc02g083860.3.1	Solyc02g083860.3.1 flavanone 3-dioxygenase	9444500								0	0	0	0	0	0	0	0	0	0	0	0	0	0	0	0	0
Solyc02g083900.3.1	Solyc02g083900.3.1 Transformation/transcription domain-associated protein (AHRD V3.3 *** A0A0B0NPB1_GOSAR)	1.24636e+08			39663000	193500000	4.06143e+07	28082000	34581000	0	0	0	0	0	0	0	0	0	0	0	0	0	0	0	0	0		1		1	0.31823	1		1		1		1	0.209893	0.23714	0.145127	1	0.178713	1	0.691431	1	0.851448	1	1.23143
Solyc02g084390.3.1	Solyc02g084390.3.1 Kinesin-like protein (AHRD V3.3 *** A0A0V0IYV5_SOLCH)						34614000			0	0	0	0	0	0	0	0	0	0	0	0	0	0	0	0	0
Solyc02g084400.3.1	Solyc02g084400.3.1 Protein kinase-like (AHRD V3.3 *** Q2HTV1_MEDTR)					22423000				0	0	0	0	0	0	0	0	0	0	0	0	0	0	0	0	0
Solyc02g084440.3.1;Solyc02g062340.3.1;Solyc01g110360.3.1	Solyc02g084440.3.1 Fructose-bisphosphate aldolase;Solyc02g062340.3.1 Fructose-bisphosphate aldolase (AHRD V3.3 *** K4B6C3_SOLLC);Solyc01g110360.3.1 Fructose-bisphosphate aldolase (AHRD V3.3 *** K4B3P9_SOLLC)	4.20523e+07	55692000	4.44867e+07		3.29697e+07	38720500	46877000		0	0	0	0	0	0	0	0	0	0	0	0	0	0	0	0	0	1.32435	1	1.05789	0.996516			0.798798	1					1.17443	0.953213	1.42182	0.549634			1.21065	0.95488
Solyc02g084570.3.1	Solyc02g084570.3.1 Cytochrome P450 family protein (AHRD V3.3 *** B9MXJ3_POPTR)	47641000								0	0	0	0	0	0	0	0	0	0	0	0	0	0	0	0	0
Solyc02g084600.3.1	Solyc02g084600.3.1 Leucine-rich repeat receptor-like protein kinase family protein (AHRD V3.3 *** A0A061DFG6_THECC)	9284800								0	0	0	0	0	0	0	0	0	0	0	0	0	0	0	0	0
Solyc02g084640.3.1	Solyc02g084640.3.1 Aldehyde dehydrogenase (AHRD V3.3 *** K4BAX9_SOLLC)	9.12437e+08	3.37419e+08	3.76803e+08	3.13197e+08	7.48687e+08	4.43697e+08	3.93057e+08	224732000	0	0	0	0	0	0	0	0	0	0	0	0	0	0	0	0	0	0.3698	0.102664	0.412964	0.384346	0.343253	0.152325	1.11672	0.986326	0.928212	0.999997	0.831194	0.997972	0.592633	0.905584	0.524995	0.769466	0.300168	0.110342	0.885868	0.999979	0.506499	0.55031	0.571755
Solyc02g084690.3.1	Solyc02g084690.3.1 DNA-directed RNA polymerase subunit beta (AHRD V3.3 *** A0A0B0NWT2_GOSAR)	9.02093e+08	371470000	3.09777e+08	3.53483e+08	612970000	146650500	3.16503e+08	3.63623e+08	0	0	0	0	0	0	-1	0	0	0	0	0	0	0	0	0	1	0.411787	0.167154	0.343398	0.118433	0.391848	0.159307	0.833921	0.999999	0.95158	1	1.14109	1	0.239246	0.0199377	0.516344	0.502322	0.593216	0.751507	2.15822	0.410617	2.47952	0.239154	1.14888
Solyc02g084820.3.1	Solyc02g084820.3.1 UDP-Glycosyltransferase superfamily protein (AHRD V3.3 *** AT1G75420.1)	3.90337e+08	80896000	49648000		3.56683e+08	48023000	127533000		0	-1	0	0	0	0	0	0	0	0	0	0	0	0	0	0	1	0.207247	0.141854	0.127193	0.0383787			0.613726	0.910479					0.134638	1	0.357552	0.228097			2.65566	1
Solyc02g084900.2.1;Solyc04g080680.3.1;Solyc02g087530.1.1;Solyc10g079630.1.1;Solyc10g007280.3.1;Solyc02g084910.3.1;Solyc05g015060.3.1;Solyc02g087540.2.1	Solyc02g084900.2.1 P-loop containing nucleoside triphosphate hydrolases superfamily protein (AHRD V3.3 *** AT2G18193.1)	2.34097e+07		26507000		2.46753e+07			12137000	0	0	0	0	0	0	0	0	0	0	0	0	0	0	0	0	0
Solyc02g084990.3.1	Solyc02g084990.3.1 Mannan endo-1,4-beta-mannosidase-like protein (AHRD V3.3 *** G7KF03_MEDTR)	2.14273e+07			34898000	14633050				0	0	0	0	0	0	0	0	0	0	0	0	0	0	0	0	0
Solyc02g085040.3.1	Solyc02g085040.3.1 GAMMA carbonic anhydrase (AHRD V3.3 *** G5DWW7_SILLA)	139900000	178230000	178495000	115570000	1.37113e+08	170300000	165700000	184145000	0	0	0	0	0	0	0	0	0	0	0	0	0	0	0	0	0	1.27398	1	1.27588	0.573761	0.82609	1	1.00149	1	0.648432	1	0.647469	1	1.24204	0.631472	1.20849	0.86245	1.34301	0.418024	0.972989	0.999987	1.0813	0.997792	1.11132
Solyc02g085250.3.1	Solyc02g085250.3.1 FAD/NAD(P)-binding oxidoreductase family protein (AHRD V3.3 *** AT5G49555.1)	1.32097e+08	169760000	144785000	154115000	1.29427e+08	133090000	1.50967e+08	140150000	0	0	0	0	0	0	0	0	0	0	0	0	0	0	0	0	0	1.28512	0.804456	1.09605	0.998567	1.16668	0.992112	0.852881	0.98699	0.90784	0.996598	1.06444	1	1.0283	0.999997	1.16643	0.946675	1.08285	1	1.13432	0.993	1.05305	1	0.928351
Solyc02g085350.3.1	Solyc02g085350.3.1 Succinate dehydrogenase [ubiquinone] flavoprotein subunit, mitochondrial (AHRD V3.3 *** K4BB47_SOLLC)	1.39883e+09	1.08284e+09	2.20723e+09	2478200000	1.14557e+09	1.38933e+09	2217500000	1.62102e+09	0	0	0	0	1	0	0	0	0	0	0	0	0	0	0	0	1	0.7741	0.816595	1.57791	0.71818	1.77162	0.472818	2.03838	0.0958306	2.28862	0.0442935	1.12276	0.999839	1.21279	0.997071	1.93572	0.383633	1.41504	0.973797	1.59609	0.758714	1.16676	0.999982	0.731014
Solyc02g085360.3.1	Solyc02g085360.3.1 CYP90B3 mRNA for cytochrome P450	17887000				15108000				0	0	0	0	0	0	0	0	0	0	0	0	0	0	0	0	0
Solyc02g085780.3.1	Solyc02g085780.3.1 Regulator of chromosome condensation (RCC1) family protein (AHRD V3.3 *** AT5G16040.1)	173300000	179430000			1.92123e+08		208670000		0	0	0	0	0	0	0	0	0	0	0	0	0	0	0	0	0
Solyc02g085790.3.1	Solyc02g085790.3.1 T-complex protein 1 subunit zeta 1 (AHRD V3.3 *** TCPZA_ARATH)	1156500000	536315000	571530000	556210000	1.42997e+09	8.08003e+08	5.47007e+08	328910000	0	0	0	0	0	0	0	0	0	0	0	0	0	0	0	0	0	0.46374	0.601445	0.494189	0.83326	0.480942	0.728239	1.06566	0.99874	1.0371	0.999897	0.973195	0.999999	0.56505	0.951985	0.382531	0.457624	0.230012	0.261638	0.676986	0.964076	0.407065	0.82905	0.601291
Solyc02g085810.3.1	Solyc02g085810.3.1 HEAT repeat-containing protein (AHRD V3.3 *** AT1G67140.3)	1.32268e+08		55721000		1.65993e+08	7.62893e+07			0	0	0	0	0	0	0	0	0	0	0	0	0	0	0	0	0
Solyc02g085870.3.1;Solyc05g009280.3.1	Solyc02g085870.3.1 beta-ketoacyl-coenzyme A synthase	2.00847e+08	1.50613e+08	178630000	260550000	2.14417e+08	1.77397e+08	319260000	113735000	0	0	0	0	0	0	0	0	0	0	0	-1	0	0	0	-1	2	0.749892	0.82933	0.889385	0.999685	1.29726	0.871696	1.18602	0.972352	1.72993	0.175975	1.4586	0.630494	0.827346	0.988021	1.48897	0.378684	0.530439	0.157578	1.7997	0.104152	0.641134	0.461587	0.356246
Solyc03g034220.3.1;Solyc02g085950.3.1	Solyc03g034220.3.1 Tomato RuBP carboxylase small subunit;Solyc02g085950.3.1 cell wall protein X77373					45382000				0	0	0	0	0	0	0	0	0	0	0	0	0	0	0	0	0
Solyc02g086060.3.1	Solyc02g086060.3.1 zinc transporter (AHRD V3.3 *** AT5G38380.1)	1868900								0	0	0	0	0	0	0	0	0	0	0	0	0	0	0	0	0
Solyc02g086145.1.1	Solyc02g086145.1.1 Major facilitator superfamily protein (AHRD V3.3 *** AT1G05030.1)	715140000	266830000	1.20617e+08	113480000	1.1315e+09	150127000	215220000	2.03697e+08	0	-1	0	0	0	0	-1	-1	-1	0	0	0	0	0	0	0	4	0.373116	1	0.168662	0.00463293	0.158682	1	0.452036	1	0.42529	1	0.940832	1	0.13268	0.000686231	0.190208	0.0152756	0.180024	0.00460691	1.43359	0.812212	1.35683	0.855919	0.946458
Solyc02g086330.3.1	Solyc02g086330.3.1 LisH domain and HEAT repeat-containing protein KIAA1468-like protein (AHRD V3.3 *** A0A0B2SQV2_GLYSO)	6.44543e+07			68785000	5.93077e+07	44820000	60104000		0	0	0	0	0	0	0	0	0	0	0	0	0	0	0	0	0
Solyc02g086460.3.1	Solyc02g086460.3.1 A-kinase anchor-like protein (AHRD V3.3 --* AT5G40450.2)	51152000				48806000				0	0	0	0	0	0	0	0	0	0	0	0	0	0	0	0	0
Solyc02g086500.3.1	Solyc02g086500.3.1 ARM repeat superfamily protein, putative (AHRD V3.3 *** A0A061EBW7_THECC)	18223500			36767000	1.69203e+07			21991000	0	0	0	0	0	0	0	0	0	0	0	0	0	0	0	0	0					2.01756	1											1.29968	1
Solyc02g086520.3.1;Solyc12g035240.2.1	Solyc02g086520.3.1 DNA binding protein, putative (AHRD V3.3 *** B9SF87_RICCO)	18544000								0	0	0	0	0	0	0	0	0	0	0	0	0	0	0	0	0
Solyc02g086600.3.1	Solyc02g086600.3.1 polyribonucleotide nucleotidyltransferase (AHRD V3.3 *** AT5G14580.1)					14946000				0	0	0	0	0	0	0	0	0	0	0	0	0	0	0	0	0
Solyc02g086710.3.1	Solyc02g086710.3.1 Monodehydroascorbate reductase (NADH)-like protein	79284000				91207000				0	0	0	0	0	0	0	0	0	0	0	0	0	0	0	0	0
Solyc02g086800.3.1;Solyc04g006940.3.1	Solyc02g086800.3.1 Phospholipid-transporting ATPase (AHRD V3.3 *** A0A0V0J0X6_SOLCH)	2.10323e+07				19162000				0	0	0	0	0	0	0	0	0	0	0	0	0	0	0	0	0
Solyc02g086860.3.1	Solyc02g086860.3.1 CASP-like protein (AHRD V3.3 *** K4BBJ3_SOLLC)					25060000				0	0	0	0	0	0	0	0	0	0	0	0	0	0	0	0	0
Solyc02g086880.3.1	Solyc02g086880.3.1 formate dehydrogenase	1.32272e+09	1910200000	3.34807e+09	2190470000	594150000	2.07663e+09	2809500000	2.12797e+09	0	0	0	0	0	0	0	0	0	0	0	0	0	0	0	0	0	1.44414	1	2.53119	0.588376	1.65603	0.996867	1.75273	0.503164	1.14672	0.989843	0.654249	0.920052	3.49513	0.290818	4.7286	0.11481	3.58153	0.272148	1.35291	0.99877	1.02472	1	0.757418
Solyc02g086940.3.1	Solyc02g086940.3.1 ARM repeat superfamily protein (AHRD V3.3 *** AT5G14790.1)					19858000				0	0	0	0	0	0	0	0	0	0	0	0	0	0	0	0	0
Solyc02g087110.3.1;Solyc02g087090.3.1;Solyc02g087070.3.1	Solyc02g087110.3.1 Alpha-dioxygenase (AHRD V3.3 *** Q5GQ66_PEA)	364525000		1014830000	1892100000			354720000	1.83037e+09	0	0	1	0	0	0	0	0	0	0	0	1	0	0	0	0	2			2.78398	0.0867072	5.19059	0.0111504					1.86445	0.600296				1		1					5.16003
Solyc02g087170.3.1	Solyc02g087170.3.1 GPI ethanolamine phosphate transferase 1 (AHRD V3.3 *** A0A0B0P6R7_GOSAR)	7.97283e+07				6.37437e+07		78369000		0	0	0	0	0	0	0	0	0	0	0	0	0	0	0	0	0
Solyc02g087240.3.1	Solyc02g087240.3.1 NADH dehydrogenase (AHRD V3.3 *** Q43840_SOLTU)	4.84477e+09	1.79335e+09	3.66747e+09	1.66353e+09	5255600000	3.39867e+09	2985600000	1.99287e+09	0	0	0	0	0	0	0	0	0	0	0	0	0	0	0	0	0	0.370163	0.055798	0.756996	0.997187	0.343367	0.264849	2.04503	0.177266	0.92761	0.98065	0.453592	0.60568	0.646675	0.970211	0.56808	0.886418	0.379189	0.359555	0.878462	0.999977	0.586367	0.887936	0.667493
Solyc02g087290.3.1	Solyc02g087290.3.1 Alpha-mannosidase (AHRD V3.3 *** K4BBN6_SOLLC)	1.00525e+09	58594000	54734000		6.95803e+08	73697000	6.21217e+07	36243500	-1	-1	0	0	0	0	-1	-1	-1	0	0	0	0	0	0	0	5	0.0582878	0.00291503	0.054448	0.000535962		1	0.934123	0.999719		1		1	0.105916	0.00436879	0.0892805	0.00231674	0.0520887	0.00109764	0.842933	0.999852	0.491791	0.822491	0.583428
Solyc02g087460.1.1	Solyc02g087460.1.1 Receptor-like kinase (AHRD V3.3 *** A0A0K9P790_ZOSMR)	1.46357e+08	129160000			2.10477e+08		39400000		0	0	0	0	0	0	0	0	0	0	0	0	0	0	0	0	0
Solyc02g087550.3.1;Solyc03g077910.3.1	Solyc02g087550.3.1 Core-2/I-branching beta-1,6-N-acetylglucosaminyltransferase family protein (AHRD V3.3 *** A0A061EEC9_THECC)	1.88377e+08	91907000	102330000	120270000	1.59227e+08	126475000	148530000	137240000	-1	0	-1	0	0	0	0	0	0	0	0	0	0	0	0	0	2	0.48789	0.0010749	0.54322	1	0.638455	0.0185038	1.11341	1	1.30861	0.331882	1.17532	1	0.794308	0.360763	0.932821	0.993948	0.861916	1	1.17438	0.782118	1.08512	1	0.923988
Solyc02g087620.3.1;Solyc03g058950.3.1	Solyc02g087620.3.1 Inositol hexakisphosphate and diphosphoinositol-pentakisphosphate kinase (AHRD V3.3 *** A0A0B2PX10_GLYSO)	115589000				1.22627e+08	115840000	137220000		0	0	0	0	0	0	0	0	0	0	0	0	0	0	0	0	0
Solyc02g087710.3.1	Solyc02g087710.3.1 FACT complex subunit SSRP1 (AHRD V3.3 *** SSRP1_VICFA)	22241000								0	0	0	0	0	0	0	0	0	0	0	0	0	0	0	0	0
Solyc02g087720.1.1	Solyc02g087720.1.1 LOW QUALITY:transmembrane protein (AHRD V3.3 *** AT3G28720.1)	6.02093e+08	1.2968e+08	103522000	133924000	2.66457e+08	8.74737e+07	74964000	98865000	-1	-1	-1	0	0	0	0	0	0	0	0	0	0	0	0	0	3	0.215381	0.00637825	0.171937	0.00282908	0.222431	0.00298169	0.79829	0.999699	1.03273	0.999807	1.29368	1	0.328285	0.085296	0.281337	0.0703139	0.371036	0.259534	0.856989	0.999723	1.13023	0.999946	1.31883
Solyc02g087760.3.1	Solyc02g087760.3.1 SUN-like protein 7	34263000				55358000				0	0	0	0	0	0	0	0	0	0	0	0	0	0	0	0	0
Solyc02g087770.3.1	Solyc02g087770.3.1 Aldose 1-epimerase (AHRD V3.3 *** K4BBT3_SOLLC)	13863000								0	0	0	0	0	0	0	0	0	0	0	0	0	0	0	0	0
Solyc02g087870.3.1;Solyc03g005860.3.1;Solyc03g093650.3.1;Solyc07g064120.2.1;Solyc06g009280.1.1;Solyc12g098870.2.1;Solyc06g009290.3.1	Solyc02g087870.3.1 ABC transporter B family protein (AHRD V3.3 *** A0A072U6J8_MEDTR)	5.09613e+08		71026000		678990000	7.85053e+07	38793500		0	-1	0	0	0	0	-1	-1	0	0	0	0	0	0	0	0	3		1	0.139372	0.0166396				1					0.115621	0.0034688	0.0571341	0.00114779			0.494151	0.667869
Solyc02g087880.3.1	Solyc02g087880.3.1 Tubulin alpha chain (AHRD V3.3 *** TBA_PRUDU)					30931000				0	0	0	0	0	0	0	0	0	0	0	0	0	0	0	0	0
Solyc02g087900.3.1	Solyc02g087900.3.1 Cullin family protein (AHRD V3.3 *** B9HV99_POPTR)	5.16737e+07				62888000		77882000	97694000	0	0	0	0	0	0	0	0	0	0	0	0	0	0	0	0	0
Solyc05g007560.3.1;Solyc02g087930.3.1;Solyc06g069860.3.1	Solyc05g007560.3.1 60S ribosomal protein L34 (AHRD V3.3 *** RL34_TOBAC);Solyc02g087930.3.1 60S ribosomal protein L34 (AHRD V3.3 *** RL34_TOBAC);Solyc06g069860.3.1 60S ribosomal protein L34 (AHRD V3.3 *** RL34_TOBAC)	100560000								0	0	0	0	0	0	0	0	0	0	0	0	0	0	0	0	0
Solyc02g088100.3.1;Solyc05g007830.3.1;Solyc03g115890.3.1	Solyc02g088100.3.1 expansin precursor 5;Solyc05g007830.3.1 expansin12;Solyc03g115890.3.1 expansin 10	1.53683e+08				1.56897e+08	95024000			0	0	0	0	0	0	0	0	0	0	0	0	0	0	0	0	0
Solyc02g088220.3.1;Solyc02g088240.3.1	Solyc02g088220.3.1 Phosphate transporter PHO1-like protein (AHRD V3.3 *** A0A0B0MVV1_GOSAR)	219028000				3.60423e+08	75327500	42545000	75316000	0	0	0	0	0	0	0	0	0	0	0	0	0	0	0	0	0
Solyc02g088230.3.1	Solyc02g088230.3.1 Phosphate transporter PHO1-like protein (AHRD V3.3 *** A0A0B0MVV1_GOSAR)	48722500				6.82413e+07				0	0	0	0	0	0	0	0	0	0	0	0	0	0	0	0	0
Solyc02g088260.3.1	Solyc02g088260.3.1 Latex abundant protein 1 (AHRD V3.3 *** B9N9R7_POPTR)	2.69267e+08	56131500	8.71153e+07	106950000	2.83673e+08	6.53233e+07	86245000	46048500	-1	-1	0	0	0	0	-1	-1	-1	0	0	0	0	0	0	0	5	0.208461	0.00787023	0.323528	0.0441629	0.39719	1	1.55199	0.786476	1.90535	1	1.22768	1	0.230277	0.00342652	0.304029	0.0307295	0.162329	0.00117674	1.32028	0.982909	0.704932	0.868402	0.533927
Solyc02g088290.3.1	Solyc02g088290.3.1 Pattern formation protein EMB30 (AHRD V3.3 *** A0A0B2PDV3_GLYSO)	44320000				4.48903e+07				0	0	0	0	0	0	0	0	0	0	0	0	0	0	0	0	0
Solyc02g088300.3.1	Solyc02g088300.3.1 ERD (Early-responsive to dehydration stress) family protein (AHRD V3.3 *** G7KLA3_MEDTR)	1.94727e+08		159890000		154590000				0	0	0	0	0	0	0	0	0	0	0	0	0	0	0	0	0
Solyc02g088390.3.1	Solyc02g088390.3.1 Blue copper protein, putative (AHRD V3.3 *** B9T3T7_RICCO)	7.87377e+07			29085000	1.19103e+08			32852000	0	0	0	0	0	0	0	0	0	0	0	0	0	0	0	0	0					0.369391	1											0.275829	1
Solyc02g088490.3.1;Solyc02g088513.1.1;Solyc02g088510.3.1	Solyc02g088490.3.1 Saccharopine dehydrogenase (AHRD V3.3 *** AT5G39410.1)	1.15713e+09	3.01647e+08	518870000	5.38813e+08	1.01989e+09	2.84833e+08	3.52637e+08	394700000	0	0	0	0	0	0	0	0	0	0	0	0	0	0	0	0	0	0.260684	0.106549	0.44841	0.71682	0.465645	0.733757	1.72013	0.845542	1.78624	0.831798	1.03844	1	0.279279	0.171682	0.345761	0.280678	0.387004	0.323158	1.23805	0.999978	1.38572	0.999861	1.11928
Solyc02g088550.3.1;Solyc06g074770.3.1	Solyc02g088550.3.1 U-box domain-containing protein (AHRD V3.3 *** AT5G15400.1)	294880000	120450000	180690000	121329000	3.49377e+08	226780000	162600000	1.66523e+08	0	0	-1	0	0	0	0	0	0	0	0	0	0	0	0	0	1	0.408471	1	0.612758	0.559098	0.411452	0.0483818	1.50012	1	1.0073	1	0.671476	0.707287	0.649099	0.671769	0.4654	0.149854	0.47663	0.0847618	0.716994	0.859897	0.734295	0.780731	1.02413
Solyc02g088610.3.1	Solyc02g088610.3.1 LeHSP110/ClpB heat shock protein	2.23193e+08	310790000	2.36497e+08	7.18437e+08	316010000	3.0887e+08	3.75367e+08	1.32153e+09	0	0	0	0	0	0	0	0	0	0	1	0	0	0	0	0	1	1.39247	1	1.0596	1	3.2189	0.192624	0.760953	1	2.31165	1	3.03783	0.245428	0.977405	0.997347	1.18783	1	4.18194	0.0601992	1.21529	0.994102	4.27861	0.0190848	3.52065
Solyc02g088630.3.1	Solyc02g088630.3.1 Hexosyltransferase (AHRD V3.3 *** K4BC18_SOLLC)						63862000			0	0	0	0	0	0	0	0	0	0	0	0	0	0	0	0	0
Solyc02g088660.3.1	Solyc02g088660.3.1 BAG family molecular chaperone regulator 8, chloroplastic (AHRD V3.3 *** A0A0B0MGC2_GOSAR)	1.25759e+08	65131000	121850000		1.21021e+08				0	0	0	0	0	0	0	0	0	0	0	0	0	0	0	0	0
Solyc02g088690.3.1;Solyc06g069550.1.1;Solyc03g115380.2.1	Solyc02g088690.3.1 UDP-glucose 6-dehydrogenase family protein (AHRD V3.3 *** AT3G29360.2)	678810000	1.45577e+08	158790000	7.32357e+07	901600000	370460000	2.76257e+08	8.93777e+07	-1	0	-1	0	0	0	0	0	-1	0	-1	0	0	0	0	0	4	0.21446	0.0279585	0.233924	0.103146	0.107888	0.00276499	1.09076	0.995654	0.503071	0.923285	0.461211	0.572876	0.410892	0.486493	0.306407	0.154035	0.0991323	0.000404817	0.745713	0.991252	0.241261	0.0203691	0.323531
Solyc02g088700.3.1	Solyc02g088700.3.1 Mitochondrial processing peptidase-like (AHRD V3.3 *** Q2V992_SOLTU)	6.92897e+09	3.71343e+09	6123100000	4.08807e+09	7.46573e+09	5.78813e+09	5.45933e+09	5.16253e+09	0	0	0	0	0	0	0	0	0	0	0	0	0	0	0	0	0	0.535929	0.130959	0.883696	0.999886	0.589997	0.582722	1.64891	0.250703	1.10089	0.958342	0.667647	0.807555	0.775293	0.983974	0.731252	0.941044	0.691497	0.880601	0.943194	0.999995	0.891917	0.999796	0.945634
Solyc02g088780.3.1	Solyc02g088780.3.1 Pentatricopeptide repeat-containing family protein (AHRD V3.3 *-* B9GRF3_POPTR)	4822100								0	0	0	0	0	0	0	0	0	0	0	0	0	0	0	0	0
Solyc02g089070.3.1	Solyc02g089070.3.1 Eukaryotic translation initiation factor 3 subunit M (AHRD V3.3 *** K4BC61_SOLLC)	5.55173e+08	92393000	8.84223e+07	79026000	6.79937e+08	4.56707e+08	145130000	205080000	-1	-1	-1	0	0	0	0	0	0	0	0	0	0	1	0	0	4	0.166422	0.0248224	0.15927	0.0123333	0.142345	0.00580798	0.957024	1	0.855325	0.999979	0.893733	0.999832	0.67169	0.997556	0.213446	0.063318	0.301616	0.17929	0.317775	0.164475	0.449041	0.439284	1.41308
Solyc02g089090.3.1	Solyc02g089090.3.1 Receptor-like kinase (AHRD V3.3 *** C6ZRN8_SOYBN)	2.05977e+08	104685500	5.76637e+07	119305000	216120000	163098000	106303500	48858500	0	0	0	0	0	0	0	0	-1	0	0	0	0	0	0	0	1	0.50824	0.563762	0.279952	0.0580076	0.579216	0.905278	0.550828	0.905233	1.13965	0.997708	2.06898	0.563686	0.754664	0.954951	0.491873	0.542524	0.226071	0.0372772	0.651777	0.963415	0.299565	0.168088	0.459613
Solyc02g089260.3.1	Solyc02g089260.3.1 Auxin transport protein BIG (AHRD V3.3 *-* W9RHS2_9ROSA)	2.73627e+08	72121000	6.64477e+07	34846500	226200000	7.42603e+07	69546000	58638000	0	-1	-1	0	0	0	0	0	0	0	0	0	0	0	0	0	2	0.263574	1	0.242841	0.0335595	0.127351	0.00619689	0.921336	1	0.483167	1	0.52442	0.737632	0.328295	0.108127	0.307454	0.158051	0.259231	1	0.936516	1	0.789627	1	0.843154
Solyc02g089263.1.1	Solyc02g089263.1.1 auxin transport protein (BIG) (AHRD V3.3 *** AT3G02260.3)	7.50957e+08	20263500	18323000	44450000	7.37533e+08	3.99683e+07	2.21603e+07	24914000	-1	-1	0	0	0	0	-1	-1	-1	0	0	0	0	0	0	0	5	0.0269836	0.000334347	0.0243995	0.000223491	0.0591912	1	0.904237	0.999991	2.1936	1	2.42591	1	0.0541919	0.000565013	0.0300466	0.000123211	0.0337802	0.000148322	0.554447	0.941097	0.623343	0.970119	1.12426
Solyc02g089390.2.1	Solyc02g089390.2.1 Cell morphogenesis related protein (AHRD V3.3 *** F4KB73_ARATH)	6.22637e+07				5.82963e+07				0	0	0	0	0	0	0	0	0	0	0	0	0	0	0	0	0
Solyc02g089440.3.1	Solyc02g089440.3.1 glycosyltransferase family protein	1.82997e+09	242800000	2.03477e+08	130029500	2291800000	238850000	203850000	53642000	-1	-1	-1	0	0	0	-1	-1	-1	0	-1	0	0	0	0	0	7	0.13268	0.00232299	0.111191	0.0004469	0.0710557	0.000108477	0.838042	0.999937	0.535542	0.6177	0.639039	0.7232	0.104219	0.000182489	0.0889476	0.000132284	0.0234061	3.88114e-06	0.853465	0.999998	0.224584	0.0397461	0.263144
Solyc02g089550.3.1	Solyc02g089550.3.1 NSP-interacting kinase 1 (AHRD V3.3 *** AT5G16000.1)					21050500				0	0	0	0	0	0	0	0	0	0	0	0	0	0	0	0	0
Solyc02g089560.3.1	Solyc02g089560.3.1 Pentatricopeptide repeat (PPR) superfamily protein, putative (AHRD V3.3 *** A0A061DIE6_THECC)	4.32003e+07				5.26717e+07		57976000		0	0	0	0	0	0	0	0	0	0	0	0	0	0	0	0	0
Solyc02g089620.3.1	Solyc02g089620.3.1 proline dehydrogenase	2.73787e+08	143020000	100982500		3.90553e+08	161845000		72850000	0	0	0	0	0	0	0	0	0	0	0	0	0	0	0	0	0	0.522378	1	0.368836	0.155952		1	0.706073	1		1		1	0.414399	0.195652		1	0.18653	1		1	0.450122	1
Solyc02g089630.3.1	Solyc02g089630.3.1 Proline dehydrogenase (AHRD V3.3 *** A0A0H4CNX3_BETPL)	93596000				1.42163e+08	185410000			0	0	0	0	0	0	0	0	0	0	0	0	0	0	0	0	0
Solyc02g089680.3.1	Solyc02g089680.3.1 Trichome birefringence-like 19 (AHRD V3.3 *** A0A061EH35_THECC)	169390000				142185000				0	0	0	0	0	0	0	0	0	0	0	0	0	0	0	0	0
Solyc02g089690.3.1	Solyc02g089690.3.1 Trichome birefringence-like 19 (AHRD V3.3 *** A0A061EH35_THECC)					11738000				0	0	0	0	0	0	0	0	0	0	0	0	0	0	0	0	0
Solyc02g089720.2.1	Solyc02g089720.2.1 Glycoside hydrolase, family 81 (AHRD V3.3 *** A0A103YH72_CYNCS)	33623000			46580000	28148000				0	0	0	0	0	0	0	0	0	0	0	0	0	0	0	0	0
Solyc02g089900.1.1	Solyc02g089900.1.1 Kinase family protein (AHRD V3.3 *** B9HEM3_POPTR)	9.36353e+07	113750000	1.29783e+08	79227500	1.11206e+08	1.03565e+08	96569000	77573000	0	0	0	0	0	-1	0	0	-1	0	0	0	0	0	0	0	2	1.21482	1	1.38605	0.0559358	0.846128	0.665237	1.14095	1	0.696505	1	0.61046	0.00601753	0.931289	0.991804	0.868382	0.845618	0.697563	0.0262131	0.932451	0.995287	0.74903	0.092009	0.803291
Solyc02g090070.3.1	Solyc02g090070.3.1 Phototropic-responsive NPH3 family protein (AHRD V3.3 *** AT5G66560.1)	2.62067e+07		21686000		26092000	29657000			0	0	0	0	0	0	0	0	0	0	0	0	0	0	0	0	0
Solyc02g090090.3.1	Solyc02g090090.3.1 ethylene responsive proteinase inhibitor 1	28857000				27851000				0	0	0	0	0	0	0	0	0	0	0	0	0	0	0	0	0
Solyc02g090190.1.1	Solyc02g090190.1.1 Molybdenum cofactor sulfurase (AHRD V3.3 *** A0A0B2NTX1_GLYSO)	2.41703e+07				22896000				0	0	0	0	0	0	0	0	0	0	0	0	0	0	0	0	0
Solyc02g090350.3.1;Solyc02g090290.3.1;Solyc03g044743.1.1;Solyc02g090300.3.1	Solyc02g090350.3.1 Cytochrome P450 (AHRD V3.3 *** A0A103Y530_CYNCS)	8.44383e+08	253575000	1.50642e+08		4.85597e+08	194706000	5.12257e+07		0	-1	0	0	0	0	0	-1	0	0	0	0	0	0	0	0	2	0.300308	0.100533	0.178405	0.0250764			0.594074	0.955351					0.400962	0.384334	0.10549	0.00606526			0.263092	0.172701
Solyc02g090570.3.1	Solyc02g090570.3.1 Transducin/WD40 repeat-like superfamily protein (AHRD V3.3 *** AT3G50590.2)	1.00052e+09	79046500	1.42327e+08	180668000	1.05902e+09	2.05752e+08	2.05327e+08	1.66183e+08	-1	-1	-1	0	0	0	-1	-1	-1	0	0	0	0	0	0	0	6	0.0790057	0.000427866	0.142253	0.00229893	0.180575	0.00401504	1.80054	0.806718	2.28559	0.659401	1.26939	0.999982	0.194284	0.00663511	0.193883	0.00421245	0.156921	0.00278128	0.997934	0.999996	0.807689	0.999668	0.809361
Solyc02g090860.3.1;Solyc10g007060.3.1;Solyc02g061620.2.1;Solyc01g081220.2.1;Solyc10g007065.1.1	Solyc02g090860.3.1 Phenylalanyl-tRNA synthetase alpha chain, putative (AHRD V3.3 *** G7JG63_MEDTR);Solyc10g007060.3.1 Phenylalanyl-tRNA synthetase alpha chain, putative (AHRD V3.3 *-* G7JG63_MEDTR)	5.38377e+07				51291000			72889000	0	0	0	0	0	0	0	0	0	0	0	0	0	0	0	0	0
Solyc02g090890.3.1	Solyc02g090890.3.1 zeaxanthin epoxidase	2.61533e+08	169440000	1.71757e+08	151980000	258750000	142310000	136260000	71937000	0	0	0	0	0	0	0	0	0	0	0	0	0	0	0	0	0	0.647872	1	0.65673	0.787982	0.581111	0.518968	1.01367	1	0.896955	1	0.884856	0.995978	0.54999	0.492256	0.526609	0.326179	0.278017	1	0.957487	0.999953	0.505495	1	0.527939
Solyc02g091100.3.1	Solyc02g091100.3.1 Thiamine pyrophosphate dependent pyruvate decarboxylase family protein (AHRD V3.3 *** AT5G17380.1)	241600000	141063000	2.21007e+08	122835000	186750000	8.29047e+07	1.0533e+08	112740000	0	0	0	0	0	0	0	0	0	0	0	0	0	0	0	0	0	0.58387	0.733987	0.914763	1	0.508423	0.480804	1.56672	0.79369	0.870781	0.999783	0.555798	0.545197	0.443934	0.14904	0.564014	0.519024	0.603695	0.805426	1.27049	0.9836	1.35988	0.950795	1.07035
Solyc02g091240.1.1	Solyc02g091240.1.1 Auxin efflux carrier (AHRD V3.3 *** A0A103XKJ3_CYNCS)	1.24839e+08				1.24893e+08	34436000	168515000	113190000	0	0	0	0	0	0	0	0	0	0	0	0	0	0	0	0	0
Solyc02g091410.3.1;Solyc03g043660.3.1	Solyc02g091410.3.1 Protease Do-like 7 (AHRD V3.3 *** DEGP7_ARATH);Solyc03g043660.3.1 Protease Do-like 7 (AHRD V3.3 *** DEGP7_ARATH)	5.01803e+07		83932000	81020000	4.27067e+07	48243000	45020000		0	0	0	0	0	0	0	0	0	0	0	0	0	0	0	0	0		1	1.67261	1	1.61458	1		1		1	0.965305	1	1.12964	1	1.05417	1		1	0.933192	1		1
Solyc02g091560.3.1	Solyc02g091560.3.1 Serine hydroxymethyltransferase (AHRD V3.3 *** A0A0R4J3Y9_SOYBN)	5.72177e+09	2.12397e+09	4.02847e+09	895240000	4.17317e+09	2.38013e+09	2.14397e+09	1.44363e+08	-1	0	-1	0	0	-1	0	0	-1	0	-1	-1	0	0	0	-1	7	0.371208	0.00310172	0.70406	0.763949	0.156462	9.05977e-06	1.89667	0.0631466	0.421494	0.0681325	0.222228	0.000123676	0.570342	0.271752	0.513751	0.0858237	0.0345932	2.09691e-09	0.900776	0.99606	0.0606535	3.0702e-08	0.0673347
Solyc02g091580.3.1	Solyc02g091580.3.1 Oligopeptidase A (AHRD V3.3 *** W9RQH4_9ROSA)	8.46693e+08	2.33447e+08	204784000	4.91517e+08	6.98487e+08	2.41923e+08	3.27117e+08	1.75603e+08	0	0	0	0	0	0	0	0	0	0	0	0	0	0	0	0	0	0.275717	0.105289	0.241863	0.128886	0.580513	0.75102	0.877217	1	2.10547	0.813669	2.40017	0.866078	0.346354	0.474058	0.468322	0.762046	0.251405	0.287231	1.35215	0.999511	0.725864	0.999924	0.536822
Solyc02g091840.3.1;Solyc01g080770.3.1	Solyc02g091840.3.1 Non-specific serine/threonine protein kinase (AHRD V3.3 *** F8WS84_SOLLC)	1764000000	2.7979e+08	1.12553e+09	7.27397e+08	2.60377e+09	1.50927e+09	1.04001e+09	430540000	-1	0	0	0	0	0	0	0	-1	0	0	0	0	1	0	0	3	0.158611	0.0111232	0.638057	0.989503	0.412356	0.606178	4.02277	0.053297	2.59979	0.301395	0.646268	0.963964	0.579647	0.967091	0.399424	0.514301	0.165353	0.040246	0.689081	0.969526	0.285264	0.234546	0.413978
Solyc02g091890.2.1	Solyc02g091890.2.1 myb-like protein X (AHRD V3.3 *-* AT4G33740.5)	326709000	19633000	20843000		3.15697e+08	15694000	24400000		0	0	0	0	0	0	-1	0	0	0	0	0	0	0	0	0	1	0.0600932	1	0.0637968	1			1.06163	1					0.0497123	0.0424751	0.0772894	0.0817232			1.55473	0.990654
Solyc02g091900.3.1	Solyc02g091900.3.1 Cysteine desulfurase-like protein (AHRD V3.3 *** G7K149_MEDTR)	87469000								0	0	0	0	0	0	0	0	0	0	0	0	0	0	0	0	0
Solyc02g092000.3.1	Solyc02g092000.3.1 transmembrane protein (AHRD V3.3 *** AT3G49720.3)	29161000								0	0	0	0	0	0	0	0	0	0	0	0	0	0	0	0	0
Solyc02g092215.1.1;Solyc03g043920.3.1;Solyc02g092210.1.1	Solyc02g092215.1.1 Galactosyl transferase GMA12/MNN10 family protein (AHRD V3.3 *** AT2G22900.1)	1.21283e+08				117267000				0	0	0	0	0	0	0	0	0	0	0	0	0	0	0	0	0
Solyc02g092360.3.1	Solyc02g092360.3.1 glycosyl hydrolase family protein 43 (AHRD V3.3 *** AT3G49880.1)					21294000				0	0	0	0	0	0	0	0	0	0	0	0	0	0	0	0	0
Solyc02g092440.3.1	Solyc02g092440.3.1 Outer mitochondrial membrane protein porin (AHRD V3.3 *** B6SS48_MAIZE)	1.56673e+08	131010000	191160000	120440000	142390000	223370000	204110000	168580000	0	0	0	0	0	0	0	0	0	0	0	0	0	0	0	0	0	0.836198	1	1.22012	0.920465	0.768733	1	1.45913	1	0.919319	1	0.630048	1	1.56872	1	1.43346	0.547896	1.18393	0.972529	0.913775	1	0.754712	1	0.825927
Solyc02g092450.3.1	Solyc02g092450.3.1 Calcium-transporting ATPase (AHRD V3.3 *** M1BXI4_SOLTU)	65444000								0	0	0	0	0	0	0	0	0	0	0	0	0	0	0	0	0
Solyc02g092670.1.1	Solyc02g092670.1.1 Subtilisin-like protease (AHRD V3.3 *** A9XG40_TOBAC)	24518000				2.49133e+07				0	0	0	0	0	0	0	0	0	0	0	0	0	0	0	0	0
Solyc02g092800.3.1;Solyc04g078250.3.1	Solyc02g092800.3.1 metal transporter AY196092	1.05253e+08	135930000	178470000	764270000	72507000	154542500	146043000	3.71643e+08	0	0	0	0	0	0	0	0	0	0	0	0	0	0	0	0	0	1.29146	1	1.69562	0.932434	7.26124	1	1.31296	1	5.62253	1	4.28234	1	2.13141	0.825263	2.01419	0.835944	5.12562	0.0983715	0.945002	1	2.4048	0.757328	2.54475
Solyc02g092840.1.1	Solyc02g092840.1.1 Xyloglucan galactosyltransferase KATAMARI1, putative (AHRD V3.3 *** B9R9L8_RICCO)	3.61503e+08	100367000	7.89807e+07	14996000	3.44057e+08	68320500	155750000	17962000	-1	-1	0	0	0	0	-1	0	0	0	0	0	0	0	0	0	3	0.277638	0.0434842	0.218478	0.0140854	0.0414823	1	0.786919	0.985385	0.149412	1	0.189869	1	0.198573	0.0163745	0.452687	1	0.0522065	1	2.2797	1	0.262908	1	0.115326
Solyc02g092860.3.1	Solyc02g092860.3.1 Cytochrome P450, putative (AHRD V3.3 *** B9R747_RICCO)	57621000				2.96107e+07		41601500		0	0	0	0	0	0	0	0	0	0	0	0	0	0	0	0	0
Solyc02g092920.3.1	Solyc02g092920.3.1 heavy metal atpase 1 (AHRD V3.3 *** AT4G37270.1)	1.35567e+08	102340000	8.00727e+07	71339000	3.16527e+08	90659000	55095000	101404000	0	0	0	0	0	0	0	-1	0	0	0	0	0	0	0	0	1	0.754905	1	0.590652	0.657627	0.526228	0.672831	0.782418	1	0.697078	1	0.890928	1	0.286418	0.110264	0.174061	0.016317	0.320365	0.216938	0.607717	0.91686	1.11852	0.999731	1.84053
Solyc02g093290.3.1	Solyc02g093290.3.1 Nicotinate phosphoribosyltransferase family protein (AHRD V3.3 *** B9H6H6_POPTR)	76710000		97977000		7.09467e+07	68660000		70261500	0	0	0	0	0	0	0	0	0	0	0	0	0	0	0	0	0
Solyc02g093310.3.1;Solyc01g107990.3.1	Solyc02g093310.3.1 PI-PLC X domain-containing protein (AHRD V3.3 *** W9RGD5_9ROSA)	8.20643e+07		59056000		8.84593e+07			63342000	0	0	0	0	0	0	0	0	0	0	0	0	0	0	0	0	0
Solyc02g093340.3.1	Solyc02g093340.3.1 RNA-binding (RRM/RBD/RNP motifs) family protein (AHRD V3.3 *-* AT5G40490.1)					8095300				0	0	0	0	0	0	0	0	0	0	0	0	0	0	0	0	0
Solyc02g093365.1.1	Solyc02g093365.1.1 Sucrase/ferredoxin family protein (AHRD V3.3 *** A0A072U613_MEDTR)	1.90207e+08	3.19547e+08	3.71037e+08	2.98047e+08	1.82063e+08	3.82767e+08	5.39163e+08	284800000	0	1	0	0	0	0	1	1	0	0	0	-1	0	0	0	0	4	1.68	0.0906782	1.9507	0.0261264	1.56696	0.214182	1.16113	0.996877	0.932717	0.999448	0.803281	0.928689	2.10238	0.00849069	2.96141	0.000193175	1.56429	0.23624	1.4086	0.511287	0.744056	0.620445	0.528226
Solyc02g093470.3.1;Solyc05g013660.3.1	Solyc02g093470.3.1 lysine ketoglutarate reductase trans-splicing protein (DUF707) (AHRD V3.3 *** AT1G67850.7)	2.26243e+08	1.04965e+08	109357000		178480000		116575000		0	0	0	0	0	0	0	0	0	0	0	0	0	0	0	0	0	0.463946	0.109638	0.48336	0.28773			1.04185	0.9758						1	0.653154	0.855902				1
Solyc02g093630.3.1	Solyc02g093630.3.1 transmembrane protein (AHRD V3.3 *** AT5G40640.1)	3.18433e+09	1353580000	2906700000	1.77087e+09	3571800000	2692800000	2.19873e+09	2.13227e+09	-1	0	0	0	0	0	0	0	0	0	0	0	0	0	0	0	1	0.425075	0.0438391	0.912813	0.999975	0.556118	0.476311	2.14742	0.0791055	1.30828	0.810913	0.609236	0.663336	0.753906	0.984855	0.615581	0.755323	0.596973	0.746238	0.816523	0.99543	0.79184	0.994744	0.96977
Solyc02g093640.3.1	Solyc02g093640.3.1 Short-chain dehydrogenase/reductase (AHRD V3.3 *** U5TZJ9_PHAVU)	2.31273e+08		3.25353e+08	297325000	1.27013e+08	174540000	287930000	381570000	0	0	0	0	0	0	0	1	1	0	1	0	0	0	0	0	3		1	1.40679	0.496739	1.2856	0.871078		1		1	0.913853	0.999382	1.37419	0.714495	2.26693	0.0210788	3.00417	0.000945152	1.64965	0.34527	2.18615	0.028666	1.32522
Solyc02g093680.3.1	Solyc02g093680.3.1 succinate dehydrogenase	54673000								0	0	0	0	0	0	0	0	0	0	0	0	0	0	0	0	0
Solyc02g093750.3.1	Solyc02g093750.3.1 C3H4 type zinc finger protein (DUF23) (AHRD V3.3 *** AT5G40720.3)	21534000				11396000				0	0	0	0	0	0	0	0	0	0	0	0	0	0	0	0	0
Solyc02g093770.3.1	Solyc02g093770.3.1 GPI inositol-deacylase (AHRD V3.3 *** A0A0B2PP36_GLYSO)	3.38373e+08	81653000	4.79127e+07	59331000	4.17417e+08	6.67753e+07	1.60553e+08	57633000	-1	-1	-1	0	0	0	-1	0	-1	0	0	0	0	0	1	0	6	0.24131	0.00335104	0.141597	8.34126e-05	0.175342	0.000440707	0.586784	0.452073	0.726624	0.941447	1.23832	0.969946	0.159973	0.000315402	0.384636	0.0799783	0.138071	0.000300427	2.40438	0.114404	0.863088	0.996085	0.358965
Solyc02g093830.3.1	Solyc02g093830.3.1 Glucose-6-phosphate 1-dehydrogenase (AHRD V3.3 *** K4BDH9_SOLLC)	2.17977e+08	207190000	111170000	176040000	209080000	90554500	59778500	1.23427e+08	0	0	0	0	0	0	0	-1	0	0	0	0	0	0	0	0	1	0.950515	1	0.510009	0.340841	0.807609	0.987002	0.536561	1	0.849655	1	1.58352	0.785157	0.433109	0.250445	0.285912	0.021311	0.590332	0.550265	0.660138	0.831629	1.36301	0.986273	2.06473
Solyc02g093900.3.1	Solyc02g093900.3.1 Cytochrome c1, heme protein (AHRD V3.3 *** G7KN99_MEDTR)	111707000				153920000				0	0	0	0	0	0	0	0	0	0	0	0	0	0	0	0	0
Solyc02g093930.3.1	Solyc02g093930.3.1 COP9 signalosome complex subunit 3 (AHRD V3.3 *** A0A151RB05_CAJCA)	35601500				4.08543e+07				0	0	0	0	0	0	0	0	0	0	0	0	0	0	0	0	0
Solyc02g093940.3.1	Solyc02g093940.3.1 Mitochondrial transcription termination factor family protein (AHRD V3.3 *** AT4G14605.2)	12947000				6454200				0	0	0	0	0	0	0	0	0	0	0	0	0	0	0	0	0
Solyc02g093980.3.1	Solyc02g093980.3.1 nucleolar protein gar2-like protein (AHRD V3.3 *-* AT2G42320.2)					19813000				0	0	0	0	0	0	0	0	0	0	0	0	0	0	0	0	0
Solyc02g094090.3.1	Solyc02g094090.3.1 Vacuolar protein sorting-associated protein 52 like (AHRD V3.3 *** A0A0B2S8X6_GLYSO)	79948000	58681000	68594000	68623000	92833000			55048000	0	0	0	0	0	0	0	0	0	0	0	0	0	0	0	0	0	0.73399	1	0.857983	0.950395	0.858345	1	1.16893	1	1.16942	1	1.00042	1		1		1	0.592979	1		1		1
Solyc02g094120.3.1	Solyc02g094120.3.1 sulfite oxidase	2.28213e+07				3.36697e+07				0	0	0	0	0	0	0	0	0	0	0	0	0	0	0	0	0
Solyc02g094280.3.1	Solyc02g094280.3.1 Yellow stripe-like transporter 12 (AHRD V3.3 *** A0A0K9NNE9_ZOSMR)	158690000	240940000	2.04527e+08	195735000	1.42197e+08	1.67563e+08	201550000	2.56687e+08	0	0	0	0	0	0	0	0	1	0	1	0	0	0	0	0	2	1.51831	1	1.28884	0.216282	1.23344	0.545618	0.84887	1	0.812381	1	0.957015	0.999716	1.17839	0.634463	1.4174	0.0681809	1.80515	0.000531254	1.20283	0.617992	1.53188	0.00820453	1.27356
Solyc02g094390.3.1	Solyc02g094390.3.1 S-acyltransferase (AHRD V3.3 *** K4BDN4_SOLLC)	2.61707e+07	41032000	22895000		2.81733e+07	39572000			0	0	0	0	0	0	0	0	0	0	0	0	0	0	0	0	0	1.56786	1	0.874834	1			0.557979	1					1.40459	1		1				1
Solyc02g094470.3.1	Solyc02g094470.3.1 Phosphate carrier, mitochondrial (AHRD V3.3 *** A0A0B0NBL8_GOSAR)	4.68047e+09	1170720000	1.91543e+09	9.66923e+08	4.26197e+09	2.83113e+09	2.28895e+09	2074100000	0	0	0	0	0	0	0	0	0	0	0	0	0	0	0	0	0	0.250129	0.107123	0.40924	0.697509	0.206587	0.0644577	1.63612	0.861557	0.825922	0.999989	0.504807	0.720295	0.664279	0.991969	0.537065	0.523134	0.486653	0.861759	0.808494	0.920782	0.732604	0.998664	0.906135
Solyc02g094485.1.1	Solyc02g094485.1.1 X4 (AHRD V3.3 *** B2LS35_SILLA)	95114000								0	0	0	0	0	0	0	0	0	0	0	0	0	0	0	0	0
Solyc02g094500.3.1	Solyc02g094500.3.1 sialyltransferase-like	6.64753e+08	80272500	91880000	66168000	557640000	1.2238e+08	73284000	50492000	-1	-1	-1	0	0	0	-1	-1	-1	0	0	0	0	0	0	0	6	0.120755	0.00529509	0.138217	0.00420276	0.0995377	0.000472496	1.1446	0.999907	0.824292	0.995948	0.720157	0.918279	0.21946	0.0260386	0.131418	0.00173733	0.0905459	0.000325323	0.598825	0.820085	0.412585	0.310712	0.688991
Solyc02g094560.3.1;Solyc10g007530.1.1	Solyc02g094560.3.1 Aminopeptidase (AHRD V3.3 *** G7KXA9_MEDTR)	1.63113e+09	1002000000	2.53473e+09	1497720000	1.31643e+09	1.46263e+09	1417740000	1.18397e+09	0	0	0	0	0	0	0	0	0	0	0	0	0	0	0	0	0	0.614297	0.541313	1.55397	0.968117	0.918208	0.999946	2.52967	0.156193	1.49473	0.725978	0.590879	0.865282	1.11106	0.999997	1.07696	1	0.899375	0.99998	0.969307	0.999912	0.809476	0.999216	0.835108
Solyc02g094620.2.1	Solyc02g094620.2.1 Transportin-3 (AHRD V3.3 *** A0A151QYH4_CAJCA)	2.95133e+07			20493000	2.98213e+07	29207000	25781000		0	0	0	0	0	0	0	0	0	0	0	0	0	0	0	0	0
Solyc02g094630.3.1	Solyc02g094630.3.1 Transportin-3, putative (AHRD V3.3 *-* B9RGS4_RICCO)	17872150				13989900				0	0	0	0	0	0	0	0	0	0	0	0	0	0	0	0	0
Solyc03g005080.3.1	Solyc03g005080.3.1 4-coumarate CoA ligase (AHRD V3.3 *** L7Z9J1_LONJA)	7.65243e+07				69550000				0	0	0	0	0	0	0	0	0	0	0	0	0	0	0	0	0
Solyc03g005230.3.1	Solyc03g005230.3.1 Methyl-6-phytyl-1,4-benzoquinone methyltransferase 2 (AHRD V3.3 *** F1BPW0_SOLPN)	3.34217e+08	196010000		218610000	2.67703e+08				0	0	0	0	0	0	0	0	0	0	0	0	0	0	0	0	0
Solyc03g005260.3.1	Solyc03g005260.3.1 ATP-sulfurylase (AHRD V3.3 *** Q1W2K0_CAMSI)	632760000	881710000			681800000	929640000	786950000		0	0	0	0	0	0	0	0	0	0	0	0	0	0	0	0	0	1.39344	1		1				1					1.36351	1	1.15422	1			0.84651	1
Solyc03g005340.3.1	Solyc03g005340.3.1 Acylamino-acid-releasing enzyme (AHRD V3.3 *** A0A151R6E1_CAJCA)	15510500				8952450				0	0	0	0	0	0	0	0	0	0	0	0	0	0	0	0	0
Solyc03g005410.3.1;Solyc09g083330.3.1	Solyc03g005410.3.1 Phosphatidate cytidylyltransferase (AHRD V3.3 *** K4BDW5_SOLLC)	1.24654e+08				1.1481e+08				0	0	0	0	0	0	0	0	0	0	0	0	0	0	0	0	0
Solyc03g005450.3.1	Solyc03g005450.3.1 Cellulose synthase-like protein (AHRD V3.3 *** L0AUE4_POPTO)	3.61637e+08	319745000	512720000	334570000	2.29913e+08	4.31987e+08	312590000	406920000	0	0	0	0	0	0	0	0	0	0	0	0	0	0	0	0	0	0.884161	0.972484	1.41778	0.969528	0.925155	0.999904	1.60353	0.599211	1.04637	0.997909	0.652539	0.85537	1.87891	0.68869	1.3596	0.999577	1.76988	0.793234	0.72361	0.915549	0.941974	0.999999	1.30177
Solyc03g005580.2.1	Solyc03g005580.2.1 11S storage globulin (AHRD V3.3 *** P93079_COFAR)	2.94677e+07		36170000		29801500	71530000	54501000		0	0	0	0	0	0	0	0	0	0	0	0	0	0	0	0	0		1	1.22745	1				1					2.40021	0.128572	1.8288	1			0.761932	1
Solyc03g005600.3.1	Solyc03g005600.3.1 S-adenosyl-L-methionine-dependent methyltransferases superfamily protein (AHRD V3.3 *** AT1G04430.3)	2323100000	1.7756e+08	229050000	4.10153e+07	2477200000	166044000	1.3043e+08	18293000	-1	-1	-1	0	0	0	-1	-1	0	0	0	0	0	0	0	0	5	0.0764325	0.00069165	0.0985967	0.00527259	0.0176554	1.97413e-05	1.28998	0.927651	0.230994	0.351151	0.179067	0.0541796	0.0670289	0.001042	0.0526523	0.000278437	0.00738455	1	0.785517	0.990509	0.11017	1	0.140251
Solyc03g005730.3.1;Solyc09g090900.3.1	Solyc03g005730.3.1 Aconitate hydratase (AHRD V3.3 *** A0A059LL79_9CHLO)	2.56637e+07				2.51313e+07				0	0	0	0	0	0	0	0	0	0	0	0	0	0	0	0	0
Solyc03g005750.3.1	Solyc03g005750.3.1 RNA polymerase II degradation factor-like protein (DUF1296) (AHRD V3.3 *** AT1G29370.1)	12890000				17130000				0	0	0	0	0	0	0	0	0	0	0	0	0	0	0	0	0
Solyc03g005770.3.1;Solyc03g005760.1.1	Solyc03g005770.3.1 chlorophyll a/b-binding protein;Solyc03g005760.1.1 chlorophyll a/b-binding protein	8.92127e+07				96223000		24676000		0	0	0	0	0	0	0	0	0	0	0	0	0	0	0	0	0
Solyc03g005780.3.1	Solyc03g005780.3.1 chlorophyll a/b-binding protein Cab-3C	2.20297e+08				212320000		32090500		0	0	0	0	0	0	0	0	0	0	0	0	0	0	0	0	0
Solyc03g005830.3.1	Solyc03g005830.3.1 O-acetyltransferase family protein (AHRD V3.3 *** AT5G46340.1)	15507000				15206000				0	0	0	0	0	0	0	0	0	0	0	0	0	0	0	0	0
Solyc03g006050.3.1;Solyc02g072250.1.1	Solyc03g006050.3.1 Leucine-rich repeat receptor-like protein kinase (AHRD V3.3 *** A0A142CCY8_9LAMI)	2.17953e+08				2.26727e+08	279310000			0	0	0	0	0	0	0	0	0	0	0	0	0	0	0	0	0
Solyc03g006330.3.1;Solyc02g077850.3.1	Solyc03g006330.3.1 Leucine-rich repeat receptor-like protein kinase (AHRD V3.3 *** A0A0K9NYE0_ZOSMR)	4.33407e+07			44380000	5.14893e+07			39082000	0	0	0	0	0	0	0	0	0	0	0	0	0	0	0	0	0					1.02398	1											0.759031	1
Solyc03g006660.3.1	Solyc03g006660.3.1 Protein kinase-like (AHRD V3.3 *** Q2HTV1_MEDTR)	61467500				37784000				0	0	0	0	0	0	0	0	0	0	0	0	0	0	0	0	0
Solyc03g006870.3.1	Solyc03g006870.3.1 phosphoglucomutase (AHRD V3.3 *** AT5G51820.1)	31841000				57159000				0	0	0	0	0	0	0	0	0	0	0	0	0	0	0	0	0
Solyc03g006970.1.1	Solyc03g006970.1.1 serine protease SBT2	1.45303e+08				1.52103e+08				0	0	0	0	0	0	0	0	0	0	0	0	0	0	0	0	0
Solyc03g007000.3.1	Solyc03g007000.3.1 Mitochondrial metalloendopeptidase OMA1 (AHRD V3.3 *** W9S9F8_9ROSA)	7.16173e+07	67554000	1.24249e+08	46355000	61417000	48267000	66598000	79275000	0	0	0	0	0	0	0	0	0	0	0	0	0	0	0	0	0	0.943263	1	1.73491	0.771542	0.64726	1	1.83926	1	0.686192	1	0.37308	1	0.78589	1	1.08436	1	1.29077	1	1.37978	1	1.64243	1	1.19035
Solyc03g007070.3.1	Solyc03g007070.3.1 1-aminocyclopropane-1-carboxylate synthase (AHRD V3.3 *** G8E0Q0_GOSHI)	2.32623e+07				30634000				0	0	0	0	0	0	0	0	0	0	0	0	0	0	0	0	0
Solyc03g007120.3.1	Solyc03g007120.3.1 Trichome birefringence-like protein (AHRD V3.3 *** A0A072VN16_MEDTR)					26132500				0	0	0	0	0	0	0	0	0	0	0	0	0	0	0	0	0
Solyc03g007180.1.1	Solyc03g007180.1.1 F5O11.10, putative isoform 1 (AHRD V3.3 *** A0A061G0M8_THECC)					10990000				0	0	0	0	0	0	0	0	0	0	0	0	0	0	0	0	0
Solyc03g007320.3.1	Solyc03g007320.3.1 Polypyrimidine tract-binding protein (AHRD V3.3 *** A0A0H5DID0_RHOSS)						66306000			0	0	0	0	0	0	0	0	0	0	0	0	0	0	0	0	0
Solyc03g007330.3.1	Solyc03g007330.3.1 ATP-dependent zinc metalloprotease FTSH protein (AHRD V3.3 *** A0A072VFQ6_MEDTR)	1.80393e+08	98671000	60180000	222650000	2.59267e+08			88840000	0	0	0	0	0	0	0	0	0	0	0	0	0	0	0	0	0	0.546977	0.345141	0.333604	1	1.23425	1	0.609906	1	2.25649	1	3.69973	1		1		1	0.342659	1		1		1
Solyc03g007530.3.1;Solyc06g036490.2.1	Solyc03g007530.3.1 ABC transporter family protein (AHRD V3.3 *** U5FPJ5_POPTR)	2.72533e+08	166440000	1.65836e+08	96021000	211210000	120910000	104782500	9.93003e+07	0	0	0	0	0	0	0	0	0	0	0	0	0	0	0	0	0	0.610714	1	0.608499	0.860339	0.352328	0.294895	0.996373	1	0.576911	1	0.579011	0.937537	0.572463	1	0.496106	0.53354	0.47015	0.463584	0.866616	1	0.821275	1	0.947681
Solyc03g007610.3.1	Solyc03g007610.3.1 DnaJ domain-containing protein (AHRD V3.3 *** A0A124SIC1_CYNCS)	854590000	592090000	3.24767e+08	344710000	9.00893e+08	2.75613e+08	371820000	4.28287e+08	0	0	0	0	0	0	-1	0	0	0	0	0	0	0	0	0	1	0.692835	1	0.380026	0.0927812	0.403363	0.300432	0.548509	1	0.582192	1	1.06141	0.999802	0.305933	0.0346242	0.412724	0.169666	0.475402	0.400597	1.34906	0.972913	1.55394	0.760397	1.15187
Solyc03g007740.3.1	Solyc03g007740.3.1 Reticulon-like protein (AHRD V3.3 *** K4BEJ6_SOLLC)	1.21453e+08		1.98058e+08		7.36467e+07	120610000	135270000	92116000	0	0	0	0	0	0	0	0	0	0	0	0	0	0	0	0	0		1	1.63074	0.775365		1		1		1		1	1.63768	1	1.83674	1	1.25078	1	1.12155	1	0.763751	1	0.680979
Solyc03g007770.3.1	Solyc03g007770.3.1 S-type anion channel (AHRD V3.3 *** A0A098GMQ9_9ROSI)	24911000				16157000				0	0	0	0	0	0	0	0	0	0	0	0	0	0	0	0	0
Solyc03g007810.3.1	Solyc03g007810.3.1 Pyruvate kinase (AHRD V3.3 *** K4BEK3_SOLLC)	108002000				1.88093e+08	147750000		140843500	0	0	0	0	0	0	0	0	0	0	0	0	0	0	0	0	0
Solyc03g007890.3.1	Solyc03g007890.3.1 class 2 small heat shock protein Le-HSP17.6	5.44133e+07			132604000		79630000	76193000	120779000	0	0	0	0	0	0	0	0	0	0	0	0	0	0	0	0	0
Solyc03g013240.3.1	Solyc03g013240.3.1 lysine-tRNA ligase (AHRD V3.3 *** AT3G01060.1)	3.20887e+07				29161000				0	0	0	0	0	0	0	0	0	0	0	0	0	0	0	0	0
Solyc03g019650.3.1	Solyc03g019650.3.1 Major facilitator superfamily protein (AHRD V3.3 *** AT5G14120.1)	1.58517e+08	234400000	3.39323e+08	310390000	1.92873e+08	330500000	488735000	221320000	0	1	0	0	0	0	0	1	0	0	0	-1	0	0	0	0	3	1.47871	1	2.14062	0.000266494	1.95809	1	1.44763	1	1.32419	1	0.914732	1	1.71356	1	2.53397	0.000147146	1.14749	0.82701	1.47877	1	0.669652	1	0.452843
Solyc03g019720.4.1	Solyc03g019720.4.1 Carnitine operon protein caiE (AHRD)	5.90837e+07				5.97577e+07				0	0	0	0	0	0	0	0	0	0	0	0	0	0	0	0	0
Solyc03g019760.3.1;Solyc06g072100.2.1;Solyc06g072090.2.1	Solyc03g019760.3.1 ABC transporter G family member (AHRD V3.3 *** A0A0K9NYG1_ZOSMR);Solyc06g072100.2.1 ABC transporter G family member (AHRD V3.3 *** A0A0K9NYG1_ZOSMR)					17236000				0	0	0	0	0	0	0	0	0	0	0	0	0	0	0	0	0
Solyc03g019850.3.1	Solyc03g019850.3.1 MAP kinase kinase 5	2.78013e+07				2.33597e+07	33570000			0	0	0	0	0	0	0	0	0	0	0	0	0	0	0	0	0
Solyc03g019890.3.1	Solyc03g019890.3.1 beta-galactosidase 7					11480000				0	0	0	0	0	0	0	0	0	0	0	0	0	0	0	0	0
Solyc03g019950.3.1	Solyc03g019950.3.1 Endosomal targeting BRO1-like domain-containing protein (AHRD V3.3 *** AT1G73390.7)	67127000				39269000				0	0	0	0	0	0	0	0	0	0	0	0	0	0	0	0	0
Solyc03g020020.3.1	Solyc03g020020.3.1 Embryo defective 2016, putative (AHRD V3.3 *** A0A061ETU7_THECC)					12339000				0	0	0	0	0	0	0	0	0	0	0	0	0	0	0	0	0
Solyc03g025270.3.1	Solyc03g025270.3.1 fibrillarin 2 (AHRD V3.3 *** AT4G25630.1)	2.55053e+08	140664500	161655000	55159000	208000000	127230000	240470000	208835000	0	0	0	0	0	0	0	0	0	0	0	0	0	0	0	0	0	0.55151	0.477043	0.633809	0.828858	0.216265	1	1.14922	0.996045	0.392132	1	0.341214	1	0.611683	1	1.15611	1	1.00401	1	1.89004	1	1.6414	1	0.868445
Solyc03g025310.3.1	Solyc03g025310.3.1 Sec-independent translocase protein TatA (AHRD V3.3 *** A0A0B0PZ99_GOSAR)	9.57783e+07			41828000	1.20593e+08	86897500			0	0	0	0	0	0	0	0	0	0	0	0	0	0	0	0	0
Solyc03g025320.3.1	Solyc03g025320.3.1 HXXXD-type acyl-transferase family protein (AHRD V3.3 *** A0A061G131_THECC)	268540000	47697500	63270000		394890000	76922000	47786000		-1	-1	0	0	0	0	-1	0	0	0	0	0	0	0	0	0	3	0.177618	0.00354546	0.235607	0.0116158			1.32648	0.875391					0.194793	0.00636748	0.121011	1			0.621227	1
Solyc03g025340.1.1	Solyc03g025340.1.1 Calcium-dependent lipid-binding family protein (AHRD V3.3 *** A0A061G8B6_THECC)	2.20327e+08	326200000	295890000	291260000	205330000	228030000	243545000	235981500	0	0	0	0	0	0	0	0	0	0	0	0	0	0	0	0	0	1.48053	1	1.34296	0.98864	1.32195	1	0.907082	1	0.892888	1	0.984352	1	1.11055	0.999982	1.18612	0.999211	1.14928	0.999995	1.06804	0.999998	1.03487	0.999456	0.968944
Solyc03g025510.3.1	Solyc03g025510.3.1 Calmodulin-binding heat-shock protein, putative (AHRD V3.3 *** B9RIW9_RICCO)	100910000				8.18667e+07		100850000		0	0	0	0	0	0	0	0	0	0	0	0	0	0	0	0	0
Solyc03g025530.3.1;Solyc06g036040.1.1;Solyc05g007980.3.1	Solyc03g025530.3.1 Oxidoreductase/transition metal ion-binding protein, putative (AHRD V3.3 *** A0A072UAG3_MEDTR)	2206200000	607750000	1.10129e+09	1678900000	2.84547e+09	1158200000	1186790000	1.21466e+09	-1	0	0	0	1	0	-1	-1	-1	0	0	0	0	0	0	0	5	0.275474	0.00037006	0.499178	0.0753492	0.760992	0.909284	1.81207	0.167304	2.76248	0.00384907	1.52449	0.507739	0.407033	0.0162081	0.417081	0.0178287	0.426877	0.0130766	1.02468	1	1.04875	1	1.02349
Solyc03g025550.3.1	Solyc03g025550.3.1 Signal peptide peptidase family protein (AHRD V3.3 *** B9I483_POPTR)	28016000				21070000				0	0	0	0	0	0	0	0	0	0	0	0	0	0	0	0	0
Solyc03g025610.2.1	Solyc03g025610.2.1 Tripeptidyl-peptidase 2 (AHRD V3.3 *-* A0A151T4Q0_CAJCA)	1930250000				2.61607e+09				0	0	0	0	0	0	0	0	0	0	0	0	0	0	0	0	0
Solyc03g025730.3.1;Solyc03g097910.3.1	Solyc03g025730.3.1 Tubulin beta chain (AHRD V3.3 *** G7IAN2_MEDTR)	68235000				106798000	63296000			0	0	0	0	0	0	0	0	0	0	0	0	0	0	0	0	0
Solyc03g025840.3.1	Solyc03g025840.3.1 Cytochrome b561 (AHRD V3.3 *** Q3LGX5_CITLA)					18166000				0	0	0	0	0	0	0	0	0	0	0	0	0	0	0	0	0
Solyc03g025850.3.1	Solyc03g025850.3.1 remorin 1	86860000	222050000	176480000	192480000	7.35137e+07	202915000	2.79563e+08	206580000	0	0	0	0	0	0	0	1	0	0	0	0	0	0	0	0	1	2.55641	1	2.03178	0.285485	2.21598	0.18958	0.794776	1	0.866832	1	1.09066	0.99999	2.76024	0.0720097	3.80288	0.00604345	2.81009	0.0612495	1.37774	0.949819	1.01806	0.99999	0.738938
Solyc03g026120.3.1	Solyc03g026120.3.1 S-adenosyl-L-methionine-dependent methyltransferases superfamily protein (AHRD V3.3 *** AT4G00750.1)	71508500				49972000				0	0	0	0	0	0	0	0	0	0	0	0	0	0	0	0	0
Solyc03g026130.3.1	Solyc03g026130.3.1 Cytochrome P450 (AHRD V3.3 *** A0A0N9HM28_9MAGN)	45682000		31673000	45815000	29101000	40380000	52182000		0	0	0	0	0	0	0	0	0	0	0	0	0	0	0	0	0		1	0.693337	1	1.00291	1		1		1	1.4465	1	1.38758	1	1.79313	0.543529		1	1.29227	1		1
Solyc03g026310.3.1	Solyc03g026310.3.1 ABC transporter family protein (AHRD V3.3 *-* B9ID16_POPTR)	185560000		183190000	182380000	236320000	170045000	158040000	2.43423e+08	0	0	0	0	0	0	0	0	0	0	0	0	0	0	0	0	0		1	0.987228	0.999998	0.982863	1		1		1	0.995578	1	0.719554	0.226585	0.668754	0.0941752	1.03006	0.999997	0.929401	0.998602	1.43152	0.171547	1.54026
Solyc03g026315.1.1	Solyc03g026315.1.1 ABC transporter family protein (AHRD V3.3 *** A0A072UL65_MEDTR)	314970000	165169000	156860000	175385000	4.21473e+08	2.29983e+08	154000000	101236500	0	0	0	0	0	0	0	0	-1	0	0	0	0	0	0	0	1	0.524396	0.289936	0.498016	0.236366	0.556831	0.55244	0.949694	1	1.06185	0.999503	1.1181	0.999854	0.545665	0.328294	0.365385	0.0692784	0.240197	0.00531073	0.669614	0.88699	0.440191	0.165712	0.65738
Solyc03g026320.3.1	Solyc03g026320.3.1 ABC transporter family protein (AHRD V3.3 *-* A0A072U9U8_MEDTR)	1.02238e+08	210640000		187520000	117950000		124850000	220990000	0	0	0	0	0	0	0	0	0	0	0	0	0	0	0	0	0	2.0603	1		1	1.83416	1		1	0.890239	1		1		1	1.0585	0.995389	1.87359	1		1		1	1.77004
Solyc03g031670.3.1;Solyc02g032820.3.1	Solyc03g031670.3.1 calcium-dependent protein kinase	4.94117e+08	286315000	541030000	3.76157e+08	511790000	424900000	433240000	4.01913e+08	0	0	0	0	0	0	0	0	0	0	0	0	0	0	0	0	0	0.579448	0.68129	1.09494	0.999832	0.761271	0.951883	1.88963	0.463127	1.31379	0.993691	0.69526	0.796452	0.830223	0.979118	0.846519	0.98067	0.785309	0.969344	1.01963	1	0.945901	1	0.927692
Solyc03g031720.3.1;Solyc03g031740.2.1	Solyc03g031720.3.1 RNA-binding family protein (AHRD V3.3 *** A0A061FD24_THECC);Solyc03g031740.2.1 Glucose-6-phosphate/phosphate-translocator family protein (AHRD V3.3 *-* U5GXN4_POPTR)	79220000				9.67203e+07				0	0	0	0	0	0	0	0	0	0	0	0	0	0	0	0	0
Solyc03g031790.1.1	Solyc03g031790.1.1 Oligosaccharyltransferase complex/magnesium transporter family protein (AHRD V3.3 *** AT1G61790.2)	1.00214e+08		45269000		100409000		50704000		0	0	0	0	0	0	0	0	0	0	0	0	0	0	0	0	0			0.451725	1											0.504975	1
Solyc03g031800.3.1	Solyc03g031800.3.1 Xyloglucan endotransglucosylase/hydrolase (AHRD V3.3 *** K4BFF2_SOLLC)	9969900								0	0	0	0	0	0	0	0	0	0	0	0	0	0	0	0	0
Solyc03g031920.3.1	Solyc03g031920.3.1 Oligopeptide transporter, putative (AHRD V3.3 *** B9SIR4_RICCO)	6.53337e+07			7.87657e+07	34220000			97775500	0	0	0	0	0	0	0	0	1	0	0	0	-1	0	0	0	2					1.20559	0.79393											2.85726	0.00385872
Solyc03g032040.3.1;Solyc02g082410.3.1	Solyc03g032040.3.1 Tonoplast monosaccharide transporter 1	2.18077e+08			117860000	4.24657e+08	145510000		1.85087e+08	0	0	0	0	0	0	-1	0	0	0	0	0	0	0	0	0	1		1			0.540452	1				1			0.342653	0.0402292			0.43585	0.0747788			1.27199	0.940264
Solyc03g032070.3.1	Solyc03g032070.3.1 RuvB-like helicase (AHRD V3.3 *** K4BFH8_SOLLC)	7.26547e+07	102680000	89788000		7.42657e+07	96378000	77990500	113570000	0	0	0	0	0	0	0	0	0	0	0	0	0	0	0	0	0	1.41326	1	1.23582	0.705742		1	0.874445	1		1		1	1.29775	0.549934	1.05016	0.999907	1.52924	1	0.809215	0.845658	1.17838	1	1.4562
Solyc03g032160.3.1	Solyc03g032160.3.1 Ubiquitin 1, related protein (AHRD V3.3 *** G7K017_MEDTR)	2.54645e+08	52281000	20465000	32787000	2.31377e+08	3.42777e+07	2.94603e+07		0	0	0	0	0	0	0	0	0	0	0	0	0	0	0	0	0	0.205309	1	0.0803667	0.0534841	0.128756	0.219031	0.391442	1	0.62713	1	1.6021	0.998843	0.148147	0.097604	0.127326	0.0705925		1	0.859461	0.999998		1
Solyc03g032210.3.1;Solyc02g082880.2.1	Solyc03g032210.3.1 AMP-dependent synthetase and ligase family protein (AHRD V3.3 *** AT2G17650.1)	12340000								0	0	0	0	0	0	0	0	0	0	0	0	0	0	0	0	0
Solyc03g033400.3.1	Solyc03g033400.3.1 Vacuolar protein sorting-associated protein 35 (AHRD V3.3 *** K4BFL2_SOLLC)	5.15657e+08	61998000	2.86133e+07	90350000	5.60553e+08	1.1261e+08	89090500	4.51013e+07	-1	-1	-1	0	0	0	-1	-1	-1	0	0	0	0	0	0	0	6	0.120231	0.00153583	0.0554891	0.000175238	0.175213	0.00859372	0.46152	0.908325	1.45731	0.978079	3.15762	0.42175	0.20089	0.0251636	0.158933	0.0120806	0.0804586	0.000689542	0.791144	0.990507	0.40051	0.543577	0.506242
Solyc03g033610.1.1	Solyc03g033610.1.1 Non-specific serine/threonine protein kinase (AHRD V3.3 *** K4BFN3_SOLLC)	20331000				2.32223e+07				0	0	0	0	0	0	0	0	0	0	0	0	0	0	0	0	0
Solyc03g033620.3.1	Solyc03g033620.3.1 Serine carboxypeptidase S28 family protein (AHRD V3.3 *** AT4G36195.3)					9307400				0	0	0	0	0	0	0	0	0	0	0	0	0	0	0	0	0
Solyc03g033840.3.1;Solyc03g033790.3.1;Solyc03g033820.1.1	Solyc03g033840.3.1 P-loop containing nucleoside triphosphate hydrolases superfamily protein (AHRD V3.3 *** AT3G50940.1)	53673000								0	0	0	0	0	0	0	0	0	0	0	0	0	0	0	0	0
Solyc03g034430.1.1;Solyc03g034440.2.1	Solyc03g034430.1.1 Eukaryotic translation initiation factor 5 (AHRD V3.3 *** IF5_PHAVU);Solyc03g034440.2.1 Eukaryotic translation initiation factor 5 (AHRD V3.3 *** A0A0B2QDQ1_GLYSO)	24241000		25080000	18891000	27641000	23407000		35069000	0	0	0	0	0	0	0	0	0	0	0	0	0	0	0	0	0		1	1.03461	1	0.7793	1		1		1	0.75323	1	0.846822	1		1	1.26873	1		1	1.49823	1
Solyc03g043750.3.1	Solyc03g043750.3.1 NAD(P)H dehydrogenase C1 (AHRD V3.3 *** AT5G08740.1)	1.41206e+08	1.80843e+08	1.83017e+08	304920000	99826000	42428000	85184000	1.16174e+08	0	0	0	0	0	0	0	0	0	0	0	0	0	0	0	0	0	1.2807	0.921444	1.29609	0.907486	2.15939	0.373343	1.01202	1	1.6861	0.904571	1.66608	0.917355	0.42502	1	0.853325	1	1.16376	0.999974	2.00773	1	2.73814	1	1.3638
Solyc03g044010.3.1	Solyc03g044010.3.1 Outer mitochondrial membrane protein porin (AHRD V3.3 *** B6SS48_MAIZE)	22704000				22023000				0	0	0	0	0	0	0	0	0	0	0	0	0	0	0	0	0
Solyc03g044160.2.1	Solyc03g044160.2.1 protein kinase family protein (AHRD V3.3 *-* AT5G54380.1)	9.56127e+07	59571500	85905500	67824000	6.50923e+07	77573000	75580000		-1	0	0	0	0	0	0	0	0	0	0	0	0	0	0	0	1	0.62305	0.0486802	0.898474	0.983746	0.709362	1	1.44206	0.202361	1.13853	1	0.789519	1	1.19174	0.753292	1.16112	1		1	0.974308	1		1
Solyc03g044430.3.1	Solyc03g044430.3.1 Nicotinate phosphoribosyltransferase family protein (AHRD V3.3 *** B9H6H6_POPTR)					7801800				0	0	0	0	0	0	0	0	0	0	0	0	0	0	0	0	0
Solyc03g045070.1.1	Solyc03g045070.1.1 ammonium transporter AF118858	42147500	43132000							0	0	0	0	0	0	0	0	0	0	0	0	0	0	0	0	0
Solyc03g045090.3.1	Solyc03g045090.3.1 dihydroflavonol 4-reductase/flavanone protein (AHRD V3.3 *** AT3G02420.1)	189610000		162520000	2.42763e+08	120820000	138980000	1.62254e+08		0	0	0	0	0	0	0	0	0	0	0	0	0	0	0	0	0		1	0.857128	1	1.28033	0.993806		1		1	1.49374	1	1.15031	1	1.34294	0.999565		1	1.16746	1		1
Solyc03g046470.3.1	Solyc03g046470.3.1 O-fucosyltransferase family protein (AHRD V3.3 *** AT3G30300.2)	9.42873e+07	130010000	139100000		9.88857e+07	89570000			0	0	0	0	0	0	0	0	0	0	0	0	0	0	0	0	0	1.37887	1	1.47528	1			1.06992	1					0.905794	1		1				1
Solyc03g051900.3.1	Solyc03g051900.3.1 Protein RRP5-like protein (AHRD V3.3 *** W9QKL3_9ROSA)	4.70947e+07				7.07243e+07	6.54243e+07			0	0	0	0	0	0	0	0	0	0	0	0	0	0	0	0	0
Solyc03g052980.3.1	Solyc03g052980.3.1 RNA helicase DEAD11	890860000	113576000	124022500	214100000	1036110000	440190000	269250000	1.67347e+08	-1	-1	-1	0	0	0	0	-1	-1	0	0	0	0	1	0	0	6	0.12749	0.00012661	0.139217	0.000506809	0.24033	0.00627594	1.09198	1	1.88508	0.407821	1.7263	0.590465	0.424849	0.149553	0.259866	0.0056122	0.161514	0.000502205	0.611668	0.63016	0.380169	0.0966324	0.621529
Solyc03g053010.3.1	Solyc03g053010.3.1 Colon cancer-associated Mic1-like protein (AHRD V3.3 *** G7KWB7_MEDTR)	4.85603e+07		118500000	61150000	6.24817e+07	57734000	94708000	118520000	0	0	0	0	0	0	0	0	0	0	0	0	0	0	0	0	0		1	2.44026	1	1.25926	1		1		1	0.516034	1	0.924015	1	1.51577	0.162146	1.89688	1	1.64042	1	2.05286	1	1.25143
Solyc03g058350.3.1	Solyc03g058350.3.1 Translation initiation factor (AHRD V3.3 *-* G7ID01_MEDTR)	20896000								0	0	0	0	0	0	0	0	0	0	0	0	0	0	0	0	0
Solyc03g058380.3.1;Solyc06g054400.3.1	Solyc03g058380.3.1 Translation initiation factor (AHRD V3.3 *** G7ID01_MEDTR)	2.11577e+08	6.76457e+07	69887500	56538000	208640000	1.19577e+08	111013000	76012000	0	0	-1	0	0	0	0	0	0	0	0	0	0	0	0	0	1	0.319722	0.129204	0.330318	0.242998	0.267222	0.0112205	1.03314	1	0.835796	0.84909	0.808986	0.873504	0.573124	0.836087	0.532079	0.702269	0.364321	0.201903	0.928383	0.999994	0.635676	0.830156	0.684713
Solyc03g058920.3.1	Solyc03g058920.3.1 Mitochondrial outer membrane porin (AHRD V3.3 *** VDAC1_WHEAT)	2.81923e+08	256700000	1.81041e+08	1.18859e+08	2.15857e+08	2.59803e+08	206460000	2.65183e+08	0	0	0	0	0	0	0	0	0	0	0	0	0	0	0	0	0	0.910531	1	0.642165	0.690596	0.421599	0.425902	0.705264	1	0.463026	1	0.656528	0.99966	1.20359	0.999874	0.956468	0.999924	1.22852	0.999253	0.794678	0.99204	1.02071	1	1.28443
Solyc03g059030.3.1	Solyc03g059030.3.1 CDK5RAP3-like protein (AHRD V3.3 *** A0A061EXQ0_THECC)	9.30983e+07	166908000	292000000	250020000	121350000	223055000	249595000	2.21797e+08	0	1	0	0	0	0	0	0	0	0	0	0	0	0	0	0	1	1.79281	0.510662	3.13647	0.00977729	2.68555	0.070991	1.74947	0.271617	1.49795	0.76161	0.856233	0.996248	1.83811	0.420968	2.05682	0.258111	1.82774	0.437676	1.11898	0.999961	0.994359	0.999993	0.888626
Solyc03g059070.3.1	Solyc03g059070.3.1 Kinase family protein (AHRD V3.3 *** U5FGJ0_POPTR)	21568500				2.96503e+07				0	0	0	0	0	0	0	0	0	0	0	0	0	0	0	0	0
Solyc03g059180.3.1	Solyc03g059180.3.1 Rhodanese/Cell cycle control phosphatase superfamily protein (AHRD V3.3 *** AT3G59780.1)	7.59813e+08	209113000	410180000	165585000	7.59267e+08	226400000	151526000	52759000	-1	0	-1	0	0	0	0	-1	-1	0	-1	0	0	0	0	0	5	0.275216	0.0429559	0.539843	0.714388	0.217929	0.0196592	1.96152	0.43918	0.791845	0.999881	0.403689	0.243133	0.298182	0.0758618	0.199569	0.00594287	0.0694868	0.000102128	0.669284	0.831819	0.233034	0.0279162	0.348184
Solyc03g062650.3.1	Solyc03g062650.3.1 thyroid adenoma-associated-like protein (AHRD V3.3 *** AT3G55160.3)	10081400				8.96763e+06				0	0	0	0	0	0	0	0	0	0	0	0	0	0	0	0	0
Solyc03g063493.1.1	Solyc03g063493.1.1 NADH dehydrogenase subunit 2 (AHRD V3.3 *-* A0A075VST6_CAPAN)	1.60793e+08	128090000			1.58437e+08		107710000		0	0	0	0	0	0	0	0	0	0	0	0	0	0	0	0	0
Solyc03g063560.3.1	Solyc03g063560.3.1 Glutamate synthase, putative (AHRD V3.3 *** B9SLP5_RICCO)	228000000	6.71997e+07	9.98457e+07	2.46323e+08	2.21237e+08	64383000	68306000	9.22167e+07	-1	-1	0	0	1	1	-1	0	-1	0	0	0	0	0	0	-1	7	0.294735	0.000864197	0.43792	0.0210556	1.08037	1	1.48581	0.624918	3.66554	0.000655234	2.46704	0.0156425	0.291014	0.000810097	0.308746	1	0.416824	0.0176852	1.06093	1	1.43231	0.658876	1.35005
Solyc03g063750.3.1	Solyc03g063750.3.1 exostosin family protein (AHRD V3.3 *** AT3G57630.3)	41719000								0	0	0	0	0	0	0	0	0	0	0	0	0	0	0	0	0
Solyc03g065340.3.1	Solyc03g065340.3.1 Alpha-1,4 glucan phosphorylase (AHRD V3.3 *** K4BHG4_SOLLC)	7.29207e+08	2.56817e+08	1.36909e+08	228040000	6.49723e+08	3.01997e+08	1.24027e+08	1.24332e+08	0	-1	0	0	0	0	0	-1	-1	0	0	0	0	0	0	0	3	0.352186	0.167957	0.18775	0.0125754	0.312723	0.137624	0.533099	0.844728	0.887949	1	1.66564	0.89301	0.464808	0.206872	0.190892	0.00805372	0.191361	0.0143184	0.410689	0.654431	0.411699	0.816071	1.00246
Solyc03g078000.3.1	Solyc03g078000.3.1 Vacuolar glucose transporter 1						52646000			0	0	0	0	0	0	0	0	0	0	0	0	0	0	0	0	0
Solyc03g078640.1.1	Solyc03g078640.1.1 LOW QUALITY:Mediator of RNA polymerase II transcription subunit 26, putative (AHRD V3.3 *** A0A061DI33_THECC)	141170000	119350000			1.95567e+08	53816000	69945000		0	0	0	0	0	0	0	0	0	0	0	0	0	0	0	0	0	0.845435	1		1				1					0.27518	1	0.357653	1			1.29971	1
Solyc03g079940.3.1	Solyc03g079940.3.1 Mitochondrial import inner membrane translocase subunit Tim17-like protein (AHRD V3.3 *** A0A0B0N7E3_GOSAR)					1761200				0	0	0	0	0	0	0	0	0	0	0	0	0	0	0	0	0
Solyc03g080050.3.1	Solyc03g080050.3.1 SPFH/Band 7/PHB domain-containing membrane-associated protein family (AHRD V3.3 *** AT4G27585.1)	610820000	2.50157e+08	1.74763e+08	132015500	5.64637e+08	3.69837e+08	408670000	1.84535e+08	0	0	0	0	0	0	0	0	0	0	0	0	0	0	0	0	0	0.409542	0.446244	0.286113	0.115833	0.216128	0.0556429	0.698616	0.981428	0.527731	0.776131	0.755396	0.994251	0.654999	0.896025	0.723775	0.979101	0.32682	0.138102	1.105	0.99995	0.498963	0.719826	0.451549
Solyc03g080090.3.1	Solyc03g080090.3.1 Nam-like protein 1					15513000				0	0	0	0	0	0	0	0	0	0	0	0	0	0	0	0	0
Solyc03g082440.1.1;Solyc08g008650.1.1	Solyc03g082440.1.1 LOW QUALITY:Lung seven transmembrane receptor family protein (AHRD V3.3 *** AT5G42090.1)	1.49823e+08	76976000	118257000	95700000	1.69433e+08	1.41527e+08	130710000	152860000	0	0	0	0	0	0	0	0	0	0	0	0	0	0	0	0	0	0.513778	1	0.78931	0.998352	0.638752	0.737092	1.53628	1	1.24324	1	0.809254	0.974337	0.835294	0.999257	0.771454	1	0.902184	0.999962	0.923572	1	1.08008	0.999999	1.16946
Solyc03g082500.3.1;Solyc04g025460.2.1;Solyc04g025477.1.1;Solyc01g108400.3.1	Solyc03g082500.3.1 serine/threonine protein kinase pk23	9.03743e+07				8.76933e+07			141185000	0	0	0	0	0	0	0	0	0	0	0	0	0	0	0	0	0
Solyc03g082590.3.1;Solyc06g053190.3.1	Solyc03g082590.3.1 Ypt/Rab-GAP domain of gyp1p superfamily protein (AHRD V3.3 *** AT3G49350.1)					18619000				0	0	0	0	0	0	0	0	0	0	0	0	0	0	0	0	0
Solyc03g082600.3.1;Solyc06g053180.3.1	Solyc03g082600.3.1 Cytochrome b5 (AHRD V3.3 *** A0A0C5DKP2_CATRO);Solyc06g053180.3.1 Cytochrome b5 (AHRD V3.3 *-* A5Z1Y7_MALDO)	5.02213e+07				39639000				0	0	0	0	0	0	0	0	0	0	0	0	0	0	0	0	0
Solyc03g082660.3.1	Solyc03g082660.3.1 Major facilitator superfamily domain (AHRD V3.3 *** J7G577_ROSRU)	7.15137e+08	4.10003e+08	2.41277e+08	1.08381e+08	7.43647e+08	4.03207e+08	3.98623e+08	1.70193e+08	0	-1	-1	0	-1	-1	0	0	-1	0	-1	-1	0	0	0	0	7	0.573322	0.203624	0.337385	0.00208481	0.151553	3.51285e-06	0.588475	0.285647	0.264343	0.000295536	0.449199	0.0316469	0.542202	0.140616	0.536039	0.144743	0.228863	4.52967e-05	0.988633	1	0.4221	0.00950057	0.426953
Solyc03g082680.3.1	Solyc03g082680.3.1 Neuroblastoma-amplified protein (AHRD V3.3 *** B2Z6N3_NICBE)	4.95963e+07				5.22597e+07				0	0	0	0	0	0	0	0	0	0	0	0	0	0	0	0	0
Solyc03g082910.3.1	Solyc03g082910.3.1 Acyl-CoA-binding domain protein (AHRD V3.3 *** A0A072V293_MEDTR)	294730000	338505000	389730000	241970000	250910000	2.26577e+08	3.89967e+08	264660000	0	0	0	0	0	0	0	0	0	0	0	0	0	0	0	0	0	1.14853	0.999778	1.32233	0.969971	0.820989	0.994472	1.15133	0.99977	0.71482	0.949086	0.620866	0.679682	0.903022	0.966293	1.55421	0.770995	1.0548	1	1.72112	0.244855	1.16808	0.958984	0.678673
Solyc03g082920.3.1	Solyc03g082920.3.1 Heat shock protein 70 (AHRD V3.3 *** Q9M4E8_CUCSA)	5.47517e+09	5537800000	7.81857e+09	5.24353e+09	5434300000	5.32883e+09	7.13637e+09	5.72823e+09	0	0	0	0	0	0	0	0	0	0	0	0	0	0	0	0	0	1.01144	0.999982	1.42801	0.67354	0.957694	0.999995	1.41185	0.495658	0.946862	1	0.670651	0.523732	0.980592	1	1.31321	0.89384	1.05409	1	1.3392	0.833652	1.07495	0.999987	0.802682
Solyc03g082940.3.1	Solyc03g082940.3.1 Importin subunit beta-1 (AHRD V3.3 *** IMB1_ARATH)	197740000	113225000	100302000	1.20857e+08	3.84887e+08	334095000	218020000	154860000	0	0	0	0	0	0	0	0	0	0	0	0	0	0	0	0	0	0.572595	0.97955	0.507242	0.970836	0.61119	0.875241	0.885864	1	1.0674	0.999989	1.20493	0.999998	0.868035	0.999999	0.566452	0.835583	0.402352	1	0.652569	0.95159	0.463521	1	0.710302
Solyc03g083095.1.1	Solyc03g083095.1.1 Starch synthase, chloroplastic/amyloplastic (AHRD V3.3 *** K4BI85_SOLLC)	53153000			149904000	50588000				0	0	0	0	0	0	0	0	0	0	0	0	0	0	0	0	0
Solyc03g083195.1.1;Solyc03g083210.3.1	Solyc03g083195.1.1 defective in meristem silencing 3 (AHRD V3.3 *-* AT3G49250.1);Solyc03g083210.3.1 Defective in meristem silencing 3 (AHRD V3.3 *** A0A061G2F1_THECC)	16538500				30639500				0	0	0	0	0	0	0	0	0	0	0	0	0	0	0	0	0
Solyc03g083250.3.1;Solyc01g102990.3.1;Solyc06g063410.3.1	Solyc03g083250.3.1 ATP-dependent clp protease ATP-binding subunit clpx, putative (AHRD V3.3 *** B9RSF1_RICCO)	17888000				23597000				0	0	0	0	0	0	0	0	0	0	0	0	0	0	0	0	0
Solyc03g083280.3.1	Solyc03g083280.3.1 Pentatricopeptide repeat-containing protein, putative (AHRD V3.3 *** A0A061G122_THECC)	99199000	101135000	142730000	8.60937e+07	9.19323e+07	88999000	9.18837e+07	87028000	0	0	0	0	0	0	0	0	0	0	0	0	0	0	0	0	0	1.01952	1	1.43882	1	0.867888	0.998872	1.41128	1	0.851275	0.999857	0.603193	1	0.968092	0.999988	0.999471	1	0.946653	1	1.03241	1	0.977854	1	0.947154
Solyc03g083430.3.1	Solyc03g083430.3.1 Splicing factor 3A subunit 3 (AHRD V3.3 *** W9RDU1_9ROSA)	35379000				2.98523e+07				0	0	0	0	0	0	0	0	0	0	0	0	0	0	0	0	0
Solyc03g083900.3.1	Solyc03g083900.3.1 Monocopper oxidase-like protein SKU5 (AHRD V3.3 *** SKU5_ARATH)	96710000				9.21253e+07				0	0	0	0	0	0	0	0	0	0	0	0	0	0	0	0	0
Solyc03g083910.4.1	Solyc03g083910.4.1 symbol=TIV1	3.41737e+08			499770000	2.38801e+08		784015000	1.94761e+09	0	0	0	0	0	0	0	0	1	0	0	0	0	0	0	0	1				1	1.46244	0.987958						1			3.28313	0.235448	8.15579	0.025024					2.48415
Solyc03g083970.3.1	Solyc03g083970.3.1 BAG family molecular chaperone regulator 7 (AHRD V3.3 *** A0A0B0NKP0_GOSAR)	6.53713e+09	2.18839e+09	3269000000	2.10857e+09	7026800000	3217300000	2.33731e+09	2.59123e+09	0	0	0	0	0	0	0	0	0	0	0	0	0	0	0	0	0	0.334763	0.103372	0.500066	0.755646	0.322552	0.228805	1.49379	0.804357	0.963523	0.999637	0.645019	0.96603	0.457861	0.634156	0.332628	0.0831268	0.368764	0.346864	0.726483	0.846857	0.805406	0.999378	1.10864
Solyc03g093360.3.1	Solyc03g093360.3.1 PLAT domain-containing protein 1 (AHRD V3.3 *** PLAT1_ARATH)	56444000				5.84903e+07		77785000		0	0	0	0	0	0	0	0	0	0	0	0	0	0	0	0	0
Solyc03g093480.3.1	Solyc03g093480.3.1 U3 small nucleolar RNA-associated protein 10 and NUC211 domain-containing protein, putative isoform 1 (AHRD V3.3 *** A0A061FZW2_THECC)					22260000				0	0	0	0	0	0	0	0	0	0	0	0	0	0	0	0	0
Solyc03g093970.3.1	Solyc03g093970.3.1 Signal recognition particle subunit SRP68 (AHRD V3.3 *** K4BIS2_SOLLC)	1.18577e+08	98729000	93031000	107700000	152830000	127670000	92409000		0	0	0	0	0	0	0	0	0	0	0	0	0	0	0	0	0	0.832617	1	0.784564	1	0.908273	1	0.942286	1	1.09086	1	1.15768	1	0.835373	0.809529	0.604652	0.0553132		1	0.723811	0.325902		1
Solyc03g095220.3.1;Solyc05g052160.3.1	Solyc03g095220.3.1 Translocase of chloroplast (AHRD V3.3 *** A0A0V0I1D8_SOLCH)	130170000				111134000				0	0	0	0	0	0	0	0	0	0	0	0	0	0	0	0	0
Solyc03g095290.3.1	Solyc03g095290.3.1 alpha/beta-Hydrolases superfamily protein (AHRD V3.3 *** AT3G10840.1)	19617000			23510000	21007000				0	0	0	0	0	0	0	0	0	0	0	0	0	0	0	0	0
Solyc03g095360.3.1	Solyc03g095360.3.1 Oxidoreductase, zinc-binding dehydrogenase family protein (AHRD V3.3 *** A0A0K9NVW2_ZOSMR)	16641000				18330000				0	0	0	0	0	0	0	0	0	0	0	0	0	0	0	0	0
Solyc03g095410.3.1;Solyc11g050710.2.1;Solyc10g019140.1.1;Solyc10g019110.2.1	Solyc03g095410.3.1 exocyst complex component sec10 (AHRD V3.3 *** AT5G12370.2)	816180000	2.79403e+08	4.25727e+08	6.80817e+08	1.01825e+09	5.20893e+08	643160000	1.90945e+08	0	0	0	0	0	0	0	0	-1	0	0	0	0	0	0	0	1	0.342331	0.209316	0.521609	0.824887	0.83415	0.772749	1.5237	0.919701	2.43668	0.947934	1.59919	1	0.511559	0.83167	0.631635	0.972355	0.187523	0.0307927	1.23472	0.999718	0.366572	0.355193	0.296885
Solyc03g095470.3.1	Solyc03g095470.3.1 import inner membrane translocase subunit (AHRD V3.3 *** AT2G40800.1)	15414000								0	0	0	0	0	0	0	0	0	0	0	0	0	0	0	0	0
Solyc03g095620.3.1	Solyc03g095620.3.1 aarF domain-containing protein kinase				131550000					0	0	0	0	0	0	0	0	0	0	0	0	0	0	0	0	0
Solyc03g095840.3.1	Solyc03g095840.3.1 eukaryotic translation initiation factor 2 alpha subunit family protein	65607000			186870000	48845500				0	0	0	0	0	0	0	0	0	0	0	0	0	0	0	0	0
Solyc03g095985.1.1	Solyc03g095985.1.1 Differentiation-associated protein 1, putative isoform 2 (AHRD V3.3 *** A0A061FKZ1_THECC)	3.49897e+07				26787500				0	0	0	0	0	0	0	0	0	0	0	0	0	0	0	0	0
Solyc03g096000.3.1;Solyc07g045380.3.1	Solyc03g096000.3.1 Clathrin heavy chain (AHRD V3.3 *** K4BJ22_SOLLC)	4.38643e+08	185250000	5.32133e+08	3.04197e+08	4.04427e+08	3.91763e+08	3.16423e+08	370700000	-1	0	0	1	0	0	0	0	0	0	0	0	0	1	0	0	3	0.422325	0.00492667	1.21313	0.97007	0.693494	0.452416	2.87251	0.000743722	1.64209	0.239816	0.571655	0.0988934	0.968688	0.999999	0.7824	0.761901	0.916606	0.999339	0.80769	0.861222	0.946235	0.999976	1.17153
Solyc03g096290.3.1	Solyc03g096290.3.1 plasma membrane intrinsic protein 1.7	35957000				32615000				0	0	0	0	0	0	0	0	0	0	0	0	0	0	0	0	0
Solyc03g096370.3.1	Solyc03g096370.3.1 O-fucosyltransferase family protein (AHRD V3.3 *** AT3G54100.1)						73773000			0	0	0	0	0	0	0	0	0	0	0	0	0	0	0	0	0
Solyc03g096730.3.1;Solyc09g011220.3.1	Solyc03g096730.3.1 pollen-specific kinase partner protein	2.30557e+08	143040000		40150000	341400000	155810000	142515000		0	0	0	0	0	0	0	0	0	0	0	0	0	0	0	0	0	0.620411	1		1	0.174144	1		1	0.280691	1		1	0.456385	0.272824	0.417443	0.182554		1	0.914672	0.999921		1
Solyc03g096800.3.1	Solyc03g096800.3.1 Vacuolar iron transporter (VIT) family protein (AHRD V3.3 *-* A0A061G9Q5_THECC)	14944500				20064000				0	0	0	0	0	0	0	0	0	0	0	0	0	0	0	0	0
Solyc03g096810.3.1	Solyc03g096810.3.1 TMPIT-like protein (AHRD V3.3 *** AT4G10430.3)	2.11307e+08	150940000	1.97823e+08	231220000	172590000	192075000	174795000	1.92533e+08	0	0	0	0	0	0	0	0	0	0	0	0	0	0	0	0	0	0.714317	0.664153	0.936191	0.999688	1.09424	1	1.31061	0.887571	1.53187	1	1.16882	1	1.1129	0.99843	1.01278	1	1.11555	0.996599	0.910035	0.996191	1.00239	1	1.10148
Solyc03g096820.3.1	Solyc03g096820.3.1 Aluminum-activated malate transporter-like (AHRD V3.3 *** K4BJA0_SOLLC)	4.86183e+07				45015000				0	0	0	0	0	0	0	0	0	0	0	0	0	0	0	0	0
Solyc03g096920.3.1	Solyc03g096920.3.1 Exportin-1 (AHRD V3.3 *** D1MAF2_SOLLC)	1.64427e+09	414320000	5.47797e+08	350830000	1976100000	8.72727e+08	4.46357e+08	358240000	-1	-1	-1	0	0	0	0	-1	-1	0	0	0	0	0	0	0	5	0.251979	0.00717682	0.333156	0.0227464	0.213366	0.00138534	1.32216	0.962266	0.846761	0.999975	0.640438	0.794633	0.441641	0.139339	0.225878	0.0021654	0.181286	0.000377104	0.511451	0.368191	0.410484	0.0780883	0.802587
Solyc03g096930.3.1	Solyc03g096930.3.1 E3 ubiquitin-protein ligase synoviolin (AHRD V3.3 *-* A0A0B0NKN9_GOSAR)	73384000				6.60963e+07	89301000			0	0	0	0	0	0	0	0	0	0	0	0	0	0	0	0	0
Solyc03g096935.1.1	Solyc03g096935.1.1 RING/U-box superfamily protein (AHRD V3.3 *** AT3G16090.1)	8.62093e+07			107180000	7.94817e+07				0	0	0	0	0	0	0	0	0	0	0	0	0	0	0	0	0
Solyc03g096950.3.1	Solyc03g096950.3.1 Vacuolar glucose transporter 2	312100000	193885000	4.42313e+08	3.42293e+08	240560000	359110000	525660000	468980000	0	0	0	0	0	0	0	0	0	0	0	0	0	0	0	0	0	0.621227	0.662094	1.41722	0.877399	1.09674	0.999993	2.28132	0.140418	1.76545	0.525202	0.773871	0.956524	1.49281	0.795272	2.18515	0.226101	1.94953	0.372753	1.46379	0.89267	1.30595	0.992487	0.892174
Solyc03g096980.1.1	Solyc03g096980.1.1 Cytochrome P450 (AHRD V3.3 *** Q1AGW1_CAPAN)	4.93163e+07				4.01373e+07				0	0	0	0	0	0	0	0	0	0	0	0	0	0	0	0	0
Solyc03g096990.3.1;Solyc06g074180.2.1	Solyc03g096990.3.1 Cytochrome P450 (AHRD V3.3 *** Q1AGW1_CAPAN)	1.83187e+08	188815000	279980000	579675000	144470000	217865000	408320000	3.88623e+08	0	0	1	0	0	0	0	0	0	0	0	0	0	0	0	0	1	1.03072	0.999974	1.52839	0.784279	3.1644	0.0450463	1.48283	0.957965	3.07007	0.123588	2.07042	0.37456	1.50803	0.911925	2.82633	0.0829818	2.68999	0.107508	1.87419	0.685199	1.78378	0.762321	0.951762
Solyc03g097020.3.1	Solyc03g097020.3.1 AAA-type ATPase family protein	1298800000	3.32407e+08	6.03517e+08	2.73457e+08	1.36927e+09	4.87027e+08	5.36653e+08	433870000	-1	0	-1	0	0	0	0	0	-1	0	0	0	0	0	0	0	3	0.255934	0.00307958	0.464673	0.286428	0.210546	0.00139891	1.8156	0.277396	0.822657	0.999862	0.453105	0.143965	0.355684	0.0655731	0.391928	0.1279	0.316863	0.0357069	1.1019	0.999926	0.890855	0.999972	0.808474
Solyc03g097030.3.1	Solyc03g097030.3.1 4-coumarate--CoA ligase	13648000								0	0	0	0	0	0	0	0	0	0	0	0	0	0	0	0	0
Solyc03g097060.3.1;REV__Solyc07g022910.3.1	Solyc03g097060.3.1 Exostosin family protein (AHRD V3.3 *** AT5G16890.1)	154040000	159010000			149620000				0	0	0	0	0	0	0	0	0	0	0	0	0	0	0	0	0
Solyc03g097070.3.1	Solyc03g097070.3.1 Target of Myb protein 1 (AHRD V3.3 *** AT5G16880.4)	4.17577e+07				40204000	68685000	61007000	90753500	0	0	0	0	0	0	0	0	0	0	0	0	0	0	0	0	0
Solyc03g097190.3.1	Solyc03g097190.3.1 weak chloroplast movement under blue light protein (DUF827) (AHRD V3.3 *** AT5G16730.1)	4.20437e+07	69104500			51988000	73078500	47470000	57133000	0	0	0	0	0	0	0	0	0	0	0	0	0	0	0	0	0	1.64364	0.347795		1		1		1		1		1	1.40568	0.672155	0.913095	0.999639	1.09897	1	0.649575	0.542769	0.781803	1	1.20356
Solyc03g097290.3.1	Solyc03g097290.3.1 DB199	1.77917e+08	65791000	1.07999e+08	224650000	162160000	206330000	1.72599e+08	1.76353e+08	0	0	0	0	1	0	0	0	0	0	0	0	0	1	0	0	2	0.369785	0.119572	0.607018	0.420381	1.26267	0.990224	1.64154	0.955547	3.4146	0.0330214	2.08012	0.12576	1.27239	0.978141	1.06438	1	1.08753	0.999907	0.836521	0.986658	0.854715	0.99912	1.02175
Solyc03g097370.3.1	Solyc03g097370.3.1 DNA-binding SMUBP-2 (AHRD V3.3 *** A0A0B0N417_GOSAR)					21124500				0	0	0	0	0	0	0	0	0	0	0	0	0	0	0	0	0
Solyc03g097630.3.1	Solyc03g097630.3.1 S-acyltransferase (AHRD V3.3 *** K4BJI0_SOLLC)	11754000								0	0	0	0	0	0	0	0	0	0	0	0	0	0	0	0	0
Solyc03g097670.3.1	Solyc03g097670.3.1 ATP/DNA binding protein (AHRD V3.3 *** AT3G48770.2)	2.79327e+07				11915000				0	0	0	0	0	0	0	0	0	0	0	0	0	0	0	0	0
Solyc03g097675.1.1	Solyc03g097675.1.1 Pyruvate dehydrogenase E1 component subunit beta (AHRD V3.3 *** B6TKX6_MAIZE)	1.48247e+07				37086000				0	0	0	0	0	0	0	0	0	0	0	0	0	0	0	0	0
Solyc03g097780.3.1	Solyc03g097780.3.1 Sialyltransferase-like protein 2 (AHRD V3.3 *** SIA2_ARATH)	2.36977e+08	186390000	251560000	131350000	2.45407e+08	151635000	145340000		0	0	0	0	0	0	0	0	0	0	0	0	0	0	0	0	0	0.786533	0.729801	1.06154	0.999941	0.554274	1	1.34964	0.644898	0.704705	1	0.522142	1	0.617893	0.257158	0.592241	1		1	0.958486	1		1
Solyc03g097800.3.1	Solyc03g097800.3.1 V-type proton ATPase subunit C (AHRD V3.3 *** VATC_ARATH)	2.67603e+09	1315030000	3.74513e+09	1.91683e+09	3.23727e+09	4.08307e+09	4.83973e+09	3.43867e+09	0	0	0	0	0	0	0	0	0	0	0	0	0	0	0	0	0	0.49141	0.365261	1.39951	0.983459	0.716297	0.959393	2.84795	0.0881855	1.45763	0.913215	0.51182	0.551541	1.26127	0.99939	1.49501	0.991936	1.06221	1	1.18532	0.999993	0.842177	0.999829	0.710507
Solyc03g097970.3.1	Solyc03g097970.3.1 B-cell receptor-associated-like protein (AHRD V3.3 *** G7JZ88_MEDTR)	60872000	55813000	4.74207e+07	3.74737e+07	41902500		39880000		0	0	0	0	0	0	0	0	0	0	0	0	0	0	0	0	0	0.916891	0.999939	0.779023	0.853667	0.615614	0.209403	0.849635	0.981326	0.671415	0.441114	0.790239	0.802737		1	0.951733	1		1		1		1
Solyc03g098220.3.1;Solyc06g072320.3.1	Solyc03g098220.3.1 serine palmitoyltransferase	2.37007e+08	204640000	163092000	141060000	223620000	289335000	2.30243e+08	1.46266e+08	0	0	0	0	0	0	0	0	0	0	0	0	0	0	0	0	0	0.863436	0.996382	0.688133	0.824335	0.595173	0.824803	0.79697	0.995354	0.689308	0.995391	0.864911	1	1.29387	0.996827	1.02962	1	0.654081	0.761665	0.795767	0.997495	0.505524	0.487982	0.635266
Solyc03g098240.3.1	Solyc03g098240.3.1 glutamate decarboxylase	48309000	119290000	1.63517e+08	182410000		146635000	158670000		0	0	0	0	0	0	0	0	0	0	0	0	0	0	0	0	0	2.46931	1	3.38481	1	3.7759	1	1.37075	1	1.52913	1	1.11554	0.972816		1		1		1	1.08207	0.999659		1
Solyc03g098280.3.1;Solyc12g006790.2.1	Solyc03g098280.3.1 Argonaute 1b	478410000	248145000	5.85283e+08	4.62633e+08	4.95007e+08	229560000	3.90127e+08	2.79167e+08	0	0	0	1	0	0	-1	0	0	0	0	0	0	0	0	0	2	0.518687	0.1759	1.22339	0.973801	0.967023	0.999988	2.35863	0.0392392	1.86437	0.260644	0.790443	0.906034	0.463751	0.0229024	0.788124	0.904506	0.563965	0.202567	1.69945	0.205855	1.21609	0.907982	0.71558
Solyc03g098290.3.1	Solyc03g098290.3.1 Sucrose synthase (AHRD V3.3 *** M5WCU1_PRUPE)	29861000			118890000	38328000			130010000	0	0	1	0	0	0	0	0	1	0	0	0	0	0	0	0	2					3.98145	0.0213887											3.39204	0.0433194
Solyc03g098345.1.1	Solyc03g098345.1.1 nucleoporin protein Ndc1-Nup protein (AHRD V3.3 *** AT1G73240.1)	84544000				8.04087e+07		59454000		0	0	0	0	0	0	0	0	0	0	0	0	0	0	0	0	0
Solyc03g098460.3.1	Solyc03g098460.3.1 NAD(P)-binding Rossmann-fold superfamily protein (AHRD V3.3 *** AT4G27760.1)	58079000				45496000			81629000	0	0	0	0	0	0	0	0	0	0	0	0	0	0	0	0	0
Solyc03g098600.3.1	Solyc03g098600.3.1 Dolichyl-diphosphooligosaccharide--protein glycosyltransferase subunit STT3 (AHRD V3.3 *** A0A1D1YZP2_9ARAE)	2898900000	1277500000	2.25867e+09	1.09447e+09	2375900000	1.72533e+09	1.1175e+09	1130500000	0	0	0	0	0	0	0	0	0	0	0	0	0	0	0	0	0	0.440684	0.32945	0.779146	0.996346	0.377548	0.0986433	1.76804	0.663418	0.856731	0.999799	0.484566	0.294308	0.726181	0.983969	0.470347	0.266038	0.47582	0.473265	0.647699	0.730997	0.655236	0.922208	1.01164
Solyc03g110885.1.1;Solyc08g075940.3.1	Solyc03g110885.1.1 DNA-directed RNA polymerase subunit beta (AHRD V3.3 *** K4BJV1_SOLLC);Solyc08g075940.3.1 DNA-directed RNA polymerase subunit beta (AHRD V3.3 *** K4CMW1_SOLLC)	37147000								0	0	0	0	0	0	0	0	0	0	0	0	0	0	0	0	0
Solyc03g110940.3.1;Solyc07g009150.3.1	Solyc03g110940.3.1 Protein kinase superfamily protein (AHRD V3.3 *** AT5G50330.1)	4.95287e+07				75530000				0	0	0	0	0	0	0	0	0	0	0	0	0	0	0	0	0
Solyc03g111050.3.1	Solyc03g111050.3.1 CONSTANS interacting protein 5					261960000				0	0	0	0	0	0	0	0	0	0	0	0	0	0	0	0	0
Solyc03g111180.3.1	Solyc03g111180.3.1 Aspartyl aminopeptidase family protein (AHRD V3.3 *** B9IF79_POPTR)	1.40073e+08	153580000	157510000	183250000	9.58127e+07	142225000	173810000	178840000	0	0	0	0	0	0	0	0	0	0	0	0	0	0	0	0	0	1.09643	1	1.12448	0.99811	1.30824	0.881533	1.02559	1	1.19319	1	1.16342	0.991373	1.48441	0.580812	1.81406	0.252769	1.86656	1	1.22208	0.995682	1.25744	1	1.02894
Solyc03g111200.3.1;Solyc05g014980.3.1	Solyc03g111200.3.1 Adenylate kinase family protein (AHRD V3.3 *** AT5G50370.1);Solyc05g014980.3.1 Adenylate kinase (AHRD V3.3 *** B7FN18_MEDTR)	9.22637e+07				80706000				0	0	0	0	0	0	0	0	0	0	0	0	0	0	0	0	0
Solyc03g111310.3.1	Solyc03g111310.3.1 SNF1-related protein kinase regulatory subunit gamma 1 (AHRD V3.3 *** A0A061G5Z8_THECC)	4.51653e+07	104850000		50292000	39663000	137244000	7.26573e+07	58934000	0	0	0	0	0	0	1	0	0	0	0	0	0	0	0	0	1	2.32147	1		1	1.11351	1		1	0.479657	1		1	3.46025	0.0160465	1.83187	0.266344	1.48587	0.7423	0.529403	0.302692	0.42941	0.170158	0.811123
Solyc03g111320.1.1	Solyc03g111320.1.1 Exocyst subunit exo70 family protein (AHRD V3.3 *** G7JLE3_MEDTR)	5.83537e+07		6.67353e+07		8.51513e+07	89507000	71348000	62126000	0	0	0	0	0	0	0	0	0	0	0	0	1	0	0	0	1		1	1.14364	0.719152		1		1		1		1	1.05115	0.998974	0.837896	1	0.729595	1	0.797122	1	0.694091	1	0.870746
Solyc03g111340.3.1	Solyc03g111340.3.1 Ubiquitin activating enzyme (AHRD V3.3 *** G3CKJ0_ORYSJ)	142350000	144860000	101650000		1.55703e+08	147175000	1.11076e+08		0	0	0	0	0	0	0	0	0	0	0	0	0	0	0	0	0	1.01763	1	0.714085	1			0.701712	1					0.945227	0.991014	0.71338	0.0506385			0.754718	0.163307
Solyc03g111380.3.1	Solyc03g111380.3.1 Tubulin gamma chain (AHRD V3.3 *** K4BK01_SOLLC)					36137000	49296000			0	0	0	0	0	0	0	0	0	0	0	0	0	0	0	0	0
Solyc03g111550.3.1	Solyc03g111550.3.1 GDSL esterase/lipase (AHRD V3.3 *** A0A0B2PXL8_GLYSO)					12685000				0	0	0	0	0	0	0	0	0	0	0	0	0	0	0	0	0
Solyc03g111570.3.1	Solyc03g111570.3.1 glucan synthase-like 8 (AHRD V3.3 *** AT2G36850.1)	520090000	8.38787e+07	1.30307e+08	111070000	6.50987e+08	1.13442e+08	186335000	68971000	-1	-1	0	0	0	0	-1	0	0	0	0	0	0	0	0	0	3	0.161277	0.00221345	0.250546	0.0218537	0.213559	1	1.55351	0.777007	1.32417	1	0.852374	1	0.174261	0.00222148	0.286235	0.0541936	0.105948	1	1.64256	0.790012	0.607986	1	0.370145
Solyc03g111575.1.1	Solyc03g111575.1.1 Callose synthase-like protein (AHRD V3.3 *-* A0A072V9X9_MEDTR)	5.43583e+07		5.74023e+07		5.64363e+07		52671000		0	0	0	0	0	0	0	0	0	0	0	0	0	0	0	0	0			1.056	0.887442											0.933282	1
Solyc03g111640.3.1	Solyc03g111640.3.1 Programmed cell death 4 (AHRD V3.3 *** A0A0B0N0N9_GOSAR)	1.16905e+09	340698500	1.17434e+08	3.24123e+08	1.46213e+09	6.43217e+08	4.31283e+08	3.27999e+08	0	0	0	0	0	0	0	0	0	0	0	0	0	0	0	0	0	0.291433	0.477739	0.100453	0.0820794	0.277254	0.299446	0.344685	0.989316	0.951348	1	2.76005	0.99061	0.439917	0.946991	0.294969	0.582329	0.224329	0.308255	0.67051	0.991825	0.509935	0.886156	0.760518
Solyc03g111660.3.1	Solyc03g111660.3.1 Peptidase C78, ubiquitin fold modifier-specific peptidase 1/ 2 (AHRD V3.3 *** AT3G48380.1)	389920000		1.59837e+08	9.92817e+07	3.31297e+08	74429000	140430000	183940000	0	-1	-1	0	0	-1	0	-1	-1	0	0	0	0	0	0	1	6		1	0.409922	0.000309554	0.254621	5.08049e-06		1		1	0.621145	0.0379123	0.22466	1	0.42388	0.000996214	0.555212	0.00807367	1.88676	1	2.47135	1	1.30983
Solyc03g111670.3.1;Solyc11g069960.2.1;Solyc03g095490.3.1	Solyc03g111670.3.1 Protein kinase (AHRD V3.3 *** D6N3G3_MALDO)	1.30057e+09	398640000	6.13743e+08	4.23087e+08	1.72323e+09	7.61303e+08	6.66693e+08	6.16523e+08	-1	0	0	0	0	0	0	0	0	0	0	0	0	0	0	0	1	0.306513	0.0464893	0.471905	0.386649	0.325309	0.0787695	1.53959	0.895572	1.06133	0.999988	0.689354	0.969559	0.441788	0.267229	0.386885	0.0725356	0.357771	0.110497	0.875726	0.992328	0.809826	0.999179	0.924748
Solyc03g111797.1.1;Solyc03g111820.3.1	Solyc03g111797.1.1 Sieve element occlusion a (AHRD V3.3 *** E2FKJ8_9SOLN)	880330000	445540000	2.26403e+08	7.90523e+07	1.56263e+09	5.48897e+08	199440000	119604000	0	-1	-1	0	0	-1	-1	-1	-1	-1	-1	0	0	0	0	0	8	0.506106	1	0.25718	0.000593083	0.0897985	1.26812e-06	0.508155	1	0.17743	1	0.349166	0.00650478	0.351264	0.00685163	0.127631	7.11955e-06	0.07654	1.49663e-06	0.363347	0.00682971	0.217899	0.000334107	0.599699
Solyc03g111935.1.1;Solyc03g111930.3.1;Solyc03g111920.2.1;Solyc03g111950.3.1;Solyc03g111883.1.1	Solyc03g111935.1.1 Cytochrome P450, putative (AHRD V3.3 *** B9RAS2_RICCO);Solyc03g111930.3.1 Cytochrome P450 (AHRD V3.3 *** A0A103XWH5_CYNCS)	1.88243e+08	170190000	272060000	217175000	2.48037e+08	1.43179e+08	163010000	160093500	0	0	0	0	0	0	0	0	0	0	0	0	0	0	0	0	0	0.904096	1	1.44526	0.979198	1.15369	0.999934	1.59857	1	1.27607	1	0.798261	0.999686	0.577248	0.688704	0.657201	1	0.645443	0.646366	1.13851	1	1.11814	0.999993	0.982108
Solyc03g111973.1.1;Solyc03g026373.1.1;Solyc03g111887.1.1	Solyc03g111973.1.1 Cytochrome P450 (AHRD V3.3 *** A0A103XWH5_CYNCS)	90985500		214715000	289650000	103300000			291600000	0	0	0	0	0	0	0	0	0	0	0	0	0	0	0	0	0			2.35988	0.271948	3.18347	1					1.349	1				1	2.82285	1
Solyc03g112010.3.1	Solyc03g112010.3.1 Cytochrome P450 (AHRD V3.3 *** A0A103XWG4_CYNCS)					18989000				0	0	0	0	0	0	0	0	0	0	0	0	0	0	0	0	0
Solyc03g112075.1.1	Solyc03g112075.1.1 D-3-phosphoglycerate dehydrogenase (AHRD V3.3 *** K4BK61_SOLLC)	1.76767e+09	1195500000	141668000	1.87913e+08	3.02763e+09	968680000	5.39937e+08	520050000	0	-1	-1	0	0	0	0	-1	-1	0	0	0	0	0	0	0	4	0.676315	1	0.0801441	0.000212621	0.106306	0.000288475	0.118501	1	0.157184	1	1.32643	0.979282	0.319946	0.0501047	0.178336	0.00151137	0.171768	0.0019931	0.557394	0.479911	0.536865	0.575431	0.963169
Solyc03g112150.1.1	Solyc03g112150.1.1 Elongation factor Tu (AHRD V3.3 *** K4BK69_SOLLC)	2.35173e+07				27686000				0	0	0	0	0	0	0	0	0	0	0	0	0	0	0	0	0
Solyc03g112230.3.1	Solyc03g112230.3.1 Ubiquitin-associated/TS-N domain protein, putative (AHRD V3.3 *** A0A072V0X9_MEDTR)	17936000								0	0	0	0	0	0	0	0	0	0	0	0	0	0	0	0	0
Solyc03g112270.3.1	Solyc03g112270.3.1 Leucine-rich repeat-containing protein, putative (AHRD V3.3 *** B9RAU9_RICCO)	7.73087e+07		90030000		7.89697e+07	85511000	58272000		0	0	0	0	0	0	0	0	0	0	0	0	0	0	0	0	0		1	1.16455	1				1					1.08283	1	0.737904	1			0.681456	1
Solyc03g112310.1.1	Solyc03g112310.1.1 Clade X lectin receptor kinase (AHRD V3.3 *** K4BK85_SOLLC)	27080000				31343000				0	0	0	0	0	0	0	0	0	0	0	0	0	0	0	0	0
Solyc03g112360.1.1	Solyc03g112360.1.1 60S ribosomal protein L27A (AHRD V3.3 *** B6VC54_VERFO)	35782000				38602000				0	0	0	0	0	0	0	0	0	0	0	0	0	0	0	0	0
Solyc03g112450.3.1	Solyc03g112450.3.1 Signal recognition particle receptor subunit beta (AHRD V3.3 *** W9RN76_9ROSA)					805640				0	0	0	0	0	0	0	0	0	0	0	0	0	0	0	0	0
Solyc03g112760.3.1	Solyc03g112760.3.1 transmembrane protein (AHRD V3.3 *** AT3G48200.1)	4.49757e+08	102418000	150830000	28485000	422580000	98937000	6.77353e+07	26646000	-1	0	0	0	0	0	-1	-1	0	0	0	0	0	0	0	0	3	0.227719	0.0412202	0.335359	0.131347	0.0633342	1	1.47269	0.937905	0.278125	1	0.188855	1	0.234126	0.0293151	0.16029	0.00387368	0.0630555	1	0.684631	0.984583	0.269323	1	0.393384
Solyc03g112870.3.1	Solyc03g112870.3.1 Phosphate/phosphoenolpyruvate translocator (AHRD V3.3 *** P93390_TOBAC)					23268000				0	0	0	0	0	0	0	0	0	0	0	0	0	0	0	0	0
Solyc03g112910.3.1	Solyc03g112910.3.1 pantothenate kinase 2 (AHRD V3.3 *** AT4G32180.1)	7.49843e+07				95292000	98811000	105829000	81987000	0	0	0	0	0	0	0	0	0	0	0	0	0	0	0	0	0
Solyc03g113000.3.1	Solyc03g113000.3.1 RINT-1/TIP-1-like protein (AHRD V3.3 *** A0A103XXR6_CYNCS)	5.19447e+07				43796000				0	0	0	0	0	0	0	0	0	0	0	0	0	0	0	0	0
Solyc03g113330.3.1	Solyc03g113330.3.1 Nodulin / Major Facilitator Superfamily protein (AHRD V3.3 *** A0A061FXW3_THECC)	6.00487e+07			106880000	50034500				0	0	0	0	0	0	0	0	0	0	0	0	0	0	0	0	0
Solyc03g113340.3.1	Solyc03g113340.3.1 Nodulin-like / Major Facilitator Superfamily protein (AHRD V3.3 *** AT1G74780.1)	29777000						97227000		0	0	0	0	0	0	0	0	0	0	0	0	0	0	0	0	0
Solyc03g113390.3.1	Solyc03g113390.3.1 Calcium-dependent protein kinase (AHRD V3.3 *** B9I317_POPTR)	8.74247e+07	148835000	1.09127e+08	125810000	5.76127e+07	123865000	1.1314e+08	74003500	0	0	0	0	0	0	0	0	0	0	0	0	0	0	0	0	0	1.70244	0.354894	1.24824	0.997233	1.43907	0.782045	0.73321	0.661166	0.845298	0.994109	1.15287	0.973725	2.14996	0.0780552	1.9638	0.0861206	1.2845	0.941367	0.913411	0.999849	0.597453	0.498497	0.65409
Solyc03g113400.3.1	Solyc03g113400.3.1 TOMLHA1 H+-ATPase	5.83717e+08	3.94473e+08	4.51643e+08	368280000	6.10967e+08	5.14997e+08	5.16313e+08	305590000	0	0	0	0	0	0	0	0	0	0	0	0	0	0	0	0	0	0.675796	0.777726	0.773737	0.985295	0.630923	0.69385	1.14493	0.996598	0.933599	0.999976	0.815422	0.979487	0.842921	0.996329	0.845076	0.999022	0.500175	0.348391	1.00256	1	0.593382	0.728036	0.591869
Solyc03g113405.1.1	Solyc03g113405.1.1 Plasma membrane ATPase (AHRD V3.3 *** A0A067KG17_JATCU)	1.43377e+09	282200000	7.97547e+08	387560000	1.19517e+09	7.07977e+08	854545000	454210000	0	0	-1	0	0	0	0	0	0	0	0	0	0	0	0	0	1	0.196824	1	0.55626	0.599532	0.270309	0.0238645	2.82618	1	1.37335	1	0.48594	0.316685	0.592366	0.792004	0.715001	0.986045	0.380039	0.171369	1.20702	0.999429	0.641561	0.868078	0.531523
Solyc03g113780.3.1	Solyc03g113780.3.1 Pyridoxamine 5-phosphate oxidase, putative (AHRD V3.3 *** B9RJT5_RICCO)	13969000				33718000				0	0	0	0	0	0	0	0	0	0	0	0	0	0	0	0	0
Solyc03g113790.3.1	Solyc03g113790.3.1 Mannose-1-phosphate guanyltransferase, putative (AHRD V3.3 *** B9R8Y9_RICCO)	1.01644e+08	196820000			1.61163e+08	2.89707e+08	169640000	148860000	0	0	0	0	0	0	0	0	0	0	0	0	0	0	0	0	0	1.93637	1		1		1		1		1		1	1.7976	0.104028	1.0526	1	0.923659	1	0.585558	1	0.51383	1	0.877505
Solyc03g113800.3.1	Solyc03g113800.3.1 Betaine aldehyde dehydrogenase (AHRD V3.3 *** A0A0B5EBW5_SOLTU)	1.10566e+09	429100000	2.36283e+08	2.84547e+08	9.80273e+08	2.00033e+08	2.57782e+08	81062000	0	-1	-1	0	0	0	-1	-1	-1	0	0	0	0	0	0	0	5	0.388095	1	0.213704	0.0308651	0.257355	0.037585	0.550649	1	0.663124	1	1.20426	1	0.204059	0.0194486	0.26297	0.0413174	0.0826933	0.000652058	1.2887	0.999829	0.405242	0.55295	0.314459
Solyc03g114030.3.1;Solyc06g071330.3.1;Solyc05g006020.3.1	Solyc03g114030.3.1 PermeaseI-like protein	2.32267e+08	102370000	95929000		2.53637e+08	1.49183e+08	113980000	1.24917e+08	0	0	0	0	0	0	0	0	0	0	0	0	0	0	0	0	0	0.440743	1	0.413012	1		1	0.937081	1		1		1	0.588177	0.728701	0.449383	1	0.492502	0.451062	0.764026	1	0.837337	0.998828	1.09595
Solyc03g114150.3.1;Solyc02g086970.3.1;Solyc08g068190.3.1	Solyc03g114150.3.1 aldehyde dehydrogenase family 2 member B7a	420140000	238810000	3.41813e+08	1.4803e+08	212010000	181265000	453530000		0	0	0	0	0	0	0	0	0	0	0	0	0	0	0	0	0	0.568406	0.617368	0.81357	0.999225	0.352336	0.11511	1.43132	0.885221	0.619867	0.902721	0.433074	0.258663	0.854983	0.998334	2.13919	0.33878		1	2.50203	0.207162		1
Solyc03g114330.3.1	Solyc03g114330.3.1 Peroxisomal membrane protein PEX14 (AHRD V3.3 *** W9RQB1_9ROSA)	17627000	45755000				48158000	43597000		0	0	0	0	0	0	0	0	0	0	0	0	0	0	0	0	0
Solyc03g114340.3.1	Solyc03g114340.3.1 1-deoxy-D-xylulose-5-phosphate reductoisomerase	15876000				15799000				0	0	0	0	0	0	0	0	0	0	0	0	0	0	0	0	0
Solyc03g114450.3.1	Solyc03g114450.3.1 Calcium-sensing receptor (AHRD V3.3 *** K7ZLE1_NICBE)	101962000				1.56527e+08				0	0	0	0	0	0	0	0	0	0	0	0	0	0	0	0	0
Solyc03g114500.3.1	Solyc03g114500.3.1 Enolase, putative (AHRD V3.3 *** B9RE72_RICCO)	4.72023e+07				35946000		69071000		0	0	0	0	0	0	0	0	0	0	0	0	0	0	0	0	0
Solyc03g114580.3.1;Solyc05g010340.3.1;Solyc04g005150.3.1;Solyc04g005140.2.1	Solyc03g114580.3.1 Uridine kinase (AHRD V3.3 *** A0A0K9NRI5_ZOSMR)	5.76127e+08	1.71624e+08	412540000	2.37097e+08	8.97813e+08	156330000	215060000	3.39777e+08	0	0	0	0	0	0	-1	0	0	0	0	0	0	0	0	0	1	0.297893	0.0789233	0.716058	0.998339	0.411536	0.648695	2.40374	0.220417	1.38149	0.822323	0.574724	0.930956	0.174123	0.0160525	0.239538	0.109038	0.378449	0.357989	1.37568	0.963973	2.17346	0.645409	1.57992
Solyc03g114640.3.1	Solyc03g114640.3.1 signal peptide peptidase (AHRD V3.3 *** AT1G73990.1)	1.05648e+08		80967000		1.33047e+08			141225000	0	0	0	0	0	0	0	0	0	0	0	0	0	0	0	0	0
Solyc03g114810.3.1	Solyc03g114810.3.1 Hexosyltransferase (AHRD V3.3 *** K4BKY3_SOLLC)	7.35933e+08	2.17463e+08	9.47147e+07	80027500	1.97853e+08	46931500	4.11167e+07	130760000	-1	-1	-1	-1	-1	0	-1	-1	0	0	0	0	-1	-1	-1	0	10	0.295493	0.00218372	0.1287	1.75503e-05	0.108743	2.45103e-05	0.435543	0.0495216	0.368005	0.0303651	0.844932	0.99606	0.237203	0.00112856	0.207814	0.000277405	0.660894	1	0.8761	0.999995	2.78619	1	3.18022
Solyc03g114920.1.1	Solyc03g114920.1.1 Pentatricopeptide repeat (PPR) superfamily protein (AHRD V3.3 *** AT5G60960.1)	5.45563e+07	67069000	58170000	50543500	6.85117e+07	42620500	38656000	50822500	0	0	0	0	0	0	-1	0	-1	0	0	0	1	0	0	0	3	1.22935	1	1.06624	1	0.926446	0.794869	0.867316	1	0.753604	1	0.868893	1	0.622091	0.000407228	0.564225	1	0.741808	0.00707797	0.906981	1	1.19244	0.140015	1.31474
Solyc03g114960.3.1;Solyc09g009910.3.1	Solyc03g114960.3.1 ABC transporter B family protein (AHRD V3.3 *** A0A072URQ8_MEDTR)	2.88403e+08	401060000	4.89317e+08	4.32217e+08	1.83243e+08	2.66253e+08	3.69913e+08	5.35643e+08	0	0	0	0	0	0	0	1	1	0	1	0	0	0	0	0	3	1.39062	0.520032	1.69664	0.0897304	1.49865	0.295438	1.22006	0.932335	1.07769	0.999793	0.883307	0.994827	1.453	0.439535	2.0187	0.017943	2.92313	0.000781088	1.38933	0.58599	2.01178	0.0469653	1.44802
Solyc03g115075.1.1;Solyc03g115080.2.1	Solyc03g115075.1.1 Presenilin (AHRD V3.3 *** M1CAI2_SOLTU)	56741000				54832000			65756000	0	0	0	0	0	0	0	0	0	0	0	0	0	0	0	0	0
Solyc03g115110.3.1	Solyc03g115110.3.1 ATP synthase subunit gamma (AHRD V3.3 *** A0A061FYD0_THECC)	1.26783e+09	836675000	1.08995e+09	328275000	1636100000	1.21435e+09	9.11867e+08	6.81073e+08	0	0	0	0	0	0	0	0	0	0	0	0	0	0	0	0	0	0.659925	0.972902	0.859692	0.999935	0.258926	0.134692	1.30271	0.9975	0.392357	0.621931	0.301184	0.224832	0.74222	0.993159	0.557342	0.453506	0.416279	0.350228	0.750911	0.862185	0.560856	0.764702	0.7469
Solyc03g115220.3.1	Solyc03g115220.3.1 Flavonoid 3-hydroxylase (AHRD V3.3 *** A0A0N6XG41_LYCBA)	2.07508e+08	201770000	8.92183e+08	1.10289e+09	4.37207e+07	28439000	3.12851e+08	439710000	0	0	0	0	0	0	0	0	0	0	0	0	0	0	0	0	0	0.972346	1	4.29951	0.348709	5.31494	0.570915	4.42178	1	5.46609	1	1.23617	0.999789	0.65047	1	7.15569	0.409122	10.0573	0.172508	11.0008	1	15.4615	1	1.40549
Solyc03g115230.3.1;Solyc06g082560.2.1	Solyc03g115230.3.1 Solanum lycopersicum heat shock protein	1.65693e+09	1.8077e+09	4.59507e+09	8866600000	1.06458e+09	3.27497e+09	5.78487e+09	1.01085e+10	0	0	1	1	1	0	0	1	1	0	0	0	0	0	0	0	5	1.09099	0.967615	2.77324	0.217755	5.35121	0.0135874	2.54194	0.0369942	4.9049	0.00194294	1.92959	0.786421	3.07629	0.178359	5.43393	0.0123619	9.4953	0.000834675	1.76639	0.823855	3.08661	0.151782	1.74741
Solyc03g115460.2.1	Solyc03g115460.2.1 Transmembrane protein, putative (AHRD V3.3 *-* G7LDL9_MEDTR)	43569000								0	0	0	0	0	0	0	0	0	0	0	0	0	0	0	0	0
Solyc03g115630.3.1	Solyc03g115630.3.1 Carbamoyl-phosphate synthase small chain (AHRD V3.3 *** A0A0B0PDS6_GOSAR)	5078100								0	0	0	0	0	0	0	0	0	0	0	0	0	0	0	0	0
Solyc03g115700.3.1	Solyc03g115700.3.1 SNF1-related protein kinase	9.99667e+07	110930000	151765000		1.00664e+08	139160000	120740000		0	1	0	0	0	0	0	0	0	0	0	0	0	0	0	0	1	1.10967	1	1.51816	0.0236707			1.36812	1					1.38243	1	1.19944	1			0.867634	1
Solyc03g115720.3.1	Solyc03g115720.3.1 zinc finger (C3HC4-type RING finger) family protein (AHRD V3.3 *** AT1G18660.3)	4.82547e+07				51929000			41044000	0	0	0	0	0	0	0	0	0	0	0	0	0	0	0	0	0
Solyc03g115740.2.1	Solyc03g115740.2.1 Xyloglucan alpha-1,6-xylosyltransferase (AHRD V3.3 *** X5MPI5_PINTA)	2.51307e+08	220110000	3.33647e+08		249760000	215565000	253635000	160280000	0	0	0	0	0	0	0	0	0	0	0	0	0	0	0	0	0	0.875862	1	1.32765	0.835969		1	1.51582	1		1		1	0.863089	0.949711	1.01551	1	0.641736	1	1.17661	0.954863	0.743534	1	0.631932
Solyc03g115760.3.1	Solyc03g115760.3.1 Vesicle transport v-SNARE protein (AHRD V3.3 *** A0A0K0XR76_TOBAC)	70119000				69162000				0	0	0	0	0	0	0	0	0	0	0	0	0	0	0	0	0
Solyc03g115810.3.1	Solyc03g115810.3.1 Mon1 superfamily protein	38847000								0	0	0	0	0	0	0	0	0	0	0	0	0	0	0	0	0
Solyc03g115840.3.1	Solyc03g115840.3.1 DNAJ heat shock N-terminal domain-containing protein, putative (AHRD V3.3 *-* A0A061FXW0_THECC)	1.67673e+08	176090000	132990000	178090000	135810000		141965000	106180000	0	0	0	0	0	0	0	0	0	0	0	0	0	0	0	0	0	1.0502	1	0.793149	1	1.06212	0.99795	0.755239	1	1.01136	1	1.33912	1		1	1.04532	0.999345	0.781828	1		1		1	0.747931
Solyc03g115847.1.1	Solyc03g115847.1.1 DNAJ heat shock N-terminal domain-containing protein (AHRD V3.3 *-* AT1G18700.5)	1.29437e+08	133470000			9.64127e+07		115110000		0	0	0	0	0	0	0	0	0	0	0	0	0	0	0	0	0
Solyc03g115980.1.1	Solyc03g115980.1.1 Geranylgeranyl reductase (AHRD V3.3 *** A0A097P6G1_SOLHA)	1.22766e+09	1.23953e+08	1.37553e+08	27808000	1.87137e+09	1.69852e+08	9.01527e+07		-1	-1	0	0	0	0	-1	-1	0	0	0	0	0	0	0	0	4	0.100967	0.00256899	0.112045	0.00756585	0.0226513	1	1.10972	0.995948	0.224342	1	0.202162	1	0.0907634	0.00302815	0.0481748	0.000349891		1	0.530773	0.812172		1
Solyc03g115990.2.1;Solyc09g091070.2.1	Solyc03g115990.2.1 Malate dehydrogenase (AHRD V3.3 *** A0A061G4A3_THECC);Solyc09g091070.2.1 Malate dehydrogenase (AHRD V3.3 *** A0A061G4A3_THECC)	55144500				52028000				0	0	0	0	0	0	0	0	0	0	0	0	0	0	0	0	0
Solyc03g116060.3.1	Solyc03g116060.3.1 Exostosin family protein (AHRD V3.3 *** AT1G74680.1)	2.82073e+07	33947000			2.72537e+07				0	0	0	0	0	0	0	0	0	0	0	0	0	0	0	0	0
Solyc03g116150.3.1	Solyc03g116150.3.1 S-adenosyl-L-methionine-dependent methyltransferases superfamily protein (AHRD V3.3 *** AT1G26850.2)					30512000				0	0	0	0	0	0	0	0	0	0	0	0	0	0	0	0	0
Solyc03g116225.1.1	Solyc03g116225.1.1 42kDa chitin-binding protein (AHRD V3.3 *** D0VX39_SOLLC)					9440800				0	0	0	0	0	0	0	0	0	0	0	0	0	0	0	0	0
Solyc03g116550.3.1	Solyc03g116550.3.1 O-fucosyltransferase family protein (AHRD V3.3 *** AT1G52630.1)	6.10823e+07			56424000	6.95107e+07				0	0	0	0	0	0	0	0	0	0	0	0	0	0	0	0	0
Solyc03g116590.3.1;Solyc03g116580.3.1	Solyc03g116590.3.1 Embryo-specific 3 (AHRD V3.3 *** A0A118K3J4_CYNCS);Solyc03g116580.3.1 Pectin lyase-like superfamily protein (AHRD V3.3 *** AT1G80170.1)	336880000	173420000	5.07193e+08	317295000	1.41061e+08	165340000	208390000	144359500	0	0	0	0	0	0	0	0	0	0	0	0	0	0	0	0	0	0.514783	1	1.50556	0.9726	0.941864	1	2.92465	1	1.82963	1	0.62559	0.988233	1.17211	0.999606	1.4773	0.993407	1.02338	1	1.26037	0.999995	0.873107	0.998663	0.692737
Solyc03g116760.3.1	Solyc03g116760.3.1 Pti1-like kinase (AHRD V3.3 *** G7II77_MEDTR)	2.00483e+08	134067000	69415500	101720000	1.22486e+08	1.34653e+08	1.29043e+08	1.24533e+08	0	0	0	0	0	0	0	0	0	0	0	0	0	0	0	0	0	0.668719	0.999239	0.346241	0.661608	0.507374	1	0.517767	0.940559	0.758725	1	1.46538	1	1.09934	0.99999	1.05353	1	1.01672	0.999999	0.958333	0.99999	0.924844	0.999561	0.965055
Solyc03g116790.3.1	Solyc03g116790.3.1 Chaperone protein dnaJ (AHRD V3.3 *** A0A151SPS5_CAJCA)	1.30702e+08	176555000	117030000	269970000	169880000	224290000	220970000	335090000	0	0	0	0	0	0	0	0	0	0	0	0	0	0	0	0	0	1.35082	0.99412	0.895398	1	2.06554	0.459626	0.662853	1	1.5291	0.870544	2.30684	1	1.32028	0.993396	1.30074	0.990683	1.97251	1	0.985198	1	1.494	1	1.51645
Solyc03g116810.3.1	Solyc03g116810.3.1 Signal recognition particle 54 kDa protein (AHRD V3.3 *** G7JGX1_MEDTR)	3.84667e+08	132769000	208850000	172670000	4.11463e+08	213950000	204515000	1.63767e+08	-1	0	0	0	0	0	0	0	-1	0	0	0	0	0	0	0	2	0.345153	0.0136262	0.542938	0.317202	0.448882	0.0554102	1.57303	0.65318	1.30053	0.922397	0.826766	0.993561	0.519973	0.127825	0.497043	0.17189	0.39801	0.0210167	0.955901	1	0.765444	0.952773	0.800756
Solyc03g116870.3.1	Solyc03g116870.3.1 NAD(P)H dehydrogenase subunit 48 (AHRD V3.3 *** A0A0F7GZU3_9ROSI)	6515100				12355550				0	0	0	0	0	0	0	0	0	0	0	0	0	0	0	0	0
Solyc03g117040.3.1	Solyc03g117040.3.1 XH/XS domain-containing protein (AHRD V3.3 *** A0A061GG53_THECC)	4.62882e+08	29806000	3.91933e+07	48499000	4.21623e+08	43301000	26261000	21904000	0	0	0	0	0	0	0	0	0	0	0	0	0	0	0	0	0	0.0643922	1	0.0846723	0.155093	0.104776	1	1.31495	1	1.62716	1	1.23743	1	0.102701	0.0894417	0.0622855	1	0.0519516	1	0.606476	1	0.505854	1	0.834089
Solyc03g117280.3.1	Solyc03g117280.3.1 transmembrane protein (AHRD V3.3 *** AT2G25270.1)	3.32313e+08	4.96733e+08	1029970000	1.12891e+09	2.80413e+08	1.00464e+09	9.47497e+08	1.52603e+09	0	1	1	1	1	0	1	1	1	0	0	0	0	1	0	0	8	1.49477	0.450305	3.09939	0.00044398	3.39712	0.000265891	2.07349	0.0254094	2.27266	0.0147846	1.09606	0.99999	3.58272	0.000114914	3.37893	0.000295858	5.44209	3.1371e-06	0.943117	0.999282	1.51898	0.394364	1.61059
Solyc03g117300.3.1	Solyc03g117300.3.1 Nodulin-like / Major Facilitator Superfamily protein (AHRD V3.3 *** A0A0K9Q4D1_ZOSMR)	1.37027e+08		92531000	87589000	101067000		116370000		0	0	0	0	0	0	0	0	0	0	0	0	0	0	0	0	0			0.675277	1	0.639211	1					0.946591	1			1.15141	1		1
Solyc03g117430.3.1	Solyc03g117430.3.1 COBW domain-containing protein 1 (AHRD V3.3 *** A0A0B2RY32_GLYSO)	88361000			131960000	88105000			193370000	0	0	0	0	0	0	0	0	0	0	0	0	0	0	0	0	0					1.49342	1											2.19477	1
Solyc03g117480.3.1	Solyc03g117480.3.1 Pyrophosphate-energized vacuolar membrane proton pump (AHRD V3.3 *** AVP_VIGRR)	1.00099e+09	1047700000	1050790000	617990000	8.89933e+08	4.75037e+08	793350000	694630000	0	0	0	0	0	0	0	0	0	0	0	0	0	0	0	0	0	1.04667	1	1.04975	0.999587	0.617381	0.943826	1.00295	1	0.589854	1	0.588119	0.995926	0.533789	0.81886	0.891471	1	0.780542	0.989365	1.67008	1	1.46227	0.999416	0.875566
Solyc03g117490.3.1	Solyc03g117490.3.1 Glycerol kinase (AHRD V3.3 *** GLPK_ARATH)	1.19946e+08	115880000	74563500	80271000	144350000	74324000	71437000	3.94523e+07	0	0	0	0	0	0	0	0	-1	0	0	0	0	0	0	0	1	0.966099	1	0.621641	0.614361	0.669224	1	0.643454	1	0.692708	1	1.07655	1	0.514887	1	0.494887	0.538837	0.27331	0.0393509	0.961157	1	0.530816	1	0.552267
Solyc03g117750.3.1	Solyc03g117750.3.1 Pectin lyase-like superfamily protein (AHRD V3.3 *** AT1G19170.1)	71333000								0	0	0	0	0	0	0	0	0	0	0	0	0	0	0	0	0
Solyc03g117980.3.1;Solyc06g068680.3.1;Solyc01g099620.3.1	Solyc03g117980.3.1 whitefly-induced gp91-phox	3.92147e+08	1.36634e+08	37347000	51316000	4.21713e+08	106718000	54964000		-1	-1	0	-1	0	0	-1	0	0	0	0	0	0	0	0	0	4	0.348427	0.0196225	0.0952373	0.000175494	0.130859	1	0.273335	0.0156251	0.375572	1	1.37403	1	0.253058	0.00418638	0.130335	1		1	0.51504	1		1
Solyc03g118010.3.1	Solyc03g118010.3.1 Nuclease domain-containing protein 1 (AHRD V3.3 *** A0A0B2PPT4_GLYSO)						10069000			0	0	0	0	0	0	0	0	0	0	0	0	0	0	0	0	0
Solyc03g118020.3.1	Solyc03g118020.3.1 Nuclease domain-containing protein 1 (AHRD V3.3 *** A0A0B2RH39_GLYSO)	4.16137e+08	110198000	1.42153e+08	1.31628e+08	4.67167e+08	376870000	2.55537e+08	239930000	-1	0	-1	0	0	0	0	0	0	0	0	0	0	1	0	0	3	0.264812	0.0147415	0.341601	0.0646229	0.316309	0.0372077	1.28998	0.992205	1.19447	0.999607	0.92596	0.999985	0.806714	0.996913	0.546993	0.343692	0.513585	0.496105	0.67805	0.71694	0.636639	0.86184	0.938926
Solyc03g118030.3.1	Solyc03g118030.3.1 Glutamyl-tRNA(Gln) amidotransferase subunit A (AHRD V3.3 *** A0A151S2E8_CAJCA)	8.30513e+07				8.95783e+07				0	0	0	0	0	0	0	0	0	0	0	0	0	0	0	0	0
Solyc03g118040.3.1	Solyc03g118040.3.1 calnexin	1.20623e+10	4968880000	1.05137e+10	7.34153e+09	8.82527e+09	6897800000	7758100000	8.51693e+09	-1	0	0	0	0	0	0	0	0	0	0	0	0	0	0	0	1	0.411934	0.0464703	0.871611	0.999966	0.608633	0.905315	2.1159	0.0857796	1.4775	0.372547	0.698285	0.980099	0.781597	0.997967	0.879078	0.999946	0.965062	1	1.12472	0.999993	1.23473	0.999235	1.09781
Solyc03g118090.3.1	Solyc03g118090.3.1 Mitochondrial substrate carrier family protein (AHRD V3.3 *** AT5G51050.1)	5.64813e+07	33586000			21252000			30364000	0	0	0	0	0	0	0	0	0	0	0	0	0	0	0	0	0
Solyc03g118170.3.1	Solyc03g118170.3.1 Glycyl-tRNA synthetase family protein (AHRD V3.3 *** B9GMU1_POPTR)	1.05042e+09	3.75539e+08	4.59797e+08	352520000	7.24273e+08	802830000	3.68017e+08	316730000	0	0	0	0	0	0	0	0	0	0	0	0	0	0	0	0	0	0.357512	0.187726	0.437725	0.840142	0.335598	0.442294	1.22437	0.884876	0.938705	0.9985	0.766687	0.995344	1.10846	1	0.508118	0.820749	0.437307	0.692545	0.458399	0.771438	0.394517	0.635292	0.86064
Solyc03g118200.3.1	Solyc03g118200.3.1 Calcium-dependent phospholipid-binding Copine family protein (AHRD V3.3 *** AT5G61900.3)	1.30273e+08	179330000	1.94447e+08	120100000	118920000	89652000	116650000	196635000	0	0	0	0	0	0	0	0	0	0	0	0	0	0	0	0	0	1.37657	1	1.49261	0.564111	0.921908	0.996041	1.0843	1	0.669715	1	0.61765	0.342527	0.753885	1	0.980912	1	1.65351	0.567864	1.30114	1	2.19331	1	1.68568
Solyc03g118340.3.1	Solyc03g118340.3.1 Chloroplast ATP-dependent Clp protease chaperone protein (AHRD V3.3 *** A0A088FCE7_NICBE)	3.69427e+09	9.13043e+08	1063210000	2.11043e+09	5.37207e+09	2434800000	1.4155e+09	2.47007e+09	-1	0	0	0	0	0	0	-1	0	0	0	0	0	0	0	0	2	0.247151	0.0112893	0.2878	0.166074	0.571273	0.895001	1.16447	0.822273	2.31143	0.123955	1.98496	0.790933	0.453233	0.637611	0.263492	0.048877	0.459798	0.629556	0.581361	0.693764	1.01448	1	1.74502
Solyc03g118390.3.1	Solyc03g118390.3.1 coiled-coil protein (AHRD V3.3 *** AT3G48860.2)									0	0	0	0	0	0	0	0	0	0	0	0	0	0	0	0	0
Solyc03g118510.3.1	Solyc03g118510.3.1 Ovary receptor kinase 27 (AHRD V3.3 *** S4WIQ7_SOLCH)	2.80483e+09	5.98283e+08	585060000	1.51676e+08	3219100000	6.34313e+08	5.12157e+08	7.00017e+07	-1	-1	-1	0	-1	-1	-1	-1	-1	0	-1	-1	0	0	0	0	10	0.213304	0.00835754	0.20859	0.0108179	0.0540765	5.68703e-06	0.977898	1	0.253518	0.0146402	0.259248	0.0113156	0.197047	0.00603342	0.159099	0.00212997	0.0217457	2.92933e-07	0.807419	0.999195	0.110358	0.00038087	0.13668
Solyc03g118530.3.1;Solyc04g080170.3.1;Solyc03g083590.3.1;Solyc06g068920.3.1	Solyc03g118530.3.1 Kinase, putative (AHRD V3.3 *** B9T5A7_RICCO)					138920000				0	0	0	0	0	0	0	0	0	0	0	0	0	0	0	0	0
Solyc03g118550.3.1	Solyc03g118550.3.1 Tetratricoredoxin (AHRD V3.3 *** Q8VZH4_TOBAC)	7.05173e+07				7.34237e+07	108190000			0	0	0	0	0	0	0	0	0	0	0	0	0	0	0	0	0
Solyc03g118640.3.1	Solyc03g118640.3.1 ketose-bisphosphate aldolase class-II family protein (AHRD V3.3 *** AT1G18270.1)	2.11783e+09	465130000	9.99203e+08	8.93563e+08	2703700000	1.89363e+09	1.10316e+09	7.59503e+08	-1	0	0	0	0	0	0	0	-1	0	0	0	0	1	0	0	3	0.219625	0.00439178	0.471805	0.417085	0.421923	0.127502	2.14822	0.242065	1.9211	0.642536	0.894276	0.99217	0.700386	0.963572	0.408017	0.191802	0.280913	0.0316722	0.582561	0.701257	0.401083	0.19834	0.688482
Solyc03g118670.3.1	Solyc03g118670.3.1 Protein sel-1 (AHRD V3.3 *** A0A0B0MWE3_GOSAR)	436050000	285805000	4.07017e+08	2.49343e+08	3.37277e+08	2.02806e+08	1.36957e+08	1.6208e+08	0	0	0	0	0	0	0	0	0	0	0	0	0	0	0	0	0	0.655441	0.925612	0.933417	1	0.571823	0.832204	1.42411	0.961741	0.872425	1	0.612612	0.900489	0.601306	0.778604	0.406066	0.440566	0.480554	0.403893	0.675308	0.998437	0.799184	0.996891	1.18344
Solyc03g118690.3.1	Solyc03g118690.3.1 Translocon at the outer membrane of chloroplasts 64 (AHRD V3.3 *** TOC64_PEA)	5.39073e+08	218890000	111462000	115628000	4.22757e+08	9.90637e+07	45120000	2.69753e+08	0	-1	-1	0	0	0	-1	-1	0	0	0	1	0	0	0	0	5	0.406049	1	0.206766	0.0317647	0.214494	0.0324674	0.509215	1	0.528247	1	1.03738	1	0.234328	0.0251734	0.106728	0.0012833	0.638082	0.952896	0.455465	0.701634	2.72303	0.160409	5.97858
Solyc03g118760.3.1	Solyc03g118760.3.1 Tubulin beta chain (AHRD V3.3 *** TBB_HORVU)	49947000				62274500				0	0	0	0	0	0	0	0	0	0	0	0	0	0	0	0	0
Solyc03g118910.1.1	Solyc03g118910.1.1 T-complex protein 1 subunit delta (AHRD V3.3 *** K4BM40_SOLLC)	1.43383e+09	630450000	1.03536e+09	1383300000	1656000000	1.38027e+09	1057450000	1.0315e+09	0	0	0	0	0	0	0	0	0	0	0	0	0	0	0	0	0	0.439695	0.0549062	0.722095	0.97824	0.964756	1	1.64226	0.269274	2.19415	0.0664058	1.33605	0.988705	0.833494	0.999218	0.638557	0.878064	0.622884	0.779353	0.76612	0.991549	0.747317	0.967853	0.975457
Solyc03g119040.3.1	Solyc03g119040.3.1 LeArcA2 protein containing 7 WD40 repeats	31698000								0	0	0	0	0	0	0	0	0	0	0	0	0	0	0	0	0
Solyc03g119060.3.1	Solyc03g119060.3.1 divaricata	5.43477e+08		6.96087e+07	76430000	3.64643e+08	1.45345e+08	82953000	59019000	0	-1	0	0	0	0	0	0	0	0	0	0	0	0	0	0	1		1	0.12808	0.0417889	0.140632	0.0667556		1		1	1.098	0.999969	0.398594	0.713862	0.227491	1	0.161854	1	0.570733	1	0.406062	1	0.711475
Solyc03g119080.4.1;Solyc12g040640.2.1;Solyc01g081180.1.1;Solyc01g081173.1.1;Solyc01g074040.1.1;Solyc11g008720.2.1;Solyc09g075070.3.1;Solyc07g063370.2.1;Solyc08g044510.3.1;Solyc09g075060.3.1;Solyc07g063390.3.1	Solyc03g119080.4.1 beta-mannosidase enzyme	464670000	204270000	196499000	7.78423e+07	7.09343e+08	2.43053e+08	2.04437e+08	155380000	0	0	-1	0	0	0	0	0	0	0	0	0	0	0	0	0	1	0.439602	0.389085	0.422879	0.330779	0.167522	0.0148093	0.961957	1	0.381076	0.583881	0.396146	0.654642	0.342646	0.233701	0.288206	0.0829517	0.219048	0.0523771	0.841119	0.998159	0.639284	0.985689	0.76004
Solyc03g119090.3.1	Solyc03g119090.3.1 WD repeat-containing protein 1 (AHRD V1 ***- B5X1Z0_SALSA)	41734000	88084000		254495000	4.22353e+07	58723000		105611000	0	0	1	0	0	0	0	0	1	0	0	0	0	0	0	0	2	2.11061	1			6.09803	0.000979364			2.88923	1			1.39038	1			2.50054	0.0195637			1.79846	1
Solyc03g119130.3.1	Solyc03g119130.3.1 Histone H1 (AHRD V3.3 *-* A0A151TEL4_CAJCA)	32904000				30171000				0	0	0	0	0	0	0	0	0	0	0	0	0	0	0	0	0
Solyc03g119170.3.1	Solyc03g119170.3.1 Ribosomal protein S24/S35, mitochondrial (AHRD V3.3 *** A0A061F6N1_THECC)	2.41453e+07			16270000	27745000				0	0	0	0	0	0	0	0	0	0	0	0	0	0	0	0	0
Solyc03g119270.1.1	Solyc03g119270.1.1 AP-3 complex subunit delta (AHRD V3.3 *** K4BM76_SOLLC)	73674000		93149000		7.81427e+07	64371500	100719500	66823500	0	0	0	0	0	0	0	0	0	0	0	0	0	0	0	0	0		1	1.26434	0.584502		1		1		1		1	0.823769	0.739162	1.28892	0.520322	0.855147	0.902152	1.56466	0.114137	1.03809	0.99994	0.663461
Solyc03g119290.3.1	Solyc03g119290.3.1 Elongation factor 1-alpha, putative (AHRD V3.3 *** B9SPP6_RICCO)					16550000				0	0	0	0	0	0	0	0	0	0	0	0	0	0	0	0	0
Solyc03g119400.3.1	Solyc03g119400.3.1 heat-inducible transcription repressor (DUF639) (AHRD V3.3 *** AT1G48840.1)	3.47437e+08	251075000	1.49992e+08	116341000	4.44147e+08	168256000	301225000	131819500	0	0	0	0	0	0	0	0	0	0	0	0	0	0	0	0	0	0.72265	0.983877	0.431711	0.432135	0.334855	0.277163	0.597401	0.952736	0.463372	0.79567	0.775646	0.998617	0.37883	0.240694	0.678211	0.982581	0.296793	0.130796	1.79028	0.816849	0.783446	0.995913	0.437611
Solyc03g119440.3.1	Solyc03g119440.3.1 C2 domain-containing family protein (AHRD V3.3 *** B9IE39_POPTR)	6.95523e+07	99872000	1.14215e+08	102893500	7.39543e+07	100420000	109960000	56625000	0	0	0	0	0	0	0	0	0	0	0	0	0	0	0	0	0	1.43593	1	1.64214	0.214715	1.47937	0.469969	1.14361	1	1.03025	1	0.900878	0.999865	1.35786	0.681504	1.48686	1	0.765675	1	1.095	1	0.563882	1	0.51496
Solyc03g119650.3.1	Solyc03g119650.3.1 stomatal cytokinesis defective / SCD1 protein (SCD1) (AHRD V3.3 *** AT1G49040.1)	4.82943e+07	87657000		68697000	43637000		39520000		0	0	0	0	0	0	0	0	0	0	0	0	0	0	0	0	0
Solyc03g119690.2.1	Solyc03g119690.2.1 Eukaryotic aspartyl protease family protein (AHRD V3.3 *** AT3G18490.1)	90084000	98111000		50345000	8.47837e+07			94087000	0	0	0	0	0	0	0	0	0	0	0	0	0	0	0	0	0	1.08911	1			0.558867	1			0.513143	1				1			1.10973	1				1
Solyc03g119920.1.1	Solyc03g119920.1.1 LOW QUALITY:Cytochrome b559 subunit alpha (AHRD V3.3 --* PSBE_ADICA)	2.23773e+08		122150000		159330000	188850000	129675000	9.92327e+07	0	0	0	0	0	0	0	0	0	0	0	0	0	0	0	0	0		1	0.545865	0.157589		1		1		1		1	1.18528	1	0.813877	0.955513	0.622812	0.239708	0.686656	1	0.525458	1	0.765241
Solyc03g119930.1.1	Solyc03g119930.1.1 Sulfate transporter, putative (AHRD V3.3 *** B9RUY1_RICCO)	4.19417e+07				23900000		67794000	81477000	0	0	0	0	0	0	0	0	0	0	0	0	0	0	0	0	0
Solyc03g120010.3.1	Solyc03g120010.3.1 Eukaryotic translation initiation factor 3 subunit I (AHRD V3.3 *** A0A0K9NVH2_ZOSMR)					4105900				0	0	0	0	0	0	0	0	0	0	0	0	0	0	0	0	0
Solyc03g120080.3.1	Solyc03g120080.3.1 WD40 repeat-like protein (AHRD V3.3 *** I0YM64_COCSC)					12313000				0	0	0	0	0	0	0	0	0	0	0	0	0	0	0	0	0
Solyc03g120140.3.1	Solyc03g120140.3.1 BZIP protein (AHRD V3.3 *** G7II39_MEDTR)	5.50273e+07		34409000		54403000		58900000	34569000	0	0	0	0	0	0	0	0	0	0	0	0	0	0	0	0	0			0.625307	1		1						1			1.08266	1	0.635425	1					0.58691
Solyc03g120230.3.1	Solyc03g120230.3.1 MAR-binding filament-like protein 1 (AHRD V3.3 *** MFP1_SOLLC)	6.00277e+08	107251000	1.56537e+08	29263000	1.17243e+09	101697000	5.88737e+07	17364000	-1	-1	-1	0	0	-1	-1	-1	0	0	0	0	0	0	0	0	6	0.178669	0.00251334	0.260774	0.0370539	0.0487492	1.55767e-05	1.45954	0.794051	0.272846	0.083514	0.18694	0.00570878	0.0867401	0.000152596	0.0502149	1.90639e-05	0.0148102	1	0.578913	0.841551	0.170742	1	0.294937
Solyc03g120270.3.1	Solyc03g120270.3.1 Coatomer beta subunit, putative (AHRD V3.3 *** B9SQC0_RICCO)	1.71093e+09	4.80903e+08	9.11013e+08	344710000	1.24561e+09	7.40547e+08	3.33663e+08	365350000	-1	0	-1	0	0	-1	0	-1	-1	0	0	0	0	0	-1	0	6	0.281077	0.0012159	0.532466	0.193041	0.201475	0.000118533	1.89438	0.194475	0.716797	0.89787	0.378381	0.0193348	0.594524	0.374474	0.267871	0.00112229	0.293309	0.00141001	0.450564	0.0841186	0.493352	0.104217	1.09497
Solyc03g120310.3.1	Solyc03g120310.3.1 Glycosyltransferase, putative (AHRD V3.3 *** B9SQA7_RICCO)	4.36047e+08	196910000	198485000	134610000	410390000	231770000	187430000	95975500	0	0	-1	0	0	0	0	0	-1	0	0	0	0	0	0	0	2	0.45158	0.25747	0.455192	0.0697824	0.308705	0.0159936	1.008	0.999627	0.683612	0.90537	0.678187	0.985102	0.564755	0.480164	0.456712	0.262949	0.233864	0.00599927	0.80869	0.996045	0.414098	0.137928	0.512061
Solyc03g120350.3.1	Solyc03g120350.3.1 N-alpha-acetyltransferase 16, NatA auxiliary subunit (AHRD V3.3 *** A0A0B2P106_GLYSO)	232640000	89645000	125910000	241360000	175680000	1.54963e+08	121990000	2.13057e+08	0	0	0	0	0	0	0	0	0	0	0	0	0	0	0	0	0	0.385338	1	0.541222	0.539114	1.03748	1	1.40454	1	2.6924	1	1.91692	1	0.882077	0.988134	0.694388	0.929162	1.21275	0.99993	0.787218	0.999957	1.37488	0.92171	1.74651
Solyc03g120490.3.1	Solyc03g120490.3.1 DNA-directed RNA polymerase subunit beta (AHRD V3.3 *** AT3G16200.1)	5.66187e+08	99299500	9.15687e+07	83061500	3.80107e+08	4.65343e+07	88442000	6.70783e+07	0	-1	-1	0	0	0	-1	0	-1	0	0	0	0	0	0	0	4	0.175383	0.0621331	0.161729	0.0234551	0.146703	0.0398795	0.922146	1	0.836475	0.999997	0.907095	1	0.122424	0.0176086	0.232677	0.101002	0.176472	0.0390345	1.90058	0.968716	1.44148	0.999757	0.758444
Solyc03g120550.2.1	Solyc03g120550.2.1 Major facilitator superfamily protein (AHRD V3.3 *** AT1G52190.1)	27271000		85542000		2.22187e+07	29716000	5.20707e+07		0	0	0	0	0	0	0	0	0	0	0	0	0	0	0	0	0		1	3.13674	1				1					1.33743	1	2.34355	0.0572987			1.75228	1
Solyc03g120650.3.1	Solyc03g120650.3.1 GDP-mannose pyrophosphorylase					27782000				0	0	0	0	0	0	0	0	0	0	0	0	0	0	0	0	0
Solyc03g120700.3.1	Solyc03g120700.3.1 Vps51/Vps67 family (components of vesicular transport) protein (AHRD V3.3 *** AT5G16300.1)	462770000	52557500	8.84793e+07	41504000	4.39417e+08	9.11973e+07	71945000	53477000	-1	-1	-1	0	0	0	-1	-1	-1	0	0	0	0	0	0	0	6	0.113572	0.00831515	0.191195	0.0291275	0.089686	0.00509805	1.68348	0.936081	0.789687	0.999993	0.469081	0.830736	0.207542	0.0322973	0.163728	0.0077817	0.1217	0.00836338	0.788894	0.98803	0.586388	0.921788	0.743304
Solyc03g120710.2.1;REV__Solyc09g007860.3.1	Solyc03g120710.2.1 Late embryogenesis abundant protein (AHRD V3.3 *** G7II20_MEDTR)	5.04133e+07				65276000	43836000			0	0	0	0	0	0	0	0	0	0	0	0	0	0	0	0	0
Solyc03g120720.3.1	Solyc03g120720.3.1 Protein disulfide isomerase like protein (AHRD V3.3 *** C4T847_SOYBN)	1.69337e+09	761360000	8.47027e+08	1.00616e+09	1.15553e+09	320930000	658150000	2.25797e+08	0	0	0	0	0	0	0	0	-1	0	0	0	0	0	0	0	1	0.449613	0.458042	0.500203	0.755323	0.594179	0.876581	1.11252	0.995968	1.32153	0.978767	1.18788	0.999994	0.277733	0.0745316	0.569564	0.825761	0.195405	0.0395728	2.05076	0.788912	0.70357	0.999939	0.343078
Solyc03g120760.3.1	Solyc03g120760.3.1 Receptor-like kinase (AHRD V3.3 *** G7KPX0_MEDTR)	56925000				55858000	65208000		73301000	0	0	0	0	0	0	0	0	0	0	0	0	0	0	0	0	0
Solyc08g068180.3.1;Solyc03g120780.3.1;Solyc06g066660.3.1	Solyc08g068180.3.1 Ribosomal protein L37 (AHRD V3.3 *** K4CM42_SOLLC);Solyc03g120780.3.1 Ribosomal protein L37 (AHRD V3.3 *** K4BMM7_SOLLC);Solyc06g066660.3.1 Ribosomal protein L37 (AHRD V3.3 *** M1BDD8_SOLTU)	2.17747e+07				2.12984e+07				0	0	0	0	0	0	0	0	0	0	0	0	0	0	0	0	0
Solyc03g120850.3.1	Solyc03g120850.3.1 Chaperonin-60 beta subunit (AHRD V3.3 *** P93570_SOLTU)	1.40878e+08	123740000		120150000	216140000	95361000	26618000		0	0	0	0	0	0	0	0	0	0	0	0	0	0	0	0	0	0.878347	1		1	0.852864	1		1	0.970988	1		1	0.4412	0.271391	0.123152	1		1	0.279129	1		1
Solyc03g120980.3.1;Solyc12g019640.2.1	Solyc03g120980.3.1 Pleiotropic drug resistance ABC transporter (AHRD V3.3 *** W0TSU1_ACAMN)								146460000	0	0	0	0	0	0	0	0	0	0	0	0	0	0	0	0	0
Solyc03g121050.3.1;Solyc02g081050.3.1	Solyc03g121050.3.1 Lyk3 (AHRD V3.3 *** G3KGB0_SOLLC)	1.97803e+08	150570000	141890000	47083000	1.93677e+08	169760000	135270000		0	0	0	0	0	0	0	0	0	0	0	0	0	0	0	0	0	0.761211	1	0.717329	0.528194	0.238029	1	0.942352	1	0.312698	1	0.331827	1	0.876512	0.993563	0.698432	0.520747		1	0.796831	0.914061		1
Solyc03g121070.3.1	Solyc03g121070.3.1 hexokinase	4.04863e+09	1.82869e+08	5.96497e+08	199535000	5.08677e+09	681450000	2.23563e+08	7.21757e+07	-1	-1	-1	0	0	0	-1	-1	-1	0	-1	0	0	0	0	0	7	0.0451682	6.17476e-05	0.147333	0.0133906	0.0492845	0.000660303	3.26187	0.112997	1.09113	0.997606	0.334512	0.468802	0.133965	0.0108216	0.04395	0.000112522	0.0141889	4.4673e-06	0.32807	0.246234	0.105915	0.00564279	0.322842
Solyc03g121270.3.1	Solyc03g121270.3.1 IAA-amino acid hydrolase ILR1, putative (AHRD V3.3 *** B9RQ74_RICCO)	573150000	445350000	1.01757e+09	644440000	514690000	9.05747e+08	1.29169e+09	421180000	0	0	0	0	0	0	0	0	0	0	0	0	0	0	0	0	0	0.777022	0.94338	1.77539	0.924102	1.12438	1	2.28487	0.415378	1.44704	0.894421	0.633315	0.966236	1.75979	0.849669	2.50965	0.429265	0.818318	0.984838	1.42611	0.992803	0.465009	0.37497	0.326068
Solyc03g121280.3.1	Solyc03g121280.3.1 Core-2/I-branching beta-1,6-N-acetylglucosaminyltransferase family protein (AHRD V3.3 *** AT3G21310.3)					25533000				0	0	0	0	0	0	0	0	0	0	0	0	0	0	0	0	0
Solyc03g121460.1.1	Solyc03g121460.1.1 PRA1 family protein (AHRD V3.3 *** K4BMU5_SOLLC)	111530000	142690000	161080000		9.71707e+07			158140000	0	0	0	0	0	0	0	0	0	0	0	0	0	0	0	0	0
Solyc03g121570.3.1;Solyc12g044890.2.1	Solyc03g121570.3.1 Transmembrane 9 superfamily member (AHRD V3.3 *** M0ZRA0_SOLTU)	4.97837e+08	241110000	3.11163e+08	154217000	3.64263e+08	224695000	189640000	129150000	0	0	-1	0	0	0	0	0	0	0	0	0	0	0	0	0	1	0.484315	1	0.625031	0.583655	0.309774	0.0338877	1.29055	1	0.639613	1	0.495614	0.288219	0.616848	0.673658	0.520612	1	0.354551	1	0.843989	1	0.574779	1	0.681027
Solyc03g121590.3.1	Solyc03g121590.3.1 Protein ROOT HAIR DEFECTIVE 3 homolog (AHRD V3.3 *** K4BMV8_SOLLC)	3506000000	1.08804e+09	2509500000	1.62049e+09	3.44227e+09	1955100000	1540740000	1.44944e+09	-1	0	0	0	0	0	0	0	0	0	0	0	0	0	0	0	1	0.310336	0.0440686	0.715773	0.993198	0.462204	0.591324	2.30645	0.170646	1.48937	0.706865	0.645741	0.946411	0.567969	0.891946	0.447595	0.41806	0.421072	0.479053	0.788062	0.983725	0.741365	0.992476	0.940745
Solyc03g121620.1.1	Solyc03g121620.1.1 Late embryogenesis abundant (LEA) hydroxyproline-rich glycoprotein family (AHRD V3.3 *** AT1G17620.1)	1.30673e+08		95538000		1.73383e+08		98367000		0	0	0	0	0	0	0	0	0	0	0	0	0	0	0	0	0			0.731125	1											0.567338	1
Solyc03g121640.3.1	Solyc03g121640.3.1 Chaperonin Cpn60 (AHRD V3.3 *** A0A124SDT3_CYNCS)	60211000		61454000	69340000	7.50757e+07	54358000	84063000	55797000	0	0	0	0	0	0	0	0	0	0	0	0	0	0	0	0	0		1	1.02064	0.999995	1.15162	0.995979		1		1	1.12832	0.999624	0.724043	1	1.11971	1	0.74321	1	1.54647	1	1.02647	1	0.663752
Solyc03g121700.3.1	Solyc03g121700.3.1 Nucleosome assembly protein 1-like 1 (AHRD V3.3 *** A0A0B2RCF4_GLYSO)	33917000				37081000				0	0	0	0	0	0	0	0	0	0	0	0	0	0	0	0	0
Solyc05g016410.3.1;Solyc03g121820.3.1;Solyc06g008320.3.1;Solyc08g066875.1.1;Solyc12g007280.2.1;Solyc06g053560.3.1;Solyc09g066440.3.1;Solyc06g062790.3.1;Solyc07g040720.3.1;Solyc06g083830.3.1	Solyc05g016410.3.1 Casein kinase family protein (AHRD V3.3 *** B9HDX8_POPTR);Solyc03g121820.3.1 Casein kinase, putative (AHRD V3.3 *** B9S5V9_RICCO);Solyc06g008320.3.1 Casein kinase, putative (AHRD V3.3 *-* B9SV24_RICCO);Solyc08g066875.1.1 Casein kinase fa	13100000				18303000				0	0	0	0	0	0	0	0	0	0	0	0	0	0	0	0	0
Solyc03g121830.1.1	Solyc03g121830.1.1 Glycylpeptide N-tetradecanoyltransferase (AHRD V3.3 *** K4BMY2_SOLLC)	450120000	198010000	1.8488e+08	105875500	2.77097e+08	226640000	219730000	84403000	0	-1	-1	0	0	0	0	0	-1	0	0	0	0	0	0	0	3	0.439905	0.135885	0.410736	0.029841	0.235216	0.0029263	0.933692	0.99948	0.534698	0.478791	0.57267	0.648248	0.81791	0.987553	0.792972	0.909713	0.304598	0.0147653	0.969511	0.999885	0.37241	0.0531351	0.384121
Solyc03g121890.1.1	Solyc03g121890.1.1 LOW QUALITY:Hydroxyproline-rich glycoprotein family protein, putative (AHRD V3.3 *** A0A061GCS5_THECC)								20931000	0	0	0	0	0	0	0	0	0	0	0	0	0	0	0	0	0
Solyc03g121910.1.1;Solyc06g062845.1.1	Solyc03g121910.1.1 Threonine synthase, putative (AHRD V3.3 *** B9RK44_RICCO);Solyc06g062845.1.1 Threonine synthase, putative (AHRD V3.3 *** B9RK44_RICCO)	28369000				27345000		32494000		0	0	0	0	0	0	0	0	0	0	0	0	0	0	0	0	0
Solyc03g121960.3.1;Solyc06g062870.3.1	Solyc03g121960.3.1 phospholipid:diacylglycerol acyltransferase (AHRD V3.3 *** AT5G13640.1)	4.96323e+08	432820000	3.38117e+08	623520000	4.66647e+08	1.35282e+08	2.83507e+08	3.30057e+08	0	0	0	0	0	0	-1	0	0	0	0	0	0	-1	0	0	2	0.872052	0.999963	0.681243	0.889418	1.25628	0.990525	0.781195	0.989281	1.4406	0.957757	1.8441	0.462413	0.289903	0.0100179	0.60754	0.471359	0.707295	0.887399	2.09567	0.361026	2.43976	0.107599	1.16419
Solyc03g121980.3.1;Solyc12g049270.2.1	Solyc03g121980.3.1 Developmentally regulated GTP binding family protein (AHRD V3.3 *** B9GWB7_POPTR);Solyc12g049270.2.1 Developmentally regulated GTP binding family protein (AHRD V3.3 *** B9GWB7_POPTR)	6.65767e+07				40195000				0	0	0	0	0	0	0	0	0	0	0	0	0	0	0	0	0
Solyc03g122250.3.1	Solyc03g122250.3.1 Lung seven transmembrane receptor family protein (AHRD V3.3 *** AT1G72480.1)	4.45847e+08	192780000	94386000		4.35787e+08	174590000	154850000		0	-1	0	0	0	0	0	0	0	0	0	0	0	0	0	0	1	0.432391	0.173878	0.211701	0.0176229			0.489605	0.336705					0.400632	1	0.355334	1			0.886935	1
Solyc03g122270.3.1	Solyc03g122270.3.1 Inter-alpha-trypsin inhibitor heavy chain-related, putative (AHRD V3.3 *** A0A061GD07_THECC)	6.06983e+08	1.95233e+08	5.34483e+08	3.72933e+08	9.43437e+08	2.79517e+08	140748000	86503500	-1	0	0	1	0	0	-1	-1	-1	0	-1	0	0	0	-1	-1	8	0.321645	0.0027848	0.880557	0.999732	0.614405	0.574824	2.73766	0.00646161	1.91019	0.0924144	0.697745	0.825367	0.296275	0.00334055	0.149186	3.44712e-05	0.0916898	9.61593e-06	0.503541	0.209023	0.309475	0.0187392	0.614598
Solyc03g122310.3.1	Solyc03g122310.3.1 Aldehyde dehydrogenase (AHRD V3.3 *** Q9FPK6_ORYSA)	1.65947e+08	111880000		164685000	2.06137e+08	124370000	144760000		0	0	0	0	0	0	0	0	0	0	0	0	0	0	0	0	0	0.674193	1		1	0.992397	0.99998		1	1.47198	1		1	0.603338	1	0.702253	1		1	1.16395	1		1
Solyc03g122350.3.1;Solyc03g122360.3.1	Solyc03g122350.3.1 Cytochrome P450 (AHRD V3.3 *** Q0PNH1_CAPCH)	3.10363e+08	242920000	3.44743e+08	6.56987e+08	1.56783e+08		485735000	3.02897e+09	0	0	0	0	0	0	0	0	1	0	0	1	0	0	0	0	2	0.782696	1	1.11077	0.999143	2.11683	0.587948	1.41916	0.997102	2.70454	0.603542	1.90573	0.865302		1	3.09813	0.504577	19.3194	0.000648268		1		1	6.23584
Solyc03g122370.3.1	Solyc03g122370.3.1 ARM repeat superfamily protein (AHRD V3.3 *** AT1G72560.7)	33629000				4.29033e+07				0	0	0	0	0	0	0	0	0	0	0	0	0	0	0	0	0
Solyc03g123490.1.1	Solyc03g123490.1.1 Subtilisin-like protease (AHRD V3.3 *** W9R4Z9_9ROSA)	2.15497e+07				2.03047e+07				0	0	0	0	0	0	0	0	0	0	0	0	0	0	0	0	0
Solyc03g123520.3.1	Solyc03g123520.3.1 Polyphosphoinositide phosphatase (AHRD V1 ***- C1H752_PARBA)	2.12967e+07				3.04987e+07				0	0	0	0	0	0	0	0	0	0	0	0	0	0	0	0	0
Solyc03g123530.3.1	Solyc03g123530.3.1 CCAAT/enhancer-binding zeta (AHRD V3.3 *** A0A0B0MUY0_GOSAR)					13895000				0	0	0	0	0	0	0	0	0	0	0	0	0	0	0	0	0
Solyc03g123610.3.1	Solyc03g123610.3.1 alanine aminotransferase 2 (AHRD V3.3 *** AT1G72330.1)	555190000	337211500	6.32953e+08	5.10943e+08	4.66237e+08	4.58583e+08	576075000	5.14207e+08	0	0	0	0	0	0	0	0	0	0	0	0	0	0	0	0	0	0.60738	0.469842	1.14007	0.999986	0.920304	0.999911	1.87702	0.339318	1.5152	0.665461	0.807237	0.996639	0.983585	1	1.23558	0.999915	1.10289	1	1.25621	0.999359	1.12129	0.999996	0.892604
Solyc03g123630.3.1	Solyc03g123630.3.1 pectin methylesterase	4.12903e+08	370255000	3.91307e+08	380070000	286550000	224600000	2.84997e+08	3.56773e+08	0	0	0	0	0	0	0	0	0	0	0	0	0	0	0	0	0	0.896711	0.999883	0.947696	1	0.920482	0.999997	1.05686	0.999992	1.02651	1	0.971284	1	0.783807	0.928507	0.994579	1	1.24506	0.906053	1.26891	0.931564	1.58848	0.373722	1.25185
Solyc03g123720.3.1;Solyc06g063120.3.1	Solyc03g123720.3.1 O-fucosyltransferase family protein (AHRD V3.3 *** AT5G50420.1)	3.96813e+08	141040000	69917000	72983000	311910000	1.05857e+08	7.59517e+07	49062500	0	-1	-1	0	0	0	0	-1	-1	0	0	0	0	0	0	0	4	0.355432	0.0913983	0.176196	0.0064198	0.183923	0.00386729	0.495725	0.577243	0.517463	0.412954	1.04385	0.99999	0.339382	0.0847329	0.243505	0.00764967	0.157297	0.00382567	0.717495	0.840116	0.46348	0.430619	0.64597
Solyc03g123730.3.1	Solyc03g123730.3.1 26S protease regulatory subunit (AHRD V3.3 *** T2DN87_PHAVU)	158630000				167535000	255510000	211640000		0	0	0	0	0	0	0	0	0	0	0	0	0	0	0	0	0
Solyc03g123740.3.1	Solyc03g123740.3.1 Ovule receptor-like kinase 28 (AHRD V3.3 *** A4GWX5_SOLCH)	439830000	105280000	1.15333e+08	65571000	5.19323e+08	254630000	199040000	85925000	0	-1	0	0	0	0	-1	-1	0	0	0	0	0	0	0	0	3	0.239365	1	0.262223	4.81336e-05	0.149083	1	1.09549	1	0.622825	1	0.568535	1	0.490311	0.00592922	0.383268	0.00157824	0.165456	1	0.781683	0.689229	0.33745	1	0.431697
Solyc03g123760.3.1	Solyc03g123760.3.1 phytoene desaturase	179000000	179380000	2.41457e+08	3.74777e+08	212700000	114902000	127410000	9.99443e+08	0	0	0	0	0	0	0	0	1	0	1	1	0	0	0	1	4	1.00212	1	1.34892	0.939	2.09372	0.160841	1.34606	1	2.08929	1	1.55215	0.682044	0.540207	0.324404	0.599013	0.601733	4.69884	0.000681577	1.10886	0.999294	8.69822	1.79642e-05	7.84431
Solyc03g123800.2.1	Solyc03g123800.2.1 MAP kinase kinase 2	6.25047e+07				61781000	116285000			0	0	0	0	0	0	0	0	0	0	0	0	0	0	0	0	0
Solyc03g123830.3.1	Solyc03g123830.3.1 D-3-phosphoglycerate dehydrogenase (AHRD V3.3 *** K4BN81_SOLLC)	5.28247e+09	1114390000	1.52193e+09	266350000	5515200000	2014000000	2.62007e+09	212040000	-1	0	-1	0	0	-1	0	0	-1	0	-1	-1	0	0	0	0	6	0.21096	0.00546092	0.28811	0.232903	0.0504215	0.000229228	1.36571	0.492793	0.23901	0.700378	0.175008	0.0313418	0.365173	0.438342	0.475063	0.762982	0.0384465	5.0421e-05	1.30093	0.998907	0.105283	0.00245802	0.0809292
Solyc03g123870.3.1	Solyc03g123870.3.1 Exocyst complex component 8 (AHRD V3.3 *** A0A0B2RY33_GLYSO)	446750000	157150000	150365000	158275000	328310000	177270000	2.16933e+08	1.30867e+08	0	-1	0	0	0	0	0	0	0	0	0	0	0	0	0	0	1	0.351763	1	0.336575	0.0475822	0.354281	0.0641343	0.956825	1	1.00716	1	1.05261	1	0.539947	0.338885	0.660758	0.680601	0.398607	0.0941884	1.22375	0.997167	0.738234	0.98371	0.603258
Solyc03g123900.3.1	Solyc03g123900.3.1 alpha-1,2-Mannosidase (AHRD V3.3 *** K4BN88_SOLLC)	1358700000	233502000	4.01613e+08	325980000	1.34663e+09	230580000	265408000	1.41559e+08	-1	0	0	0	0	0	-1	-1	-1	0	0	0	0	0	0	0	4	0.171857	0.00591818	0.295586	0.242052	0.239921	0.174724	1.71996	0.470779	1.39605	0.8546	0.811676	0.999608	0.171227	0.0312616	0.19709	0.0282839	0.105121	0.00368727	1.15105	1	0.613927	0.93651	0.533365
Solyc03g123910.3.1	Solyc03g123910.3.1 Kelch repeat-containing protein family (AHRD V3.3 *** A0A151RPA1_CAJCA)	8.00483e+07				7.58147e+07				0	0	0	0	0	0	0	0	0	0	0	0	0	0	0	0	0
Solyc03g123920.3.1	Solyc03g123920.3.1 Ubiquitin-specific protease family C19-related protein (AHRD V3.3 *** A0A061G9T7_THECC)	1.27635e+08	158480000	1.04979e+08		2.00747e+08	1.28043e+08	65460500		0	0	0	0	0	0	0	0	0	0	0	0	0	0	0	0	0	1.24166	1	0.822494	0.911648			0.662414	1					0.637835	0.770208	0.326085	0.1274			0.511237	0.55356
Solyc03g123980.3.1	Solyc03g123980.3.1 Pumilio-like protein (AHRD V3.3 *** A0A0B0PV05_GOSAR)	2801400								0	0	0	0	0	0	0	0	0	0	0	0	0	0	0	0	0
Solyc04g005030.3.1	Solyc04g005030.3.1 Transducin/WD40 repeat-like superfamily protein (AHRD V3.3 *-* AT1G24130.1)					19575000				0	0	0	0	0	0	0	0	0	0	0	0	0	0	0	0	0
Solyc04g005070.3.1	Solyc04g005070.3.1 Major facilitator superfamily protein (AHRD V3.3 *** AT1G52190.1)	53028000				1.26457e+07				0	0	0	0	0	0	0	0	0	0	0	0	0	0	0	0	0
Solyc04g005080.3.1	Solyc04g005080.3.1 Pyruvate dehydrogenase E1 component subunit alpha (AHRD V3.3 *** K4BNB4_SOLLC)	31139000								0	0	0	0	0	0	0	0	0	0	0	0	0	0	0	0	0
Solyc04g005160.2.1;Solyc12g040570.1.1	Solyc04g005160.2.1 6-phosphogluconate dehydrogenase, decarboxylating (AHRD V3.3 *** A0A0K1P904_SOLCH)	33077000								0	0	0	0	0	0	0	0	0	0	0	0	0	0	0	0	0
Solyc04g005340.2.1;Solyc03g070390.3.1;Solyc02g089170.3.1;Solyc02g065740.3.1	Solyc04g005340.2.1 Alpha-1,4-glucan-protein synthase [UDP-forming] 1 (AHRD V3.3 *** UPTG1_SOLTU)	3.48477e+08		188040000		2.96403e+08		178325000	122465000	0	0	0	0	0	0	0	0	0	0	0	0	0	0	0	0	0			0.539606	0.360392		1						1			0.60163	0.472835	0.41317	0.0892745					0.686752
Solyc04g005450.3.1	Solyc04g005450.3.1 Purple acid phosphatase (AHRD V3.3 *** K4BNF1_SOLLC)	4.16973e+07			36119000	47790000	57009000			0	0	0	0	0	0	0	0	0	0	0	0	0	0	0	0	0
Solyc04g005490.3.1	Solyc04g005490.3.1 appr-1-p processing enzyme family protein (AHRD V3.3 *** AT1G69340.2)					2791200				0	0	0	0	0	0	0	0	0	0	0	0	0	0	0	0	0
Solyc04g005560.3.1	Solyc04g005560.3.1 Pattern formation EMB30-like protein (AHRD V3.3 *** A0A0B0NVB0_GOSAR)	1.22093e+08	89398000	112610000		1.30307e+08	82498000	93025000	119215000	0	0	0	0	0	0	0	0	0	0	0	0	0	0	0	0	0	0.73221	1	0.922327	1		1	1.25965	1		1		1	0.633107	0.172287	0.713893	0.452078	0.91488	0.99857	1.1276	0.987802	1.44507	0.407942	1.28154
Solyc04g005690.3.1;Solyc02g081960.3.1	Solyc04g005690.3.1 SWAP (Suppressor-of-White-APricot)/surp domain-containing protein / ubiquitin family protein (AHRD V3.3 *** AT1G14650.3);Solyc02g081960.3.1 SWAP (Suppressor-of-White-APricot)/surp domain-containing protein / ubiquitin family protein (AHR					20335000				0	0	0	0	0	0	0	0	0	0	0	0	0	0	0	0	0
Solyc04g006970.3.1;Solyc09g015495.1.1;Solyc11g020290.2.1;Solyc09g015490.3.1	Solyc04g006970.3.1 Phosphoenolpyruvate carboxylase (AHRD V3.3 *** A6YM33_RICCO)	3.99543e+09	757420000	1816900000	680187000	4.20577e+09	1.79613e+09	1136100000	9.15523e+07	0	0	-1	0	0	0	0	0	-1	0	-1	-1	0	0	0	0	4	0.189571	0.052011	0.454744	0.889371	0.170241	0.0338275	2.3988	0.426912	0.898031	0.999997	0.374367	0.314087	0.427064	0.844007	0.270129	0.256845	0.0217683	0.000215865	0.632525	0.944667	0.0509719	0.00299377	0.0805847
Solyc04g007060.3.1	Solyc04g007060.3.1 Disease resistance protein (NBS-LRR class) family (AHRD V3.3 *-* AT5G38350.1)	2.42283e+08	121015000	1.54093e+08	8.76293e+07	1.16551e+08	66745500	63190000	7.48747e+07	0	0	-1	0	0	0	0	0	0	0	0	0	0	0	0	0	1	0.499477	0.300258	0.636005	0.563236	0.361681	0.0139858	1.27334	0.994538	0.72412	0.834009	0.568677	0.318596	0.57267	0.564177	0.542165	0.341619	0.642418	0.680969	0.94673	0.999895	1.12179	0.999903	1.18491
Solyc04g007070.3.1	Solyc04g007070.3.1 Disease resistance protein (NBS-LRR class) family (AHRD V3.3 *** AT5G38350.1)	8.98903e+08	217948000	1.83713e+08	68941000	2.33847e+08	1.33851e+08	1.15905e+08	40688000	-1	-1	0	0	0	0	0	0	-1	0	0	0	-1	0	0	0	4	0.24246	0.0150067	0.204375	0.00757329	0.0766946	1	0.842923	1	0.316319	1	0.375264	1	0.572389	0.678347	0.495644	0.469474	0.173994	0.0106169	0.865921	0.999917	0.303979	0.128838	0.351047
Solyc04g007370.3.1;Solyc05g009160.3.1	Solyc04g007370.3.1 Chaperone protein dnaJ 15 (AHRD V3.3 *** DNJ15_ARATH);Solyc05g009160.3.1 Chaperone protein dnaJ 15 (AHRD V3.3 *** DNJ15_ARATH)						33773000			0	0	0	0	0	0	0	0	0	0	0	0	0	0	0	0	0
Solyc04g007460.3.1	Solyc04g007460.3.1 Octicosapeptide/Phox/Bem1p family protein, putative (AHRD V3.3 *** A0A061E4Y6_THECC)					20842000				0	0	0	0	0	0	0	0	0	0	0	0	0	0	0	0	0
Solyc04g007550.3.1;Solyc02g091130.3.1	Solyc04g007550.3.1 ATP synthase subunit beta (AHRD V3.3 *** W8SRJ3_TOBAC);Solyc02g091130.3.1 ATP synthase subunit beta (AHRD V3.3 *** A0A0V0IJL8_SOLCH)	4439800000	3682300000	4.72453e+09	2.33483e+09	3.67417e+09	3083300000	2912600000	1904500000	0	0	-1	0	0	-1	0	0	-1	0	0	0	0	0	0	0	3	0.829384	0.931287	1.06413	0.999207	0.525887	0.00629279	1.28304	0.72487	0.634069	0.117867	0.494193	0.00245345	0.839183	0.886366	0.792724	0.7937	0.518349	0.00633394	0.944637	0.999954	0.617682	0.0644127	0.653883
Solyc04g007560.3.1	Solyc04g007560.3.1 ALG-2 interacting protein X (AHRD V3.3 *** A0A0B2PBQ1_GLYSO)	141310000	124840000	123620000	245310000	1.33003e+08	229200000	127260000	279940000	0	0	0	0	0	0	0	0	0	0	0	0	0	0	0	0	0	0.883448	0.999863	0.874814	0.999848	1.73597	0.65133	0.990227	1	1.965	0.418211	1.98439	0.414909	1.72327	0.467214	0.956818	0.999999	2.10476	0.17969	0.555236	0.475986	1.22138	0.996568	2.19975
Solyc04g007610.3.1	Solyc04g007610.3.1 Sulfhydryl oxidase (AHRD V3.3 *** K4BNR8_SOLLC)	959700000	72829000	40882000	12265000	6.75893e+08	39694000	104240000	40367500	-1	-1	0	0	0	0	-1	-1	-1	0	0	0	0	0	0	0	5	0.0758873	7.08553e-05	0.0425987	3.36015e-06	0.01278	1	0.561342	0.408515	0.168408	1	0.30001	1	0.0587282	3.12038e-05	0.154226	0.000907374	0.0597247	3.22719e-05	2.62609	0.16532	1.01697	1	0.387255
Solyc04g007770.3.1	Solyc04g007770.3.1 Sn-1 protein (AHRD V3.3 *** Q42393_CAPAN)	2.32927e+08			162930000	1.19847e+08	134070000		184710000	0	0	0	0	0	0	0	0	0	0	0	0	0	0	0	0	0		1			0.699491	1				1			1.11868	1			1.54122	1			1.37771	1
Solyc04g007860.3.1;Solyc12g017430.2.1	Solyc04g007860.3.1 ENTH/ANTH/VHS superfamily protein (AHRD V3.3 *** A0A061E7Q5_THECC)	2.63407e+08	26326000	71466500	78566000	3.14677e+08	5.84927e+07	53250000	7.77157e+07	-1	0	0	0	0	0	0	0	0	0	0	0	0	0	0	0	1	0.0999443	0.0289142	0.271316	0.4199	0.298269	1	2.71467	0.66053	2.98435	1	1.09934	1	0.185882	0.0627951	0.169221	1	0.24697	0.118429	0.910371	1	1.32864	0.999748	1.45945
Solyc04g007870.3.1	Solyc04g007870.3.1 zein-binding protein (Protein of unknown function, DUF593) (AHRD V3.3 *-* AT3G54740.8)	18210000				1.81403e+07				0	0	0	0	0	0	0	0	0	0	0	0	0	0	0	0	0
Solyc04g008010.3.1;Solyc04g008020.3.1	Solyc04g008010.3.1 Protein VAC14 like (AHRD V3.3 *** A0A0B2Q990_GLYSO)	124370000		103560000		120866000	76994000			0	0	0	0	0	0	0	0	0	0	0	0	0	0	0	0	0
Solyc04g008110.3.1	Solyc04g008110.3.1 Histidine kinase (AHRD V3.3 *** Q2ACB8_MAIZE)	5.52827e+07				5.81227e+07				0	0	0	0	0	0	0	0	0	0	0	0	0	0	0	0	0
Solyc04g008310.2.1;Solyc04g014990.2.1;Solyc04g016177.1.1;Solyc04g008330.1.1	Solyc04g008310.2.1 Glycosyltransferase (AHRD V3.3 *** K4BNY7_SOLLC);Solyc04g014990.2.1 Glycosyltransferase (AHRD V3.3 *** K4BNY7_SOLLC)	149510000	181005000	219000000	191555000	111380000	330360000	2.28417e+08	1.73727e+08	0	0	0	0	0	0	1	1	0	0	-1	0	0	0	0	0	3	1.21065	0.9022	1.46478	0.297503	1.28122	0.768714	1.20991	0.978187	1.05829	0.99999	0.87468	0.997836	2.96606	0.000291013	2.05079	0.014806	1.55977	0.228707	0.691417	0.369899	0.525871	0.0273598	0.760569
Solyc04g008340.2.1	Solyc04g008340.2.1 IAA-alanine resistance protein 1 (AHRD V3.3 *** IAR1_ARATH)	4.35327e+07		4.70493e+07		47378000				0	0	0	0	0	0	0	0	0	0	0	0	0	0	0	0	0
Solyc04g008510.3.1	Solyc04g008510.3.1 UBX domain-containing protein (AHRD V3.3 *** K4BP07_SOLLC)	8.94047e+07			111160000	126070000				0	0	0	0	0	0	0	0	0	0	0	0	0	0	0	0	0
Solyc04g008520.3.1	Solyc04g008520.3.1 Outer envelope pore protein 37, chloroplastic (AHRD V3.3 *** OEP37_PEA)	3.23483e+08	127640000	140681000	101200000	514320000	164165000	100658500	178540000	0	0	0	0	0	0	0	-1	0	0	0	0	0	0	0	0	1	0.39458	1	0.434894	0.226772	0.312845	1	1.10217	1	0.792855	1	0.719358	1	0.319188	0.121764	0.195712	0.0245218	0.347138	0.15622	0.613154	0.949114	1.08756	1	1.77372
Solyc04g008620.3.1	Solyc04g008620.3.1 Calcium-dependent lipid-binding domain-containing protein (AHRD V3.3 *** B6ETT7_ARATH)					11219000				0	0	0	0	0	0	0	0	0	0	0	0	0	0	0	0	0
Solyc04g008640.3.1;Solyc07g017520.3.1	Solyc04g008640.3.1 Conserved oligomeric Golgi complex, subunit 3 (AHRD V3.3 *** A0A103Y6H1_CYNCS)	7.23683e+08	97203000	1.42392e+08	87055000	8.96337e+08	144469000	6.36553e+07	197680000	-1	-1	-1	0	0	0	-1	-1	0	0	0	0	0	0	0	0	5	0.134317	0.00471013	0.196761	0.00838981	0.120294	0.00229403	1.4649	0.980196	0.8956	0.999683	0.611374	0.842732	0.161177	0.0059196	0.0710172	0.000158189	0.220542	1	0.440616	0.585956	1.36832	1	3.10547
Solyc04g008650.3.1	Solyc04g008650.3.1 Receptor-kinase, putative (AHRD V3.3 *** B9RY46_RICCO)	12398500				12178000				0	0	0	0	0	0	0	0	0	0	0	0	0	0	0	0	0
Solyc04g008740.3.1	Solyc04g008740.3.1 Pyruvate kinase (AHRD V3.3 *** K4BP30_SOLLC)	1.69917e+09	6.42227e+08	8.68553e+08	1.24772e+09	2.13777e+09	1551300000	9.33763e+08	1220560000	0	0	0	0	0	0	0	0	0	0	0	0	0	0	0	0	0	0.377966	0.0509156	0.511164	0.455172	0.734315	0.98369	1.35241	0.864376	1.94281	0.235581	1.43655	0.915559	0.725664	0.98511	0.436794	0.295839	0.570951	0.737422	0.601923	0.77052	0.786798	0.993884	1.30714
Solyc04g008980.3.1	Solyc04g008980.3.1 F-box/LRR protein (AHRD V3.3 *** I3SW78_MEDTR)								48661000	0	0	0	0	0	0	0	0	0	0	0	0	0	0	0	0	0
Solyc04g009030.3.1	Solyc04g009030.3.1 Glyceraldehyde-3-phosphate dehydrogenase (AHRD V3.3 *** K4BP59_SOLLC)	3.85017e+08	463840000	5.22703e+08	783655000	2.29157e+08	443930000	406170000	5.97603e+08	0	0	0	0	0	0	0	0	0	0	0	0	0	0	0	0	0	1.20473	1	1.35761	1	2.03538	0.84827	1.1269	1	1.68949	1	1.49923	0.79357	1.93723	0.924522	1.77246	0.932103	2.60784	0.451878	0.914942	1	1.34617	0.974034	1.47131
Solyc04g009200.3.1	Solyc04g009200.3.1 glutamate 1-semialdehyde 2,1-aminomutase	3.90157e+08	89868500	39094000	91115500	4.21207e+08	2.17082e+08	57940000	166540000	0	0	0	0	0	0	0	0	0	0	0	0	0	0	0	0	0	0.23034	0.165593	0.100201	1	0.233536	0.270965	0.435013	1	1.01388	0.999941	2.33068	1	0.51538	0.75389	0.137557	0.0749017	0.395388	1	0.266904	0.457763	0.767177	1	2.87435
Solyc04g009240.2.1	Solyc04g009240.2.1 Nbs-lrr resistance protein (AHRD V3.3 *** A0A061FZT5_THECC)	54032000				3.01363e+07			32493000	0	0	0	0	0	0	0	0	0	0	0	0	0	0	0	0	0
Solyc04g009250.1.1	Solyc04g009250.1.1 Nbs-lrr resistance protein (AHRD V3.3 *** A0A061FZT5_THECC)	6.57853e+07	130460000	2.54817e+08	63370000	59961000	109170000	166550000		0	0	0	0	0	0	0	0	0	0	0	0	0	0	0	0	0	1.98312	1	3.87346	0.0614743	0.963285	1	1.95322	1	0.485743	1	0.248689	1	1.82068	1	2.77764	0.308888		1	1.5256	1		1
Solyc04g009320.3.1	Solyc04g009320.3.1 Hsp70 nucleotide exchange factor FES1 (AHRD V3.3 *** A0A0B0MDD7_GOSAR)					29426000				0	0	0	0	0	0	0	0	0	0	0	0	0	0	0	0	0
Solyc04g009560.3.1	Solyc04g009560.3.1 TBC1 domain family member 8B (AHRD V3.3 *** W9RFJ9_9ROSA)	5.43287e+07				75412000	67984000			0	0	0	0	0	0	0	0	0	0	0	0	0	0	0	0	0
Solyc04g009630.3.1;Solyc02g069670.3.1	Solyc04g009630.3.1 Alpha-glucosidase (AHRD V3.3 *** L0G8H1_CAMSI)	36190000								0	0	0	0	0	0	0	0	0	0	0	0	0	0	0	0	0
Solyc04g009690.2.1;Solyc04g025850.1.1	Solyc04g009690.2.1 LOW QUALITY:Nbs-lrr resistance protein (AHRD V3.3 *** A0A061FZT5_THECC)	2.77527e+07								0	0	0	0	0	0	0	0	0	0	0	0	0	0	0	0	0
Solyc04g009740.3.1	Solyc04g009740.3.1 Exocyst complex component 7 (AHRD V3.3 *** A0A0B0PU57_GOSAR)	3.31367e+08	134120000	63732000	64364000	349190000	9.23337e+07	9.61747e+07	73342500	0	0	-1	0	0	0	-1	-1	-1	0	0	0	0	0	0	0	4	0.404748	1	0.192331	1	0.194238	0.0080364	0.475186	1	0.479899	1	1.00992	1	0.264422	0.0262671	0.275422	0.046217	0.210036	0.0388693	1.0416	0.999929	0.79432	0.999999	0.762597
Solyc04g009770.3.1	Solyc04g009770.3.1 DnaJ-like protein (AHRD V3.3 *** Q38HT9_SOLTU)	9.53297e+07		1.54223e+08	1.94167e+08	8.97883e+07	1.33573e+08	128630000	2.04797e+08	0	0	1	0	0	0	0	0	1	0	0	0	0	0	0	0	2		1	1.61779	0.169046	2.03679	0.0178717		1		1	1.259	0.843585	1.48765	0.27319	1.43259	1	2.28088	0.00542029	0.962992	1	1.53322	0.294771	1.59214
Solyc04g009800.3.1	Solyc04g009800.3.1 Calcium dependent protein kinase (AHRD V3.3 *** E1CFU1_SOLLC)	1.94393e+08		98478500	1.99086e+08	1.39473e+08	1.29917e+08	108060000	142515000	0	0	0	0	0	0	0	0	0	0	0	0	0	0	0	0	0		1	0.506594	0.398195	1.02414	0.999996		1		1	2.02162	0.501258	0.93148	0.999989	0.774772	1	1.02181	1	0.831764	1	1.09697	0.999986	1.31885
Solyc04g009920.3.1	Solyc04g009920.3.1 Hexosyltransferase (AHRD V3.3 *** K4BPE7_SOLLC)	287420000	105710000	135075000	101300000	2.83213e+08	276465000	252975000		-1	0	0	0	0	0	0	0	0	0	0	0	0	1	0	0	2	0.367789	0.0160602	0.469957	0.0660215	0.352446	1	1.27779	0.953426	0.958282	1	0.749954	1	0.976172	1	0.893231	0.999798		1	0.915034	0.99957		1
Solyc04g009950.3.1	Solyc04g009950.3.1 cell division cycle 5					3074900				0	0	0	0	0	0	0	0	0	0	0	0	0	0	0	0	0
Solyc04g010070.3.1	Solyc04g010070.3.1 calcium-binding EF-hand family protein	282860000	241450000	141945000	1.71967e+08	3.37923e+08	2.94757e+08	179115000	1.70717e+08	0	0	0	0	0	0	0	0	0	0	0	0	0	0	0	0	0	0.853602	1	0.501821	0.184266	0.607957	0.363537	0.587886	1	0.712225	1	1.2115	0.99387	0.872259	0.998074	0.530046	0.241472	0.505193	0.0850986	0.607671	0.482915	0.579178	0.215761	0.953112
Solyc04g010080.3.1	Solyc04g010080.3.1 Meiotically up-regulated protein 71-like protein (AHRD V3.3 *** G7KWG3_MEDTR)	2.10343e+07				23519000				0	0	0	0	0	0	0	0	0	0	0	0	0	0	0	0	0
Solyc04g010220.3.1	Solyc04g010220.3.1 centrosomal protein of 135 kDa-like protein (AHRD V3.3 *** AT2G37370.3)	3.19787e+08	190165000	7.50173e+07	1.86133e+08	3.47163e+08	1.93837e+08	1.81297e+08	1.19237e+08	0	-1	0	0	0	1	0	0	-1	0	0	0	0	0	1	0	4	0.594662	0.44243	0.234586	0.000631763	0.582055	0.411752	0.394485	0.0978769	0.978799	1	2.4812	0.0356554	0.558344	0.317183	0.522223	0.241912	0.34346	0.00778574	0.935306	0.999999	0.61514	0.449402	0.657688
Solyc06g075620.3.1;Solyc05g054810.3.1;Solyc04g010240.3.1	Solyc06g075620.3.1 60S ribosomal protein L35 (AHRD V3.3 *** RL35_EUPES);Solyc05g054810.3.1 60S ribosomal protein L35 (AHRD V3.3 *** RL35_EUPES);Solyc04g010240.3.1 60S ribosomal protein L35 (AHRD V3.3 *** RL35_EUPES)	41540000	50478000			48311000		39664000		0	0	0	0	0	0	0	0	0	0	0	0	0	0	0	0	0
Solyc04g010260.3.1	Solyc04g010260.3.1 Splicing factor 3B subunit-like protein (AHRD V3.3 *** G7JFE1_MEDTR)	3.43857e+07	19058000	27931000		3.80827e+07	19916000			0	0	0	0	0	0	0	0	0	0	0	0	0	0	0	0	0	0.554243	1	0.812286	1			1.46558	1					0.522968	1		1				1
Solyc04g010290.3.1	Solyc04g010290.3.1 Core-2/I-branching beta-1,6-N-acetylglucosaminyltransferase family protein (AHRD V3.3 *** A0A061ER80_THECC)					16292000				0	0	0	0	0	0	0	0	0	0	0	0	0	0	0	0	0
Solyc04g010310.3.1	Solyc04g010310.3.1 ABC transporter B family protein (AHRD V3.3 *** A0A072VSU0_MEDTR)	3.59437e+08	114730000	1.43654e+08	93798000	464290000	1.06049e+08	208005000	1.21508e+08	0	0	0	0	0	0	-1	0	-1	0	0	0	0	0	0	0	2	0.319194	0.17454	0.399663	0.120096	0.260958	1	1.2521	1	0.817554	1	0.652945	1	0.22841	0.015033	0.448007	0.481429	0.261706	0.0301853	1.96141	0.617948	1.14577	0.999805	0.584157
Solyc04g011350.3.1	Solyc04g011350.3.1 2-oxoglutarate dehydrogenase E1 component family protein (AHRD V3.3 *** B9HM58_POPTR)	2.95813e+08	348900000	449720000	603900000	3.07673e+08	2.71417e+08	434075000	413260000	0	0	0	0	0	0	0	0	0	0	0	0	0	0	0	0	0	1.17946	1	1.52028	0.919785	2.04149	0.332957	1.28897	1	1.73087	1	1.34284	0.928408	0.882159	0.999621	1.41083	0.928385	1.34318	0.93872	1.59929	0.749552	1.5226	0.743131	0.952047
Solyc04g011360.3.1;Solyc06g005350.3.1;Solyc08g078070.3.1;Solyc05g052070.3.1;Solyc04g064510.3.1	Solyc04g011360.3.1 GTP-binding protein	38968000								0	0	0	0	0	0	0	0	0	0	0	0	0	0	0	0	0
Solyc11g072860.2.1;Solyc11g072840.1.1;Solyc06g075960.1.1;Solyc06g075930.1.1;Solyc06g075830.2.1;Solyc06g072240.1.1;Solyc06g005430.1.1;Solyc06g005420.1.1;Solyc05g054610.1.1;Solyc04g011390.1.1;Solyc11g066160.1.1;Solyc09g007610.2.1	Solyc11g072860.2.1 histone H4 (AHRD V3.3 *** AT2G28740.1);Solyc11g072840.1.1 histone H4 (AHRD V3.3 *** AT2G28740.1);Solyc06g075960.1.1 histone H4 (AHRD V3.3 *** AT2G28740.1);Solyc06g075930.1.1 histone H4 (AHRD V3.3 *** AT2G28740.1);Solyc06g075830.2.1 histo	45746000				40973000				0	0	0	0	0	0	0	0	0	0	0	0	0	0	0	0	0
Solyc04g011400.3.1;Solyc05g054590.3.1;Solyc11g066150.2.1	Solyc04g011400.3.1 UDP-glucuronate decarboxylase 1 (AHRD V3.3 *** Q6IVK5_TOBAC)	2.19833e+08		203990000	262260000	2.89933e+08	1.41167e+08	93486000	132010000	0	0	0	0	0	0	0	0	0	0	0	0	0	0	0	0	0		1	0.92793	1	1.19299	1		1		1	1.28565	1	0.486894	0.715434	0.32244	0.274462	0.455312	0.723745	0.662238	0.941102	0.935136	1	1.41208
Solyc04g011440.4.1	Solyc04g011440.4.1 ethylene-responsive heat shock protein cognate 70	2.96157e+08	5.19827e+08	1.18353e+09	1.00187e+09	2.06137e+08	7.15457e+08	1.31697e+09	7.29107e+08	0	1	1	0	0	0	0	1	0	0	0	0	0	0	0	0	3	1.75524	0.930756	3.99631	0.0178106	3.38289	0.0410411	2.27678	0.153072	1.92731	0.303309	0.846505	0.999796	3.47079	0.0699931	6.3888	0.0031665	3.53701	0.0947839	1.84074	0.739282	1.01908	1	0.553626
Solyc04g011500.3.1;Solyc10g080500.2.1;Solyc06g076090.3.1;Solyc00g017210.2.1	Solyc04g011500.3.1 actin;Solyc10g080500.2.1 actin;Solyc06g076090.3.1 Actin (AHRD V3.3 *** ACT1_TOBAC);Solyc00g017210.2.1 Actin (AHRD V3.3 *** ACT_GOSHI)	2.41193e+09	2.59337e+09	3.05497e+09	3.29593e+09	2.50547e+09	5504300000	4695100000	4556600000	0	0	0	0	0	0	0	0	0	0	0	0	0	0	0	0	0	1.07522	1	1.2666	0.989872	1.36651	0.952679	1.17799	0.989883	1.27091	0.952711	1.07888	0.999992	2.19692	0.102992	1.87394	0.339642	1.81866	0.424482	0.852988	0.993887	0.827826	0.98037	0.970501
Solyc04g011510.3.1	Solyc04g011510.3.1 triosephosphate isomerase (AHRD V3.3 *** AT3G55440.1)	2.29503e+07	29564000			21748000				0	0	0	0	0	0	0	0	0	0	0	0	0	0	0	0	0
Solyc04g011580.3.1;Solyc11g008490.2.1	Solyc04g011580.3.1 Pumilio, putative (AHRD V3.3 *** B9SDY2_RICCO)	31029000				3.98123e+07				0	0	0	0	0	0	0	0	0	0	0	0	0	0	0	0	0
Solyc04g012120.3.1;Solyc11g010200.2.1	Solyc04g012120.3.1 SIG5 14-3-3 family protein;Solyc11g010200.2.1 14-3-3 family protein AF079104	20739000				1.41623e+07				0	0	0	0	0	0	0	0	0	0	0	0	0	0	0	0	0
Solyc04g014570.3.1	Solyc04g014570.3.1 Transmembrane 9 superfamily member (AHRD V3.3 *** K4BPW1_SOLLC)	4.32017e+09	1.19737e+09	1.01004e+09	315910000	3908800000	8.98137e+08	5.88713e+08	3.44923e+08	0	-1	-1	0	-1	0	-1	-1	-1	0	0	0	0	0	0	0	6	0.277158	0.0701796	0.233797	0.0225475	0.0731245	9.40094e-05	0.843554	0.99835	0.263837	0.0458078	0.312769	0.135726	0.229773	0.0235922	0.150612	0.000803851	0.0882428	0.000159952	0.655483	0.65841	0.384043	0.214514	0.585894
Solyc04g014680.3.1;Solyc11g012040.2.1	Solyc04g014680.3.1 Ubiquitin-specific protease family C19-related protein (AHRD V3.3 *** AT4G22290.1)	9.46613e+07				116360000				0	0	0	0	0	0	0	0	0	0	0	0	0	0	0	0	0
Solyc04g014720.3.1	Solyc04g014720.3.1 60S ribosomal protein L6 (AHRD V3.3 *** RL6_MESCR)	4.26287e+07		37802000		33439000				0	0	0	0	0	0	0	0	0	0	0	0	0	0	0	0	0
Solyc04g015100.3.1	Solyc04g015100.3.1 Thiolase family protein (AHRD V3.3 *** AT5G47720.4)						12337000			0	0	0	0	0	0	0	0	0	0	0	0	0	0	0	0	0
Solyc04g015270.3.1	Solyc04g015270.3.1 Hexosyltransferase (AHRD V3.3 *** M1CLK3_SOLTU)	143140000	70973000	152370000		157160000	98015000	71383000		0	0	0	0	0	0	0	0	0	0	0	0	0	0	0	0	0	0.495829	1	1.06448	1			2.14687	1					0.623664	0.162056	0.454206	1			0.728286	1
Solyc04g015350.3.1	Solyc04g015350.3.1 Phosphatidylinositol 3-kinase (AHRD V3.3 *** Q8GUA6_MEDTR)	6683350								0	0	0	0	0	0	0	0	0	0	0	0	0	0	0	0	0
Solyc04g015400.3.1;Solyc04g015380.1.1	Solyc04g015400.3.1 GDSL esterase/lipase EXL3, putative (AHRD V3.3 *** A0A061GMX5_THECC)	3.51993e+07				4.33677e+07	54509000		72136000	0	0	0	0	0	0	0	0	0	0	0	0	0	0	0	0	0
Solyc04g015450.3.1	Solyc04g015450.3.1 extensin X55684	1.77887e+07				2.26377e+07				0	0	0	0	0	0	0	0	0	0	0	0	0	0	0	0	0
Solyc04g015490.3.1	Solyc04g015490.3.1 Mg-protoporphyrin IX chelatase (AHRD V3.3 *** K4BQ51_SOLLC)					22476000				0	0	0	0	0	0	0	0	0	0	0	0	0	0	0	0	0
Solyc04g015620.3.1	Solyc04g015620.3.1 imidazolonepropionase (Protein of unknown function, DUF642) (AHRD V3.3 *** AT2G41810.1)	2.21983e+08		195310000		2.14833e+08	164050000	121030000	1.51713e+08	0	0	0	0	0	0	0	0	0	0	0	0	0	0	0	0	0		1	0.879841	1		1		1		1		1	0.763615	1	0.563367	1	0.706191	0.967851	0.737763	1	0.924799	1	1.25352
Solyc04g015680.3.1;Solyc04g015690.3.1	Solyc04g015680.3.1 insulin degrading enzyme	46587500		64456000	80286000	4.23613e+07				0	0	0	0	0	0	0	0	0	0	0	0	0	0	0	0	0
Solyc04g015740.3.1	Solyc04g015740.3.1 transmembrane protein, putative (DUF288) (AHRD V3.3 *** AT2G41770.1)	1.72932e+08	33417000			1.75013e+08	41738000			0	0	0	0	0	0	0	0	0	0	0	0	0	0	0	0	0	0.193238	1											0.238485	0.168764
Solyc04g015750.3.1	Solyc04g015750.3.1 Magnesium chelatase H subunit (AHRD V3.3 *** F8SPG3_CAMSI)	15023000								0	0	0	0	0	0	0	0	0	0	0	0	0	0	0	0	0
Solyc04g015830.3.1;Solyc10g079405.1.1	Solyc04g015830.3.1 villin 2 (AHRD V3.3 *** AT2G41740.2)	2.72247e+08	164020000	3.25237e+08	157015000	3.30803e+08	5.72573e+08	552085000	77667000	0	0	0	0	0	0	0	0	0	0	0	0	0	0	0	0	0	0.602468	1	1.19464	0.996834	0.576738	0.82091	1.98291	1	0.957292	1	0.482772	0.513682	1.73086	0.641266	1.66892	0.788757	0.234783	1	0.964217	1	0.135646	1	0.140679
Solyc04g015970.3.1	Solyc04g015970.3.1 ABC transporter family protein (AHRD V3.3 *** B9H9T2_POPTR)	17811000								0	0	0	0	0	0	0	0	0	0	0	0	0	0	0	0	0
Solyc04g016220.3.1	Solyc04g016220.3.1 Glycosyltransferase (AHRD V3.3 *** M1CLQ4_SOLTU)	8.44763e+07	82751000	102685000		71596000	2.08243e+08	98743000		0	0	0	0	0	0	1	0	0	0	0	0	0	0	0	0	1	0.979576	1	1.21555	0.974069			1.24089	1					2.90859	0.0300363	1.37917	0.830885			0.474171	0.251046
Solyc04g016240.3.1	Solyc04g016240.3.1 Nucleoporin interacting component (Nup93/Nic96-like) family protein (AHRD V3.3 *** AT2G41620.1)	1.25133e+08	105050000	91163000	9.09947e+07	1.49593e+08	1.03055e+08	8.83713e+07	87171000	0	0	0	0	0	0	0	0	0	0	0	0	0	0	0	0	0	0.839505	1	0.728527	0.742868	0.727182	0.505242	0.867806	1	0.866203	1	0.998153	0.999998	0.688903	0.40081	0.590744	0.12301	0.58272	0.194376	0.857513	0.987156	0.845866	0.992003	0.986417
Solyc04g016260.3.1	Solyc04g016260.3.1 Calcium-transporting ATPase (AHRD V3.3 *** M1AYJ8_SOLTU)	4.38663e+08	115000000	1.61513e+08	36996000	3.81633e+08	100995500	110210000	61634500	0	0	0	0	0	0	0	0	-1	0	0	0	0	0	0	0	1	0.26216	1	0.368194	0.207376	0.084338	1	1.40446	1	0.321704	1	0.229058	1	0.26464	0.0731384	0.288785	0.102261	0.161502	0.0112151	1.09124	0.999997	0.61027	0.889677	0.559246
Solyc04g016330.3.1	Solyc04g016330.3.1 Glycerol-3-phosphate dehydrogenase [NAD(+)] (AHRD V3.3 *** K4BQD3_SOLLC)	41656000				4.87387e+07				0	0	0	0	0	0	0	0	0	0	0	0	0	0	0	0	0
Solyc04g016360.3.1	Solyc04g016360.3.1 S-formylglutathione hydrolase (AHRD V3.3 *** K4BQD6_SOLLC)	6412500								0	0	0	0	0	0	0	0	0	0	0	0	0	0	0	0	0
Solyc04g024500.3.1	Solyc04g024500.3.1 CCR4-NOT transcription complex subunit (AHRD V3.3 *** AT5G18420.2)	2.61943e+07				3.04167e+07				0	0	0	0	0	0	0	0	0	0	0	0	0	0	0	0	0
Solyc04g024510.3.1	Solyc04g024510.3.1 CCR4-NOT transcription complex subunit (AHRD V3.3 *-* AT5G18420.3)	21466000				30058000				0	0	0	0	0	0	0	0	0	0	0	0	0	0	0	0	0
Solyc04g025160.3.1;Solyc11g069830.2.1	Solyc04g025160.3.1 ATPase (AHRD V3.3 *** Q9ST64_SOLTU)	7.86343e+07				5.53683e+07		98054000		0	0	0	0	0	0	0	0	0	0	0	0	0	0	0	0	0
Solyc04g025260.3.1	Solyc04g025260.3.1 Endoplasmic reticulum metallopeptidase 1 (AHRD V3.3 *** A0A151SE95_CAJCA)	304930000	225755000	194370000	324805000	2.81617e+08	88812000	176485000	99883000	0	0	0	0	0	0	0	0	0	0	0	0	0	0	0	0	0	0.74035	0.959845	0.637425	0.639094	1.06518	0.99998	0.860978	0.998203	1.43875	0.913662	1.67107	0.581509	0.315365	1	0.626685	0.56921	0.354677	1	1.98718	1	1.12466	1	0.565957
Solyc04g025300.3.1	Solyc04g025300.3.1 sgs3 innate immune response protein					7804900				0	0	0	0	0	0	0	0	0	0	0	0	0	0	0	0	0
Solyc04g025870.3.1	Solyc04g025870.3.1 AP-1 complex subunit gamma-2 (AHRD V3.3 *** AP1G2_ARATH)	1.18034e+08	155940000	127340000	364640000	1.26073e+08	165550000	131800000	135490000	0	0	0	0	0	0	0	0	0	0	0	0	0	0	0	0	0	1.32114	1	1.07884	1	3.08927	1	0.816596	1	2.33834	1	2.86351	1	1.31312	0.665459	1.04542	1	1.07469	0.999689	0.796134	1	0.818423	0.92996	1.028
Solyc04g025940.3.1;Solyc05g005750.3.1	Solyc04g025940.3.1 Trehalose-6-phosphate synthase-6 (AHRD V3.3 *** A0A0S2A6P6_HEVBR)	43226500				2.78543e+07				0	0	0	0	0	0	0	0	0	0	0	0	0	0	0	0	0
Solyc04g025990.3.1;Solyc04g025880.3.1;Solyc05g005740.3.1	Solyc04g025990.3.1 Potassium transporter (AHRD V3.3 *** M1B2Z4_SOLTU)	236390000	1.92327e+08	2.76693e+08	261070000	1.81563e+08		125093000	247190000	0	0	0	0	0	0	0	0	0	0	0	0	0	0	0	0	0	0.813599	0.975713	1.1705	0.999952	1.1044	1	1.43866	0.891269	1.35743	1	0.943536	1		1	0.688977	0.909104	1.36145	0.98933		1		1	1.97605
Solyc04g026020.3.1	Solyc04g026020.3.1 Sieve element occlusion c (AHRD V3.3 *** E2FKK0_9SOLN)						10955000			0	0	0	0	0	0	0	0	0	0	0	0	0	0	0	0	0
Solyc04g039820.2.1	Solyc04g039820.2.1 Acetyl-coenzyme A carboxylase carboxyl transferase subunit beta, chloroplastic (AHRD V3.3 *** ACCD_SOLBU)					105100000				0	0	0	0	0	0	0	0	0	0	0	0	0	0	0	0	0
Solyc04g039830.2.1	Solyc04g039830.2.1 Acetyl-coenzyme A carboxylase carboxyl transferase subunit beta, chloroplastic (AHRD V3.3 *** ACCD_SOLLC)					67052000				0	0	0	0	0	0	0	0	0	0	0	0	0	0	0	0	0
Solyc04g039850.1.1	Solyc04g039850.1.1 LOW QUALITY:ATP synthase subunit beta (AHRD V3.3 *-* ATCG00480.1)	3353000000	979680000	3.54461e+08	164480000	3.74133e+09	2.8543e+08		413910000	0	-1	0	0	0	0	-1	0	0	0	0	0	0	0	0	0	2	0.29218	1	0.105715	0.0169242	0.0490546	1	0.361813	1	0.167892	1	0.464028	1	0.0762909	0.0136068		1	0.110632	0.0835039		1	1.45013	0.900706
Solyc04g040160.3.1	Solyc04g040160.3.1 Pheophorbide A oxygenase, putative (AHRD V3.3 *** B9T573_RICCO)	1.10718e+09	205957000	140525000	4.14953e+07	1.12673e+09	250230000	7.26503e+07	93217500	0	-1	-1	0	0	0	0	-1	-1	0	0	0	0	0	0	0	4	0.186019	0.08672	0.126921	0.0406663	0.0374783	0.000321074	0.682303	0.999852	0.201476	0.210762	0.295288	0.391878	0.222086	0.125886	0.0644791	0.000838959	0.082733	0.0111943	0.290334	0.13142	0.372527	0.663226	1.2831
Solyc04g045340.3.1	Solyc04g045340.3.1 Phosphoglucomutase, putative (AHRD V3.3 *** B9SP64_RICCO)	2.11087e+09	5.08987e+08	1.53213e+09	1.53293e+09	2.21737e+09	1.30234e+09	982290000	9.55633e+08	0	0	0	0	0	0	0	0	0	0	0	0	0	0	0	0	0	0.241127	0.0673624	0.725831	0.991122	0.726207	0.972395	3.01016	0.258962	3.01172	0.335796	1.00052	1	0.587335	0.903972	0.442998	0.344347	0.430977	0.387883	0.754252	0.956245	0.733784	0.972106	0.972863
Solyc04g045470.3.1	Solyc04g045470.3.1 O-fucosyltransferase family protein (AHRD V3.3 *** AT1G35510.1)					1.15767e+07				0	0	0	0	0	0	0	0	0	0	0	0	0	0	0	0	0
Solyc04g045650.3.1	Solyc04g045650.3.1 Exostosin family protein (AHRD V3.3 *** AT1G67410.1)	5.56783e+07				4.03873e+07				0	0	0	0	0	0	0	0	0	0	0	0	0	0	0	0	0
Solyc04g047720.3.1	Solyc04g047720.3.1 ER membrane protein complex subunit-like protein (AHRD V3.3 *** AT1G65270.3)		57425000							0	0	0	0	0	0	0	0	0	0	0	0	0	0	0	0	0
Solyc04g047750.3.1	Solyc04g047750.3.1 Alpha-taxilin (AHRD V3.3 *** A0A0B0PMY2_GOSAR)	16009000								0	0	0	0	0	0	0	0	0	0	0	0	0	0	0	0	0
Solyc04g047770.3.1	Solyc04g047770.3.1 VHS domain-containing protein (AHRD V3.3 *** A0A061GBA9_THECC)	67185000	86739500		100150000	7.86527e+07	111120000	100993500		0	0	0	0	0	0	0	0	0	0	0	0	0	0	0	0	0	1.29105	0.524989		1	1.49066	1		1	1.15461	1		1	1.41279	0.219159	1.28404	0.499676		1	0.908869	0.994055		1
Solyc04g048900.3.1	Solyc04g048900.3.1 Calreticulin (AHRD V3.3 *** G7KRL3_MEDTR)	344610000	2.28903e+08	3.48373e+08	148969500	125950000	2.25953e+08	2.60103e+08	110500000	0	0	0	0	0	0	0	0	0	0	0	0	0	0	0	0	0	0.664239	0.920867	1.01092	1	0.432284	0.198056	1.52192	0.894678	0.650797	0.72181	0.427615	0.17748	1.79399	0.817663	2.06513	0.579552	0.877332	0.999984	1.15114	0.999798	0.489039	0.745148	0.424831
Solyc04g049070.3.1	Solyc04g049070.3.1 alpha glucosidase II	1.29546e+09	567610000	1.06984e+09	8.54397e+08	1.41988e+09	3.76357e+08	6.49167e+08	521050000	0	0	0	0	0	0	0	0	0	0	0	0	0	0	0	0	0	0.438152	0.517834	0.825838	0.999796	0.65953	0.954214	1.88482	0.769752	1.50525	0.979801	0.798618	0.997658	0.265063	0.0697006	0.457199	0.31624	0.366968	0.20111	1.72487	0.980588	1.38446	0.99815	0.802644
Solyc04g049130.3.1	Solyc04g049130.3.1 Iron-sulfur cluster biosynthesis family protein (AHRD V3.3 *** A0A097PNI2_SOLLC)	129540000	176470000	175810000	175430000	1.20023e+08	185600000	183950000	238590000	0	0	0	0	0	0	0	0	0	0	0	0	0	0	0	0	0	1.36228	1	1.35719	1	1.35425	1	0.99626	1	0.994107	1	0.997839	1	1.54637	1	1.53262	1	1.98786	1	0.99111	1	1.28551	1	1.29704
Solyc04g049180.3.1	Solyc04g049180.3.1 Transmembrane protein 115 (AHRD V3.3 *** A0A0B2NZA3_GLYSO)	52506000				39936000				0	0	0	0	0	0	0	0	0	0	0	0	0	0	0	0	0
Solyc04g049330.3.1;Solyc05g056020.3.1	Solyc04g049330.3.1 V-type proton ATPase subunit G (AHRD V3.3 *** A0A0B2RXB3_GLYSO)	5.31893e+07	111930000	43342000		8.95823e+07		128725000		0	0	0	0	0	0	0	0	0	0	0	0	0	0	0	0	0	2.10437	1	0.814863	1			0.387224	1						1	1.43695	0.609661				1
Solyc04g049380.3.1	Solyc04g049380.3.1 Protein kinase superfamily protein (AHRD V3.3 *** AT2G39190.2)	57985000	62244000			7.68217e+07		77055000		0	0	0	0	0	0	0	0	0	0	0	0	0	0	0	0	0
Solyc04g049390.3.1	Solyc04g049390.3.1 Kinase superfamily protein isoform 1 (AHRD V3.3 *-* A0A061FUY1_THECC)	1.71497e+07				16374000				0	0	0	0	0	0	0	0	0	0	0	0	0	0	0	0	0
Solyc04g049450.3.1	Solyc04g049450.3.1 Protein disulfide-isomerase (AHRD V3.3 *** K4BRS2_SOLLC)	1.97183e+09	767610000	1.90527e+09	1.12764e+09	1815200000	1.34473e+09	1.42968e+09	603830000	-1	0	0	0	0	0	0	0	-1	0	0	0	0	0	0	0	2	0.389287	0.0434851	0.966241	1	0.571872	0.544461	2.48208	0.0554292	1.46902	0.747245	0.591852	0.621258	0.740818	0.96691	0.787618	0.983085	0.332652	0.0206064	1.06317	1	0.449033	0.132531	0.422352
Solyc04g049490.3.1	Solyc04g049490.3.1 Membrane trafficking VPS53 family protein (AHRD V3.3 *** AT1G50500.4)	1.83357e+08	23377000	65939000	28610000	167350000	55996000	43778500	39188500	0	0	0	0	0	0	0	0	0	0	0	0	0	0	0	0	0	0.127495	1	0.359622	0.41662	0.156035	1	2.82068	1	1.22385	1	0.433886	1	0.334604	1	0.261598	0.189112	0.234171	0.206929	0.781815	1	0.699845	1	0.895154
Solyc04g049720.3.1	Solyc04g049720.3.1 Leukotriene A-4 hydrolase, putative (AHRD V3.3 *** B9SD61_RICCO)	88099000				4.94613e+07				0	0	0	0	0	0	0	0	0	0	0	0	0	0	0	0	0
Solyc04g049770.3.1	Solyc04g049770.3.1 Regulator of nonsense transcripts 2 (AHRD V3.3 *** W9QEG3_9ROSA)	68973000				67326000				0	0	0	0	0	0	0	0	0	0	0	0	0	0	0	0	0
Solyc04g050040.3.1	Solyc04g050040.3.1 mitochondrial substrate carrier family protein (AHRD V3.3 *** AT2G35800.1)	77871000	91774000	72500000		115692000		23715000	68015500	0	0	0	0	0	0	0	0	0	0	0	0	0	0	0	0	0	1.17854	1	0.931027	1		1	0.789984	1		1		1		1	0.204984	1	0.587901	0.465537		1		1	2.86804
Solyc04g050190.3.1	Solyc04g050190.3.1 heme oxygenase-like, multi-helical (AHRD V3.3 *** AT5G32470.1)	1.11687e+09	3.21612e+08	1.17682e+08	77660500	1753330000	3.18133e+08	367755000		0	-1	-1	0	0	0	0	0	0	0	0	0	0	0	0	0	2	0.287959	0.177769	0.105368	0.0364965	0.0695343	0.0318488	0.365912	0.966696	0.241473	0.852407	0.65992	0.99953	0.181445	0.184152	0.209747	0.502956		1	1.15598	0.999617		1
Solyc04g050240.3.1	Solyc04g050240.3.1 Vacuolar protein sorting-associated (AHRD V3.3 *** J7G2X3_ROSRU)	2.04493e+07								0	0	0	0	0	0	0	0	0	0	0	0	0	0	0	0	0
Solyc04g050510.3.1	Solyc04g050510.3.1 Translational activator GCN1, putative (AHRD V3.3 *** B9S7P8_RICCO)	1.13158e+09	47747000	2.40332e+08	1.74393e+08	1.22104e+09	6.84523e+07	8.72667e+07	1.09358e+08	-1	-1	-1	0	0	0	-1	-1	-1	0	0	0	0	0	0	0	6	0.0421949	4.26953e-05	0.212385	0.0178264	0.154114	0.00399658	5.03344	0.0746699	3.65245	0.27134	0.725636	0.992655	0.0560608	8.21889e-05	0.0714693	0.000309551	0.0895619	0.00103302	1.27485	0.993909	1.59758	0.848548	1.25315
Solyc04g050520.3.1	Solyc04g050520.3.1 Translational activator GCN1-like protein (AHRD V3.3 *** A0A072U5F0_MEDTR)	900740000	98913000	231840000	117839000	968950000	2.06113e+08	202935000	139560000	-1	0	-1	0	0	0	0	0	-1	0	0	0	0	0	0	0	3	0.109813	0.00606308	0.257388	0.110472	0.130825	0.00461654	2.34388	0.75595	1.19134	1	0.508277	0.674067	0.212718	0.0867973	0.209438	0.105678	0.144032	0.00782007	0.98458	0.999998	0.677103	0.884225	0.687708
Solyc04g050620.3.1;Solyc04g050574.1.1;Solyc12g044983.1.1;Solyc12g042480.2.1;Solyc04g054260.3.1	Solyc04g050620.3.1 Cytochrome P450 family protein (AHRD V3.3 *** B9HFW6_POPTR)	76435000				64381000	125370000			0	0	0	0	0	0	0	0	0	0	0	0	0	0	0	0	0
Solyc04g050850.2.1;Solyc01g017410.2.1	Solyc04g050850.2.1 Protein Ycf2 (AHRD V3.3 *-* YCF2_COFAR)	67778000				77279000				0	0	0	0	0	0	0	0	0	0	0	0	0	0	0	0	0
Solyc04g051190.3.1	Solyc04g051190.3.1 CYP97A29	16268000				1.66093e+07				0	0	0	0	0	0	0	0	0	0	0	0	0	0	0	0	0
Solyc04g051310.3.1	Solyc04g051310.3.1 transmembrane protein (AHRD V3.3 *** AT5G16520.1)	1.59473e+08		137890000		254910000	1.49563e+08	181115000	76212500	0	0	0	0	0	0	0	0	-1	0	0	0	0	0	0	0	1		1	0.864659	0.997133		1		1		1		1	0.58673	0.218602	0.710506	0.807947	0.298978	0.00496866	1.21096	0.963129	0.509567	0.131495	0.420796
Solyc04g051370.3.1;Solyc04g012040.3.1	Solyc04g051370.3.1 26S proteasome non-ATPase regulatory subunit (AHRD V3.3 *** A0A0K9PTB7_ZOSMR)	702370000	1.02613e+08	61285000	88705000	6.13407e+08	1.58987e+08	1.17835e+08	48500500	-1	-1	-1	0	0	0	-1	-1	-1	0	-1	0	0	0	0	0	7	0.146096	0.000171909	0.0872546	1.0292e-05	0.126294	8.39931e-05	0.597242	0.638134	0.864459	0.999801	1.44742	0.864242	0.259186	0.00573422	0.192099	0.000812282	0.0790674	2.29844e-05	0.741161	0.954877	0.30506	0.0341052	0.411598
Solyc04g051510.1.1	Solyc04g051510.1.1 curl-3	35245000				3.58697e+07				0	0	0	0	0	0	0	0	0	0	0	0	0	0	0	0	0
Solyc04g051570.3.1	Solyc04g051570.3.1 spatacsin carboxy-terminus protein (AHRD V3.3 *** AT4G39420.2)	3.43633e+07				38074500				0	0	0	0	0	0	0	0	0	0	0	0	0	0	0	0	0
Solyc04g051670.3.1	Solyc04g051670.3.1 RNA cytidine acetyltransferase (AHRD V3.3 *** K4BSC6_SOLLC)	20996000				18730000				0	0	0	0	0	0	0	0	0	0	0	0	0	0	0	0	0
Solyc04g051830.3.1	Solyc04g051830.3.1 Developmentally-regulated GTP-binding protein 1 (AHRD V3.3 *** A0A0B2PPN5_GLYSO)	28093000				27085000				0	0	0	0	0	0	0	0	0	0	0	0	0	0	0	0	0
Solyc04g053120.3.1	Solyc04g053120.3.1 4-alpha-glucanotransferase (AHRD V3.3 *** K4BSG9_SOLLC)	90254000		138820000	106800000	106931000	97602000	100520000		0	0	0	0	0	0	0	0	0	0	0	0	0	0	0	0	0		1	1.5381	1	1.18333	1		1		1	0.769342	1	0.912757	1	0.940045	1		1	1.0299	1		1
Solyc04g054180.3.1	Solyc04g054180.3.1 Myosin-H heavy chain (AHRD V3.3 *** A0A151TQJ2_CAJCA)	1.70657e+07				13879000			21594000	0	0	0	0	0	0	0	0	0	0	0	0	0	0	0	0	0
Solyc04g054190.3.1	Solyc04g054190.3.1 ABC1 protein (AHRD V3.3 *** D2XP29_MAIZE)	4.26923e+08	78068000	7.17523e+07	8.82953e+07	552140000	8.28993e+07	70200500	63966000	0	-1	-1	0	0	0	-1	-1	-1	0	0	0	0	0	0	0	5	0.182862	1	0.168068	0.00412941	0.206818	0.00675893	0.9191	1	1.13101	1	1.23056	0.999985	0.150142	0.00228137	0.127143	0.00412117	0.115851	0.000953886	0.846816	0.999998	0.771611	0.999106	0.91119
Solyc04g054310.3.1	Solyc04g054310.3.1 Alanine-glyoxylate aminotransferase, putative (AHRD V3.3 *** B9T1D1_RICCO)	151928500				72327000			425210000	0	0	0	0	0	0	0	0	0	0	0	0	0	0	0	0	0
Solyc04g054475.1.1	Solyc04g054475.1.1 Formation of crista junctions protein 1 (AHRD V3.3 *** A0A1D1ZJH3_9ARAE)	430230000	225790000	375770000	291115000	5.56117e+08	148467000	199908000	134097000	0	0	0	0	0	0	0	0	0	0	0	0	0	0	0	0	0	0.524812	1	0.873417	1	0.67665	0.981631	1.66425	1	1.28932	1	0.774716	0.990719	0.266971	0.184126	0.359471	0.452438	0.241131	0.256528	1.34648	0.999881	0.903211	1	0.670794
Solyc04g054480.3.1	Solyc04g054480.3.1 U-box domain-containing protein (AHRD V3.3 *** A0A0K9NX58_ZOSMR)	1.96117e+09	76158500	9.19483e+07	22592000	3.01633e+09	3.54197e+08	60602000		-1	-1	-1	0	0	0	-1	-1	0	-1	0	0	0	0	0	0	6	0.0388331	0.000241798	0.0468843	0.000101785	0.0115196	1.80448e-06	1.20733	0.999999	0.296644	0.201139	0.245703	0.0869489	0.117426	0.00234664	0.0200913	3.81645e-06		1	0.171097	0.00820998		1
Solyc04g054980.3.1	Solyc04g054980.3.1 PLAT domain-containing protein 1 (AHRD V3.3 *** PLAT1_ARATH)	90725000				76524000				0	0	0	0	0	0	0	0	0	0	0	0	0	0	0	0	0
Solyc04g054990.3.1;Solyc03g096550.3.1	Solyc04g054990.3.1 PLAT domain-containing protein 1 (AHRD V3.3 *** PLAT1_ARATH)	6.32017e+07	176830000	116640000	256540000	6.97783e+07		221210000		0	0	0	0	0	0	0	0	0	0	0	0	0	0	0	0	0	2.79787	1	1.84552	1	4.05907	1	0.659617	1	1.45077	1	2.19942	1		1	3.17018	1		1		1		1
Solyc04g055090.1.1	Solyc04g055090.1.1 LOW QUALITY:Transmembrane protein, putative (AHRD V3.3 *** G7J3T5_MEDTR)	4.53177e+07				4.99173e+07	40857000	52497000		0	0	0	0	0	0	0	0	0	0	0	0	0	0	0	0	0
Solyc04g055120.3.1	Solyc04g055120.3.1 peroxisomal ABC transporter 1 (AHRD V3.3 *** AT4G39850.4)	4.03343e+08		178520000	48700000	383620000	8.20633e+07	93238500	104021000	0	-1	-1	0	0	-1	-1	-1	-1	0	0	0	0	0	0	0	6		1	0.442601	0.0130152	0.120741	7.41874e-06		1		1	0.272799	0.00113462	0.213918	5.8032e-05	0.243049	0.000443814	0.271156	0.000233293	1.13618	0.996293	1.26757	0.951211	1.11564
Solyc04g055170.3.1	Solyc04g055170.3.1 annexin p35	16085000				17164000				0	0	0	0	0	0	0	0	0	0	0	0	0	0	0	0	0
Solyc04g055200.3.1	Solyc04g055200.3.1 Asparagine synthetase, putative (AHRD V3.3 *** B9SZ39_RICCO)	39766000			34094000	2.42287e+07	32348000	26396500		0	0	0	0	0	0	0	0	0	0	0	0	0	0	0	0	0
Solyc04g056270.3.1;Solyc01g057270.3.1;Solyc01g105230.3.1	Solyc04g056270.3.1 ER66	104728000				9.38397e+07				0	0	0	0	0	0	0	0	0	0	0	0	0	0	0	0	0
Solyc04g056390.3.1;Solyc05g055760.3.1	Solyc04g056390.3.1 isopentenyl diphosphate isomerase;Solyc05g055760.3.1 isopentenyl diphosphate isomerase					5608700				0	0	0	0	0	0	0	0	0	0	0	0	0	0	0	0	0
Solyc04g056560.3.1;Solyc10g076320.2.1;Solyc10g085370.2.1;Solyc05g055790.3.1;Solyc07g054300.3.1	Solyc04g056560.3.1 Protein phosphatase-2c, putative (AHRD V3.3 *** B9RM68_RICCO)	279160000	8.12337e+07	4.33117e+08	399950000	2.84553e+08	2.32947e+08	326020000	1.69906e+08	-1	0	0	1	1	0	0	0	0	0	0	0	0	1	0	-1	5	0.290993	0.0030094	1.5515	0.653003	1.43269	0.822909	5.33174	0.000114686	4.92345	0.000199801	0.923423	0.999978	0.81864	0.980242	1.14573	0.999373	0.597098	0.253764	1.39955	0.831124	0.729379	0.739248	0.521153
Solyc04g056610.3.1	Solyc04g056610.3.1 Isopentenyl-diphosphate delta-isomerase (AHRD V3.3 *** A0A0B0PDY5_GOSAR)	21203000				2.51403e+07				0	0	0	0	0	0	0	0	0	0	0	0	0	0	0	0	0
Solyc04g056630.3.1	Solyc04g056630.3.1 CBS domain-containing family protein (AHRD V3.3 *** B9N159_POPTR)	33522000				3.79583e+07	49790000	52850000		0	0	0	0	0	0	0	0	0	0	0	0	0	0	0	0	0
Solyc04g057960.3.1	Solyc04g057960.3.1 Peroxisome biogenesis protein 1 (AHRD V3.3 *** A0A061GC53_THECC)					3752300				0	0	0	0	0	0	0	0	0	0	0	0	0	0	0	0	0
Solyc04g058070.3.1;Solyc04g058065.1.1	Solyc04g058070.3.1 UDP-sugar pyrophosphorylase (AHRD V3.3 *** AT5G52560.1)	1.34053e+08	89308000	98411500	249387000	2.06653e+08	178210000	94478000	1.15545e+08	0	0	0	0	0	0	0	0	0	0	0	0	0	0	0	0	0	0.666212	0.954009	0.734122	0.993678	1.86036	0.973082	1.10193	0.999983	2.79244	0.566805	2.53412	0.747799	0.862362	0.99992	0.457181	1	0.559126	0.800658	0.53015	1	0.648366	0.940945	1.22299
Solyc04g063230.3.1	Solyc04g063230.3.1 S-adenosyl-L-methionine-dependent methyltransferases superfamily protein (AHRD V3.3 *** AT5G64030.1)	8.12127e+08	89597000	93881000	111107000	1.21087e+09	211980000	1.1043e+08	156160000	-1	-1	-1	0	0	0	-1	-1	0	0	0	0	0	0	0	0	5	0.110324	0.000470716	0.115599	0.000460144	0.13681	0.00255196	1.04781	1	1.24008	0.999899	1.18349	0.999873	0.175065	0.00242392	0.0911994	9.54877e-05	0.128965	1	0.520947	0.454693	0.736673	1	1.4141
Solyc04g063280.3.1	Solyc04g063280.3.1 ENTH/VHS/GAT family protein (AHRD V3.3 *** A0A072V220_MEDTR)	3.51053e+07				49187000	88878000	73577000		0	0	0	0	0	0	0	0	0	0	0	0	0	0	0	0	0
Solyc04g074300.3.1;Solyc04g063290.3.1	Solyc04g074300.3.1 40S ribosomal protein S2 (AHRD V3.3 *** K7WJZ4_SOLTU);Solyc04g063290.3.1 40S ribosomal protein S2 (AHRD V3.3 *** K7WJZ4_SOLTU)	7.65927e+08	333875500	4.46073e+08	793110000	452820000	406980000	470640000	6.20527e+08	0	0	0	0	0	0	0	0	0	0	0	0	0	0	0	0	0	0.435911	0.45885	0.582397	0.953907	1.03549	0.999986	1.33605	0.937516	2.37547	0.60906	1.77798	0.991888	0.898768	0.999678	1.03935	1	1.37036	0.999618	1.15642	0.999923	1.52471	0.976312	1.31847
Solyc04g063360.3.1;Solyc10g078320.2.1	Solyc04g063360.3.1 ATP-dependent zinc metalloprotease FTSH (AHRD V3.3 *** W9S040_9ROSA)	4.18663e+08	31923000	20465500	41439500	5.85927e+08	7.84247e+07	21356000	34176500	0	-1	-1	0	0	0	-1	0	-1	0	0	0	0	0	0	0	4	0.0762498	1	0.048883	2.56415e-05	0.0989805	0.000165845	0.641089	1	1.29811	1	2.02485	0.499051	0.133847	0.0002522	0.0364482	1	0.058329	3.81332e-05	0.272312	1	0.435788	0.143409	1.60032
Solyc04g064490.3.1	Solyc04g064490.3.1 Hexosyltransferase (AHRD V3.3 *** K4BT40_SOLLC)	3.48043e+08	143067000	1.49017e+08	109243000	230390000	7.94517e+07	118770000	58676000	-1	-1	-1	0	0	0	-1	0	0	0	0	0	0	0	0	0	4	0.411061	0.0349708	0.428155	0.0380594	0.313878	0.00513237	1.04159	0.999707	0.763579	0.997045	0.733092	0.907448	0.344857	0.00799048	0.515517	0.262045	0.254681	1	1.49487	0.693255	0.738512	1	0.49403
Solyc04g064680.3.1	Solyc04g064680.3.1 Exostosin family protein (AHRD V3.3 *** AT1G21480.1)	1.41003e+08	140255000	142745000	77626000	137980000	1.25017e+08		104205000	0	0	0	0	0	0	0	0	0	0	0	0	0	0	0	0	0	0.994693	1	1.01235	0.999997	0.550526	1	1.01775	1	0.553463	1	0.543809	1	0.906049	0.977246		1	0.755218	0.368622		1	0.833529	0.782232
Solyc04g064763.1.1	Solyc04g064763.1.1 Zinc finger CCCH domain-containing protein 38 (AHRD V3.3 *** W9QM16_9ROSA)	13999000								0	0	0	0	0	0	0	0	0	0	0	0	0	0	0	0	0
Solyc04g064790.3.1	Solyc04g064790.3.1 Hexosyltransferase (AHRD V3.3 *** K4BT70_SOLLC)	150120000	150540000	103780000		128750000		92318000		0	0	0	0	0	0	0	0	0	0	0	0	0	0	0	0	0	1.0028	1	0.691314	1			0.689385	1						1	0.717033	1				1
Solyc04g064810.3.1	Solyc04g064810.3.1 integral membrane metal-binding family protein (DUF2296) (AHRD V3.3 *** AT4G31080.1)	97618000	166990000	77469000		95620000	153515000	175540000	136230000	0	0	0	0	0	0	0	0	0	0	0	0	0	0	0	0	0	1.71065	0.362281	0.793593	1		1	0.463914	1		1		1	1.60547	0.613507	1.83581	0.373016	1.4247	0.843801	1.14347	0.999615	0.887405	0.999762	0.776062
Solyc04g064820.3.1	Solyc04g064820.3.1 vacuolar protein sorting 45 (AHRD V3.3 *** AT1G77140.1)	98529000	73574500	110420500	69360000	1.57623e+08	1.04299e+08	92392000	6.38077e+07	0	0	0	0	0	0	0	0	0	0	0	0	0	0	0	0	0	0.746729	0.998897	1.12069	0.999994	0.703955	0.805935	1.5008	0.993644	0.942718	0.985908	0.628144	0.754681	0.6617	0.979651	0.586157	1	0.404811	0.399234	0.885835	1	0.611774	0.867249	0.690619
Solyc04g070980.3.1	Solyc04g070980.3.1 cycloartenol synthase 1	3.59265e+08	154030000			365620000				0	0	0	0	0	0	0	0	0	0	0	0	0	0	0	0	0
Solyc04g070983.1.1	Solyc04g070983.1.1 Terpene cyclase/mutase family member (AHRD V3.3 *** K4BT90_SOLLC)	3.57528e+08	54441000	70309000	62946000	330400000				0	0	0	0	0	0	0	0	0	0	0	0	0	0	0	0	0
Solyc04g070987.1.1	Solyc04g070987.1.1 Terpene cyclase/mutase family member (AHRD V3.3 *-* B1PLH3_SOLLC)	159573000				1.96387e+08				0	0	0	0	0	0	0	0	0	0	0	0	0	0	0	0	0
Solyc04g071150.3.1	Solyc04g071150.3.1 Cytochrome P450 family protein (AHRD V3.3 *** A0A072U8X2_MEDTR)	4.83167e+07	178800000	211510000	3.99967e+08	43073500		304950000	3.73007e+08	0	0	1	0	0	0	0	0	1	0	0	0	0	0	0	0	2	3.70059	1	4.37758	0.0585793	8.27803	0.0106213	1.18294	1	2.23695	1	1.89101	0.922208		1	7.07976	0.0639559	8.65977	0.0189302		1		1	1.22317
Solyc04g071320.3.1	Solyc04g071320.3.1 ubiquitin interaction motif-containing protein (AHRD V3.3 *** AT1G43690.1)	136390000	130550000	7.68203e+07	105670000	1.46577e+08	140350000	1.11147e+08	84321000	0	-1	0	0	0	0	0	0	0	0	0	0	0	0	0	0	1	0.957182	1	0.56324	0.0231092	0.774764	1	0.588436	1	0.809422	1	1.37555	1	0.957519	0.999996	0.758283	0.475288	0.575269	1	0.791925	0.71738	0.600791	1	0.758646
Solyc04g071340.4.1	Solyc04g071340.4.1 fructose-1%2C6-bisphosphatase%2C cytosolic	15065000								0	0	0	0	0	0	0	0	0	0	0	0	0	0	0	0	0
Solyc04g071350.3.1;Solyc12g056525.1.1	Solyc04g071350.3.1 Exocyst complex component, putative (AHRD V3.3 *** B9T2G4_RICCO)	539170000	88517000	9.47973e+07	1.32063e+08	7.88103e+08	223350000	161400000	68204000	-1	-1	-1	0	0	0	-1	-1	-1	0	0	0	0	0	0	0	6	0.164173	0.009378	0.175821	0.00233457	0.244938	0.0258402	1.07095	0.999999	1.49195	0.975537	1.39311	0.890431	0.283402	0.0339527	0.204795	0.00869495	0.086542	0.000111917	0.722633	0.99454	0.305368	0.0896594	0.422577
Solyc04g071540.3.1	Solyc04g071540.3.1 Sterol glucosyltransferase (AHRD V3.3 *** Q2I015_9SOLA)	2.18293e+08	239110000	283280000	2.47863e+08	4.37943e+08	2.46687e+08	279400000	5.86677e+08	0	0	0	0	0	0	0	0	0	0	1	1	1	0	0	1	4	1.09536	0.999931	1.2977	0.818227	1.13546	0.994304	1.18473	0.977358	1.03661	0.999987	0.874976	0.994776	0.563284	0.0542536	0.637982	0.14306	1.33962	0.651877	1.13261	0.998986	2.37823	0.00204429	2.09977
Solyc04g071610.3.1	Solyc04g071610.3.1 Abscicic acid stress ripening 1	4.13507e+07		36225000		3.72467e+07	5.76487e+07	97997000		0	0	0	0	0	0	0	0	0	0	0	0	0	0	0	0	0		1	0.876044	1				1					1.54775	0.062527	2.63103	1			1.6999	1
Solyc04g071615.1.1;Solyc04g071620.3.1	Solyc04g071615.1.1 ASR4 (AHRD V3.3 *** Q2QJT5_SOLLC)	25521000	156760000	1.3793e+08	1.83438e+08	1.70883e+07	1.46227e+08	1.29534e+08	119200000	0	1	1	0	0	0	1	1	0	0	0	0	0	0	0	0	4	6.14239	1	5.40458	0.0158565	7.18774	0.00843219	0.879882	1	1.17019	1	1.32993	0.999892	8.55711	0.00406397	7.58024	0.0117053	6.97552	1	0.885842	0.996752	0.815173	1	0.920224
Solyc04g071650.3.1	Solyc04g071650.3.1 Cellulose synthase (AHRD V3.3 *** M1A8I3_SOLTU)	9.41667e+08	33208600	35106000	40055000	1.69337e+09	2.27857e+07	10470800	58928000	-1	0	0	0	0	0	-1	-1	0	0	0	0	0	0	0	0	3	0.0352658	0.027386	0.0372807	1	0.0425363	1	1.05714	1	1.20616	1	1.14097	1	0.0134558	0.0046194	0.00618342	0.00334014	0.0347993	1	0.459535	0.982371	2.58619	1	5.62784
Solyc04g071730.3.1;Solyc03g033850.3.1	Solyc04g071730.3.1 Syntaxin-81-like protein (AHRD V3.3 *** A0A0B0PVL2_GOSAR)	20270000				2.12933e+07				0	0	0	0	0	0	0	0	0	0	0	0	0	0	0	0	0
Solyc04g071800.3.1;Solyc04g071790.2.1;Solyc04g071780.3.1;Solyc04g071807.1.1;Solyc04g071820.3.1;Solyc04g071825.1.1	Solyc04g071800.3.1 Cytochrome P450 (AHRD V3.3 *** A0A0B0NSU6_GOSAR)	990880000	675400000	7.18103e+08	1.49613e+08	433610000	450970000	6.42067e+08		0	0	-1	0	-1	-1	0	0	0	0	0	0	0	0	0	0	3	0.681616	0.955191	0.724713	0.999829	0.15099	0.00705259	1.06323	0.997423	0.221518	0.0474337	0.208345	0.0150296	1.04004	1	1.48075	0.963004		1	1.42375	0.953685		1
Solyc04g071860.3.1	Solyc04g071860.3.1 S-acyltransferase (AHRD V3.3 *** K4BTH3_SOLLC)	3.30863e+07				41879000				0	0	0	0	0	0	0	0	0	0	0	0	0	0	0	0	0
Solyc04g071880.3.1	Solyc04g071880.3.1 Pyrophosphate-energized membrane proton pump (AHRD V3.3 *** G5DWK6_SILLA)	1.2193e+09	4.64037e+08	477390000	2.2391e+08	1.01907e+09	530760000	5.55217e+08	2.59317e+08	0	0	-1	0	0	0	0	0	-1	0	0	0	0	0	0	0	2	0.380575	0.1563	0.391527	0.356665	0.183637	0.00949821	1.02878	0.999186	0.482526	0.79661	0.469029	0.488527	0.52083	0.774688	0.544829	0.824908	0.254465	0.0423612	1.04608	1	0.488576	0.506595	0.467055
Solyc04g071890.3.1	Solyc04g071890.3.1 Peroxidase (AHRD V3.3 *** K4BTH6_SOLLC)	13774000				15499000				0	0	0	0	0	0	0	0	0	0	0	0	0	0	0	0	0
Solyc04g071900.3.1	Solyc04g071900.3.1 Peroxidase (AHRD V3.3 *** K4BTH7_SOLLC)	5.25547e+07	89628000			7.95777e+07	122565000	110380000	82823000	0	0	0	0	0	0	0	0	0	0	0	0	0	0	0	0	0	1.70542	1		1		1		1		1		1	1.54019	0.762045	1.38707	1	1.04078	1	0.900583	1	0.675748	1	0.750344
Solyc04g072030.1.1;Solyc04g072090.1.1;Solyc04g072065.1.1;Solyc04g072100.1.1	Solyc04g072030.1.1 Dynamin-related protein (AHRD V3.3 *** A0A1B0UTC3_TOBAC)	5.05793e+08	133115000	6.61543e+07	4.54193e+07	6.40927e+08	57733500	17158000	5.43973e+07	-1	-1	-1	0	0	0	-1	-1	-1	0	0	0	0	0	-1	0	7	0.263181	0.0246221	0.130793	0.000563416	0.0897982	0.000103966	0.496971	0.735592	0.341204	0.226622	0.686566	0.935398	0.0900782	0.000228788	0.0267706	2.57701e-06	0.0848729	4.77434e-05	0.297193	0.0968302	0.942214	0.999992	3.17038
Solyc04g072050.3.1	Solyc04g072050.3.1 Transmembrane protein, putative (AHRD V3.3 *** I3SNC1_MEDTR)	26503800				1.80547e+07				0	0	0	0	0	0	0	0	0	0	0	0	0	0	0	0	0
Solyc04g072060.3.1	Solyc04g072060.3.1 Rab family GTPase (AHRD V3.3 *** D8RRT7_SELML)	14433000								0	0	0	0	0	0	0	0	0	0	0	0	0	0	0	0	0
Solyc04g072290.3.1	Solyc04g072290.3.1 Exocyst complex component SEC6 (AHRD V3.3 *** SEC6_ARATH)	428410000	269705000	1.78087e+08	1.45721e+08	5.58637e+08	2.84123e+08	1.43525e+08	9.58813e+07	0	0	0	0	0	0	0	0	-1	0	0	0	0	0	0	0	1	0.629549	0.915846	0.415692	0.518583	0.340145	0.146027	0.660302	0.998842	0.540299	0.8596	0.818261	0.982368	0.508601	0.634325	0.25692	0.0530079	0.171635	0.0191806	0.505149	0.705073	0.337464	0.393253	0.668048
Solyc04g072560.3.1	Solyc04g072560.3.1 Regulator of Vps4 activity in the MVB pathway protein (AHRD V3.3 *** A0A061FL82_THECC)	6.36377e+07		170040000	194860000	74907000	139075000	85079000	110030000	0	0	0	0	0	0	0	0	0	0	0	0	0	0	0	0	0		1	2.672	0.051932	3.06202	1		1		1	1.14597	1	1.85664	0.251532	1.1358	1	1.46889	1	0.611749	1	0.791156	1	1.29327
Solyc04g072570.3.1;Solyc10g047140.2.1;Solyc04g039730.3.1	Solyc04g072570.3.1 Receptor-like kinase (AHRD V3.3 *** A0A0K9PIY0_ZOSMR);Solyc10g047140.2.1 Receptor-like kinase (AHRD V3.3 *** A0A0K9PIY0_ZOSMR)	1.2548e+07				2.45907e+07				0	0	0	0	0	0	0	0	0	0	0	0	0	0	0	0	0
Solyc04g072630.3.1	Solyc04g072630.3.1 F-box and Leucine Rich Repeat domains containing protein, putative isoform 1 (AHRD V3.3 *** A0A061FNK3_THECC)	23141500								0	0	0	0	0	0	0	0	0	0	0	0	0	0	0	0	0
Solyc04g072850.3.1	Solyc04g072850.3.1 Beta-D-xylosidase (AHRD V3.3 *** H1AC33_SOLLC)	1.94673e+08	193355000	266010000	2.62323e+08	2.51043e+08	151050000	1.38933e+08	123120000	0	0	0	0	0	0	0	0	0	0	0	0	0	0	0	0	0	0.993228	1	1.36644	0.924888	1.34751	0.987547	1.37576	0.961267	1.35669	0.995755	0.986141	0.999784	0.601689	0.490967	0.553421	0.28706	0.490433	0.259535	0.919779	0.999813	0.815094	0.995017	0.886185
Solyc04g072910.3.1	Solyc04g072910.3.1 Endoplasmic reticulum vesicle transporter protein (AHRD V3.3 *** AT1G36050.2)	1.89903e+08		98091000	259000000	180710000		2.74167e+08	316900000	0	0	0	0	0	0	0	0	0	0	0	0	0	0	0	0	0			0.516531	1	1.36385	0.942111					2.64041	1			1.51716	0.810099	1.75364	0.580015					1.15587
Solyc04g073990.3.1	Solyc04g073990.3.1 annexin p34	39917000								0	0	0	0	0	0	0	0	0	0	0	0	0	0	0	0	0
Solyc04g074090.3.1	Solyc04g074090.3.1 Nucleolar complex protein 3 like (AHRD V3.3 *** A0A0B2PDL3_GLYSO)					6646300				0	0	0	0	0	0	0	0	0	0	0	0	0	0	0	0	0
Solyc04g074180.4.1	Solyc04g074180.4.1 cryptochrome 1					12512500				0	0	0	0	0	0	0	0	0	0	0	0	0	0	0	0	0
Solyc04g074290.3.1	Solyc04g074290.3.1 S-adenosyl-L-methionine-dependent methyltransferases superfamily protein (AHRD V3.3 *** AT1G78240.2)	1.59612e+09	4.25593e+08	6.05653e+08	152895000	1.89643e+09	4.18043e+08	376400000	1.34698e+08	0	0	-1	0	0	0	-1	-1	-1	0	0	0	0	0	0	0	4	0.266643	0.0624445	0.379454	0.42932	0.0957919	0.00502339	1.42308	0.913335	0.359251	0.681825	0.252446	0.166353	0.220437	0.0394562	0.198478	0.0224622	0.0710272	0.000210812	0.900385	0.999981	0.322211	0.14866	0.35786
Solyc04g074480.3.1	Solyc04g074480.3.1 DAHP synthase 2 precursor	3.47957e+08	52451500	38050000	47646000	372950000	4.52367e+07	57374500	6.54417e+07	-1	0	0	0	0	0	-1	-1	-1	0	0	0	0	0	0	0	4	0.150741	0.0376021	0.109353	1	0.136931	1	0.725432	1	0.908382	1	1.25219	1	0.121294	0.00775249	0.15384	0.036401	0.17547	0.0121245	1.26832	0.998928	1.44665	0.999969	1.14061
Solyc04g074550.3.1	Solyc04g074550.3.1 Cytochrome c oxidase subunit 6B (AHRD V3.3 *** A0A151TZY7_CAJCA)	9.93747e+08	4.83197e+08	2.89697e+08	302890000	1.73337e+09	555760000	5.70193e+08	1.63677e+08	0	-1	0	0	0	0	-1	-1	-1	0	-1	-1	0	0	0	0	6	0.486237	0.176107	0.29152	0.00563863	0.304796	1	0.599542	0.5359	0.626846	1	1.04554	1	0.320625	0.0132844	0.328951	0.0223599	0.094427	1.35316e-05	1.02597	0.999986	0.29451	0.0132473	0.287055
Solyc04g074720.3.1	Solyc04g074720.3.1 FAM91A1-like protein (AHRD V3.3 *** G7J6Q2_MEDTR)	47313000				4.39383e+07				0	0	0	0	0	0	0	0	0	0	0	0	0	0	0	0	0
Solyc04g074850.3.1;Solyc04g074840.3.1;Solyc07g006740.3.1;Solyc11g010380.2.1	Solyc04g074850.3.1 ripening regulated protein DDTFR18;Solyc04g074840.3.1 Protein DETOXIFICATION (AHRD V3.3 *** K4BU22_SOLLC);Solyc07g006740.3.1 Protein DETOXIFICATION (AHRD V3.3 *** K4CBE5_SOLLC);Solyc11g010380.2.1 Protein DETOXIFICATION (AHRD V3.3 *** K4D					1600800				0	0	0	0	0	0	0	0	0	0	0	0	0	0	0	0	0
Solyc04g074980.3.1	Solyc04g074980.3.1 TRANSPORT INHIBITOR RESPONSE 1 protein, putative (AHRD V3.3 *** B9RJT7_RICCO)					20193000				0	0	0	0	0	0	0	0	0	0	0	0	0	0	0	0	0
Solyc04g076060.3.1;Solyc11g010470.2.1;Solyc12g057110.2.1;Solyc03g034180.3.1;Solyc12g010860.2.1;Solyc05g012420.3.1	Solyc04g076060.3.1 tft10	7.25657e+07				67091000				0	0	0	0	0	0	0	0	0	0	0	0	0	0	0	0	0
Solyc04g076090.3.1	Solyc04g076090.3.1 glucose-6-phosphate isomerase	4.76877e+07		56238000	94377000	47957000		48853000	147920000	0	0	0	0	0	0	0	0	0	0	0	0	0	0	0	0	0			1.1793	1	1.97907	1					1.67817	1			1.01868	1	3.08443	1					3.02786
Solyc04g076190.1.1	Solyc04g076190.1.1 Aspartic proteinase nepenthesin-1 (AHRD V3.3 *** W9S5L1_9ROSA)	2.24707e+07				2.23747e+07				0	0	0	0	0	0	0	0	0	0	0	0	0	0	0	0	0
Solyc04g076230.3.1	Solyc04g076230.3.1 AP-4 complex subunit mu (AHRD V3.3 *** AP4M_ARATH)	4.47183e+08	135320000	7.03723e+07	182070000	617010000	1.27193e+08	1.31023e+08	75251000	0	-1	0	0	0	0	-1	-1	0	0	0	0	0	0	0	0	3	0.302605	0.0814038	0.157368	0.0089617	0.407148	0.194966	0.520044	0.907081	1.34548	0.999209	2.58724	0.648238	0.206145	0.0298985	0.212351	0.0139577	0.121961	1	1.03011	0.999822	0.591627	1	0.574336
Solyc04g076290.3.1	Solyc04g076290.3.1 O-fucosyltransferase family protein (AHRD V3.3 *** AT4G24530.1)	1.35503e+08				1.13377e+08				0	0	0	0	0	0	0	0	0	0	0	0	0	0	0	0	0
Solyc04g076380.3.1	Solyc04g076380.3.1 NADPH--cytochrome P450 reductase (AHRD V3.3 *** K4BU76_SOLLC)	1.73373e+09	6.55957e+08	1046580000	584690000	2078000000	8.11857e+08	7.39437e+08	464310000	0	0	0	0	0	0	0	0	-1	0	0	0	0	0	0	0	1	0.378349	0.0926252	0.603657	0.857538	0.337243	0.0589178	1.5955	0.655268	0.891355	0.999995	0.558667	0.508754	0.390691	0.24177	0.355841	0.080179	0.223441	0.0124347	0.910797	0.99725	0.571911	0.725579	0.627924
Solyc04g076430.3.1	Solyc04g076430.3.1 Geranylgeranyl transferase type-2 subunit alpha (AHRD V3.3 *** W9QC24_9ROSA)					35835000				0	0	0	0	0	0	0	0	0	0	0	0	0	0	0	0	0
Solyc04g076500.3.1	Solyc04g076500.3.1 BEACH domain-containing lvsC (AHRD V3.3 *** A0A0B0MIE6_GOSAR)					21859000				0	0	0	0	0	0	0	0	0	0	0	0	0	0	0	0	0
Solyc04g076510.3.1	Solyc04g076510.3.1 BEACH domain-containing protein (AHRD V3.3 *** A0A118JZ86_CYNCS)	28357000		3.23843e+07		2.56197e+07		27147000		0	0	0	0	0	0	0	0	0	0	0	0	0	0	0	0	0			1.14202	0.915586											1.05962	1
Solyc04g076540.3.1	Solyc04g076540.3.1 Golgi-body localization protein domain isoform 4 (AHRD V3.3 *** A0A061FEK5_THECC)	41734000				3.69997e+07				0	0	0	0	0	0	0	0	0	0	0	0	0	0	0	0	0
Solyc04g076550.3.1	Solyc04g076550.3.1 Golgi-body localization protein domain isoform 4 (AHRD V3.3 *-* A0A061FEK5_THECC)	4.53523e+07		41091000		3.96717e+07			33026000	0	0	0	0	0	0	0	0	0	0	0	0	0	0	0	0	0
Solyc04g076620.3.1	Solyc04g076620.3.1 E3 ubiquitin-protein ligase UPL1-like protein (AHRD V3.3 *** G7JYH3_MEDTR)	1.3101e+09	3.29577e+07	71275000	4.69437e+07	1.13086e+09	6.60557e+07	3.21313e+07	57623000	-1	-1	-1	0	0	0	-1	-1	-1	0	0	0	0	0	0	0	6	0.0251565	1.65798e-06	0.0544041	2.4897e-05	0.035832	2.3092e-06	2.16262	0.659597	1.42436	0.999998	0.658627	0.785992	0.0584117	4.97281e-05	0.0284131	2.15938e-06	0.0509549	2.18305e-05	0.486428	0.522673	0.87234	0.999542	1.79336
Solyc04g076780.3.1;REV__Solyc10g083590.2.1	Solyc04g076780.3.1 Oligopeptide transporter, putative (AHRD V3.3 *** B9SMX8_RICCO)	128697000				2.16227e+08				0	0	0	0	0	0	0	0	0	0	0	0	0	0	0	0	0
Solyc04g076790.3.1	Solyc04g076790.3.1 Serine hydroxymethyltransferase (AHRD V3.3 *** M1A7K0_SOLTU)	778140000	2.00804e+08	3.86357e+08	3.53273e+08	8.32033e+08	2.23497e+08	2.04569e+08	2.02463e+08	0	0	0	0	0	0	0	0	0	0	0	0	0	0	0	0	0	0.258057	0.127781	0.496513	0.823701	0.453997	0.64454	1.92405	0.798338	1.75929	0.929581	0.914371	0.999969	0.268615	0.227396	0.245867	0.0760135	0.243336	0.181745	0.915313	0.997504	0.90589	1	0.989705
Solyc04g076810.3.1;Solyc12g098910.2.1	Solyc04g076810.3.1 Non-specific serine/threonine protein kinase (AHRD V3.3 *** K4BUB9_SOLLC)	26985000				3.03837e+07				0	0	0	0	0	0	0	0	0	0	0	0	0	0	0	0	0
Solyc04g076820.1.1	Solyc04g076820.1.1 Octicosapeptide/Phox/Bem1p domain-containing protein (AHRD V3.3 *** T2DP86_PHAVU)	3.09333e+07		51693000		3.46693e+07	58272500			0	0	0	0	0	0	0	0	0	0	0	0	0	0	0	0	0
Solyc04g076870.3.1;Solyc01g106390.3.1	Solyc04g076870.3.1 Glutamyl-tRNA reductase (AHRD V3.3 *** A0A0V0IMC1_SOLCH);Solyc01g106390.3.1 Glutamyl-tRNA reductase (AHRD V3.3 *** K4B2K7_SOLLC)					13651000				0	0	0	0	0	0	0	0	0	0	0	0	0	0	0	0	0
Solyc04g076910.3.1	Solyc04g076910.3.1 Symplekin (AHRD V3.3 *** A0A0B2PKU6_GLYSO)	1.04912e+07				8817450				0	0	0	0	0	0	0	0	0	0	0	0	0	0	0	0	0
Solyc04g076980.3.1	Solyc04g076980.3.1 Leucine-rich receptor-like protein kinase family protein (AHRD V3.3 *-* AT1G09970.2)	88234000				121500000				0	0	0	0	0	0	0	0	0	0	0	0	0	0	0	0	0
Solyc04g076990.3.1	Solyc04g076990.3.1 Receptor protein kinase CLAVATA1, putative (AHRD V3.3 *** B9R6R4_RICCO)	8.09163e+07				1.25493e+08				0	0	0	0	0	0	0	0	0	0	0	0	0	0	0	0	0
Solyc04g077020.3.1;Solyc08g006890.3.1;Solyc12g088180.1.1;Solyc02g063125.1.1	Solyc04g077020.3.1 Tubulin alpha chain (AHRD V3.3 *** TBA_PRUDU);Solyc08g006890.3.1 Tubulin alpha chain (AHRD V3.3 *** TBA_PRUDU)	2.84507e+10	5143250000	2897100000	9.71313e+08	3.29423e+10	1.07837e+10	3.89548e+09	9.72387e+08	0	0	-1	0	0	0	0	-1	-1	0	-1	0	0	0	0	0	4	0.180778	0.163368	0.101829	0.065288	0.0341403	0.00131008	0.563282	1	0.188852	0.475601	0.335271	0.451783	0.32735	0.724274	0.118251	0.0211625	0.0295178	0.00216954	0.361239	0.34262	0.0901722	0.0457333	0.249619
Solyc04g077040.3.1	Solyc04g077040.3.1 Xylulose kinase, putative (AHRD V3.3 *** A0A061FE36_THECC)	6.82533e+07				4.56747e+07	57448000		70778000	0	0	0	0	0	0	0	0	0	0	0	0	0	0	0	0	0
Solyc04g077060.3.1	Solyc04g077060.3.1 RNA-binding KH domain protein (AHRD V3.3 *** G7J415_MEDTR)	57047000	81365000			7.05733e+07	80290000			0	0	0	0	0	0	0	0	0	0	0	0	0	0	0	0	0	1.42628	1											1.13768	1
Solyc04g077440.3.1;Solyc00g085070.3.1;Solyc02g063546.1.1;Solyc02g063542.1.1	Solyc04g077440.3.1 Squalene monooxygenase (AHRD V3.3 *** Q506K3_DATIN);Solyc00g085070.3.1 Squalene monooxygenase (AHRD V3.3 *** ERG1_PANGI);Solyc02g063546.1.1 Squalene monooxygenase (AHRD V3.3 *** ERG1_PANGI);Solyc02g063542.1.1 Squalene monooxygenase (AHRD	4.48957e+07				3.86637e+07				0	0	0	0	0	0	0	0	0	0	0	0	0	0	0	0	0
Solyc04g077470.3.1	Solyc04g077470.3.1 Cellulose synthase-like protein (AHRD V3.3 *** L0ASJ1_POPTO)	3.08703e+07				3.93947e+07				0	0	0	0	0	0	0	0	0	0	0	0	0	0	0	0	0
Solyc04g077870.3.1	Solyc04g077870.3.1 Calcium-transporting ATPase (AHRD V3.3 *** M1BXT8_SOLTU)	46815000			31229000	5.95163e+07				0	0	0	0	0	0	0	0	0	0	0	0	0	0	0	0	0
Solyc04g078090.3.1	Solyc04g078090.3.1 Acyl-CoA-binding domain protein (AHRD V3.3 *-* A0A072VPF6_MEDTR)	30880000				26269000				0	0	0	0	0	0	0	0	0	0	0	0	0	0	0	0	0
Solyc04g078290.3.1	Solyc04g078290.3.1 Cytochrome P450 (AHRD V3.3 *** A0A103XWR5_CYNCS)	104496000				34409000				0	0	0	0	0	0	0	0	0	0	0	0	0	0	0	0	0
Solyc04g078370.3.1;Solyc04g078360.1.1	Solyc04g078370.3.1 Cytochrome P450 (AHRD V3.3 *** C5NM78_TOBAC)	607345000				1.33847e+08	31895000			0	0	0	0	0	0	0	0	0	0	0	0	0	0	0	0	0
Solyc04g078510.3.1	Solyc04g078510.3.1 Rer1 family protein (AHRD V3.3 *** AT4G39220.2)	69136000				51471000				0	0	0	0	0	0	0	0	0	0	0	0	0	0	0	0	0
Solyc04g078540.3.1	Solyc04g078540.3.1 Cysteine protease (AHRD V3.3 *** Q9ST61_SOLTU)	19048000				15825000				0	0	0	0	0	0	0	0	0	0	0	0	0	0	0	0	0
Solyc04g079100.3.1	Solyc04g079100.3.1 phosphatidic acid phosphohydrolase 2 (AHRD V3.3 *-* AT5G42870.1)					12732000				0	0	0	0	0	0	0	0	0	0	0	0	0	0	0	0	0
Solyc04g079200.3.1	Solyc04g079200.3.1 26S proteasome non-ATPase regulatory subunit, putative (AHRD V3.3 *** B9R7G0_RICCO)	22776000				23720000				0	0	0	0	0	0	0	0	0	0	0	0	0	0	0	0	0
Solyc04g079270.3.1	Solyc04g079270.3.1 Sorting and assembly machinery component 50 like (AHRD V3.3 *** A0A0B2S280_GLYSO)	2189500000	1012060000	1.91567e+09	1.44457e+09	2453900000	1.61353e+09	1.88113e+09	1.83943e+09	-1	0	0	0	0	0	0	0	0	0	0	0	0	0	0	0	1	0.462233	0.0243227	0.874933	0.999496	0.65977	0.77848	1.89284	0.0625788	1.42735	0.347742	0.75408	0.961216	0.657538	0.774644	0.766589	0.974031	0.749596	0.954509	1.16585	0.99864	1.14	0.999643	0.977833
Solyc04g079300.3.1	Solyc04g079300.3.1 Calcineurin-like metallo-phosphoesterase superfamily protein (AHRD V3.3 *** AT4G11800.1)	2.44053e+07			18429000	20024000			19953000	0	0	0	0	0	0	0	0	0	0	0	0	0	0	0	0	0					0.755122	1											0.996454	1
Solyc04g079310.3.1	Solyc04g079310.3.1 RNA-binding protein (AHRD V3.3 *** A0A0K9NR72_ZOSMR)	33713000				4.17353e+07				0	0	0	0	0	0	0	0	0	0	0	0	0	0	0	0	0
Solyc04g079430.3.1	Solyc04g079430.3.1 Nucleobase-ascorbate transporter-like protein (AHRD V3.3 *** G7I4I7_MEDTR)	196920000	175180000	1.64583e+08	144190000	1.66543e+08	218060000	81200000	88077000	0	0	0	0	0	0	0	0	0	0	-1	0	0	0	0	0	1	0.8896	1	0.835788	0.948513	0.732226	0.700035	0.93951	1	0.823096	1	0.876091	0.99425	1.30933	0.725072	0.487561	1	0.528853	0.0504345	0.372375	1	0.403912	0.00845012	1.08469
Solyc04g079440.3.1	Solyc04g079440.3.1 Serpin-like protein (AHRD V3.3 *** Q8GT65_CITPA)	7.20863e+07		63186000	59534000	67536000		112590000	101010000	0	0	0	0	0	0	0	0	0	0	0	0	0	0	0	0	0			0.876532	0.992783	0.825871	1					0.942202	1			1.66711	1	1.49565	1					0.897149
Solyc04g079640.3.1	Solyc04g079640.3.1 Cytochrome P450 (AHRD V3.3 *** A0A103YCJ3_CYNCS)	8.68677e+08	588194500	1.43037e+09	4.76447e+08	535330000	9.31943e+08	7.22913e+08	5.46483e+08	0	0	0	0	0	0	0	0	0	0	0	0	0	0	0	0	0	0.677116	0.613617	1.6466	0.966599	0.548474	0.933314	2.43179	0.188212	0.810016	0.990846	0.333094	0.424703	1.74088	0.956411	1.35041	1	1.02083	1	0.775705	0.964773	0.586391	0.962794	0.755946
Solyc04g079770.3.1	Solyc04g079770.3.1 DNA-directed RNA polymerase subunit beta (DUF616) (AHRD V3.3 *** AT5G42660.1)		38829000			28512000				0	0	0	0	0	0	0	0	0	0	0	0	0	0	0	0	0
Solyc04g079920.3.1;Solyc08g005190.3.1;Solyc03g116063.1.1;Solyc03g122110.1.1	Solyc04g079920.3.1 Pre-mRNA-splicing factor CWC22-like protein (AHRD V3.3 *-* W9SDK4_9ROSA);Solyc08g005190.3.1 Pre-mRNA-splicing factor CWC22 (AHRD V3.3 *** A0A0B0NK35_GOSAR)	11849000				1.56093e+07				0	0	0	0	0	0	0	0	0	0	0	0	0	0	0	0	0
Solyc04g080020.3.1	Solyc04g080020.3.1 Acyltransferase, putative (AHRD V3.3 *** B9R7Q7_RICCO)	87789000			86338000	86983000	122780000	98838000	134690000	0	0	0	0	0	0	0	0	0	0	0	0	0	0	0	0	0		1		1	0.983472	1		1		1		1	1.41154	1	1.13629	1	1.54846	1	0.805001	1	1.097	1	1.36273
Solyc04g080080.3.1	Solyc04g080080.3.1 Glycosyltransferase (AHRD V3.3 *** K4BV87_SOLLC)	9.52637e+08	473380000	466570000	151120000	8.47433e+08	5.64793e+08	580830000	80575500	0	0	-1	0	0	0	0	0	-1	0	-1	-1	0	0	0	0	4	0.496916	0.180983	0.489767	0.347866	0.158633	0.00173823	0.985614	0.999745	0.319236	0.136962	0.323896	0.0697459	0.666475	0.872763	0.685399	0.906139	0.0950818	8.26153e-05	1.02839	1	0.142664	0.000546383	0.138725
Solyc04g080100.3.1	Solyc04g080100.3.1 Cytochrome P450 family protein (AHRD V3.3 *** B9GP38_POPTR)	4.76117e+08	334315000	403000000	3.19993e+08	4.24477e+08	320530000	3.66311e+08	2.34003e+08	0	0	0	0	0	0	0	0	0	0	0	0	0	0	0	0	0	0.70217	0.974051	0.846431	0.999557	0.67209	0.940063	1.20545	0.999319	0.957161	1	0.794028	0.997491	0.755118	0.974355	0.862972	0.956453	0.551275	0.589494	1.14283	1	0.730051	0.980069	0.63881
Solyc04g080160.3.1	Solyc04g080160.3.1 COP9 signalosome complex subunit 4 (AHRD V3.3 *** S5QCB8_TOBAC)					10959000				0	0	0	0	0	0	0	0	0	0	0	0	0	0	0	0	0
Solyc04g080180.1.1	Solyc04g080180.1.1 Plant/F18O14-17 protein (AHRD V3.3 *** A0A072VF81_MEDTR)	1.12986e+09	216609000	172328000	1.07964e+08	7.64287e+08	1.28936e+08	91571000	52902000	-1	-1	-1	0	0	0	-1	-1	-1	0	0	0	0	0	0	0	6	0.191713	0.017741	0.152521	0.0129249	0.0955552	0.00413633	0.795572	1	0.49843	0.991988	0.626505	0.998189	0.168701	0.015518	0.119812	0.00947848	0.0692175	0.00334905	0.710207	0.999993	0.410298	0.902069	0.577716
Solyc04g080260.3.1	Solyc04g080260.3.1 Glucan endo-1,3-beta-glucosidase, putative (AHRD V3.3 *** B9R7T0_RICCO)						13417000			0	0	0	0	0	0	0	0	0	0	0	0	0	0	0	0	0
Solyc04g080340.3.1	Solyc04g080340.3.1 Cytochrome P450, putative (AHRD V3.3 *** B9R7T9_RICCO)	6.27703e+07	6.91193e+07		108011000	7.21603e+07	70925000	70242000	108227000	0	0	1	0	0	0	0	0	0	0	0	0	0	0	0	0	1	1.10115	0.983857		1	1.72073	0.0413889		1	1.56267	0.118266		1	0.982881	1	0.973416	1	1.49981	0.193721	0.99037	1	1.52594	0.232356	1.54077
Solyc04g080360.3.1	Solyc04g080360.3.1 S-adenosyl-L-methionine-dependent methyltransferases superfamily protein (AHRD V3.3 *** AT1G19430.3)	4.92237e+08	89459000	3.95733e+08	235020000	4.68127e+08	431080000	3.11323e+08	89384500	-1	0	0	1	0	0	0	0	-1	0	-1	0	0	1	0	0	5	0.18174	0.0112107	0.803949	0.990185	0.477453	0.525285	4.42363	0.0383862	2.62713	0.388756	0.593885	0.894826	0.920862	0.999997	0.665041	0.834794	0.190941	0.0105659	0.722194	0.923334	0.20735	0.0151409	0.287111
Solyc04g080450.1.1	Solyc04g080450.1.1 3-ketoacyl-CoA synthase (AHRD V3.3 *** M0ZWA0_SOLTU)					17510000				0	0	0	0	0	0	0	0	0	0	0	0	0	0	0	0	0
Solyc04g080520.1.1	Solyc04g080520.1.1 LOW QUALITY:Isoflavone reductase family protein (AHRD V3.3 *** B9GRM6_POPTR)	3370300								0	0	0	0	0	0	0	0	0	0	0	0	0	0	0	0	0
Solyc04g080570.3.1	Solyc04g080570.3.1 Gamma carbonic anhydrase-like protein (AHRD V3.3 *** I3SYK2_MEDTR)	225200000			81736000	2.18253e+08		131830000		0	0	0	0	0	0	0	0	0	0	0	0	0	0	0	0	0
Solyc04g080880.3.1	Solyc04g080880.3.1 Cysteine protease family protein (AHRD V3.3 *** B9H4H0_POPTR)	79887000	126200000	9.62487e+07	183065000	9.63267e+07	72436000	1.40573e+08	183550000	0	0	1	0	0	0	0	0	0	0	0	0	0	0	0	0	1	1.57973	0.237085	1.20481	0.901831	2.29155	0.0113361	0.762668	0.779808	1.45059	0.620276	1.902	0.0636816	0.751983	1	1.45934	0.377864	1.9055	0.0797241	1.94066	1	2.53396	1	1.30572
Solyc04g080960.3.1	Solyc04g080960.3.1 pre-pro-cysteine proteinase								361510000	0	0	0	0	0	0	0	0	0	0	0	0	0	0	0	0	0
Solyc04g080980.2.1	Solyc04g080980.2.1 Coatomer subunit alpha (AHRD V3.3 *** K4BVH7_SOLLC)	4.47497e+09	7.42553e+08	1.94263e+09	1814270000	4945300000	2048000000	1825550000	1725900000	-1	0	0	0	0	0	0	0	0	0	0	0	0	0	0	0	1	0.165935	0.00728833	0.434111	0.601066	0.405426	0.323677	2.61615	0.219989	2.44329	0.45151	0.933923	0.999425	0.414131	0.60608	0.369148	0.276687	0.348998	0.378002	0.891382	0.997867	0.842725	0.999873	0.945414
Solyc04g081050.2.1	Solyc04g081050.2.1 Calcium-binding EF-hand (AHRD V3.3 *** A0A103XBE8_CYNCS)	385440000	243445000	401510000	166440000	4.43833e+08	4.19537e+08	3.41963e+08	233950000	0	0	0	0	0	-1	0	0	0	0	0	0	0	0	0	0	1	0.631603	0.630104	1.04169	1	0.431818	0.0573941	1.64928	0.539277	0.683686	0.900858	0.414535	0.0418801	0.945257	0.999989	0.770477	0.947291	0.527112	0.157135	0.815098	0.989252	0.557639	0.245263	0.684138
Solyc04g081070.3.1	Solyc04g081070.3.1 Hop-interacting protein THI044 (AHRD V3.3 *** G8Z271_SOLLC)	3.83927e+08	130710000	1.0863e+08	99184000	5.30983e+08	1.16223e+08	73169000	168525000	-1	-1	-1	0	0	0	-1	0	-1	0	0	0	0	0	0	0	5	0.340456	0.00140855	0.282946	0.00033356	0.258341	0.000361518	0.831079	0.966159	0.75881	0.765278	0.913041	0.996573	0.218883	4.47362e-05	0.137799	1	0.317383	0.00192851	0.629555	1	1.45001	0.594992	2.30323
Solyc04g081210.3.1	Solyc04g081210.3.1 SUN-like protein 14	2.28223e+08		149670000	108116500	285050000	96515000	137435000		0	0	0	0	0	0	0	0	0	0	0	0	0	0	0	0	0		1	0.655805	0.975594	0.473731	0.455877		1		1	0.722366	0.922339	0.33859	1	0.482143	0.832636		1	1.42398	1		1
Solyc04g081230.3.1	Solyc04g081230.3.1 TLD-domain containing nucleolar protein (AHRD V3.3 *** AT5G39590.1)	4.15087e+08	3.28957e+08	397340000	238980000	3.82797e+08	2.52043e+08	2.37597e+08	2.88947e+08	0	0	0	0	0	0	0	0	0	0	0	0	0	0	0	0	0	0.792501	0.974609	0.957246	1	0.575735	0.41673	1.20788	0.991507	0.726479	0.916649	0.60145	0.511094	0.658426	0.792699	0.620686	0.371095	0.754831	0.964196	0.942682	0.99366	1.14642	0.999568	1.21612
Solyc04g081260.3.1	Solyc04g081260.3.1 Filament-plant-like protein (AHRD V3.3 *** A0A072VFI4_MEDTR)					33200000				0	0	0	0	0	0	0	0	0	0	0	0	0	0	0	0	0
Solyc04g081300.3.1	Solyc04g081300.3.1 Endoglucanase (AHRD V3.3 *** K4BVK9_SOLLC)	2.47313e+09	401260000	1.59554e+08		3.76277e+09	5.73587e+08	132680000		-1	-1	0	0	0	0	-1	-1	0	-1	0	0	0	0	0	0	5	0.162248	0.00199819	0.0645148	4.9022e-05			0.397632	0.170762					0.152437	0.0017936	0.0352613	7.1831e-06			0.231316	0.013353
Solyc04g081400.3.1	Solyc04g081400.3.1 Phosphotransferase (AHRD V3.3 *** Q4PS96_SOLLC)	14383000				13873000				0	0	0	0	0	0	0	0	0	0	0	0	0	0	0	0	0
Solyc04g081440.3.1;Solyc07g025100.1.1;Solyc11g020610.3.1;Solyc01g111100.4.1	Solyc04g081440.3.1 beta-fructofuranosidase	7.43627e+07			81067000	58068000	78021000	51803000		0	0	0	0	0	0	0	0	0	0	0	0	0	0	0	0	0
Solyc04g081490.3.1	Solyc04g081490.3.1 beta-tubulin	1.55977e+10	2.43086e+09	2694600000	1.41327e+09	1.89297e+10	7.03207e+09	2.57913e+09	1047230000	-1	0	-1	0	0	0	0	-1	-1	0	-1	0	0	0	0	0	5	0.155848	0.00377881	0.172757	0.0827694	0.0906076	0.00862125	1.1085	0.738737	0.581385	0.99983	0.524481	0.924669	0.371484	0.624852	0.136248	0.0353132	0.0553222	0.00126489	0.366767	0.605157	0.148922	0.0415597	0.406039
Solyc04g081500.3.1	Solyc04g081500.3.1 BRCA1-A complex subunit BRE-like protein (AHRD V3.3 *** AT5G42470.1)	17559500				10474000				0	0	0	0	0	0	0	0	0	0	0	0	0	0	0	0	0
Solyc04g081570.3.1	Solyc04g081570.3.1 Heat shock protein 90 (AHRD V3.3 *** G9MD87_TOBAC)	11605000000	6.99323e+09	11978200000	7895700000	8.31307e+09	7734600000	8.72083e+09	5503200000	0	0	0	0	0	0	0	0	0	0	0	0	0	0	0	0	0	0.602605	0.296262	1.03216	1	0.680371	0.936453	1.71283	0.265787	1.12905	0.895995	0.659172	0.914891	0.930415	0.999996	1.04905	1	0.661994	0.902494	1.12751	0.999931	0.711504	0.965417	0.631041
Solyc04g081750.3.1	Solyc04g081750.3.1 RING/FYVE/PHD zinc finger superfamily protein (AHRD V3.3 *** AT1G20110.1)	74862000			95622000	1.03317e+08	65903000	68288000		0	0	0	0	0	0	0	0	0	0	0	0	0	0	0	0	0
Solyc04g081900.3.1	Solyc04g081900.3.1 Cysteine/Histidine-rich C1 domain family protein (AHRD V3.3 --* AT2G44380.1)	24941000								0	0	0	0	0	0	0	0	0	0	0	0	0	0	0	0	0
Solyc04g081910.3.1	Solyc04g081910.3.1 Calcium-dependent protein kinase, putative (AHRD V3.3 *** B9R8F1_RICCO)	676230000	370280000	522770000	252220000	5.24223e+08	312880000	443215000	182385000	0	0	-1	0	0	0	0	0	-1	0	0	0	0	0	0	0	2	0.547565	0.125913	0.773065	0.913579	0.37298	0.0209164	1.41182	0.540978	0.68116	0.963868	0.482468	0.12146	0.596845	0.276541	0.84547	0.993526	0.347915	0.0128339	1.41657	0.79181	0.582923	0.411591	0.411505
Solyc04g082140.3.1	Solyc04g082140.3.1 pectinesterase	3.81363e+07		51622000	40921000	38259000	46973000			0	0	0	0	0	0	0	0	0	0	0	0	0	0	0	0	0
Solyc04g082160.3.1	Solyc04g082160.3.1 Ubiquitin family protein (AHRD V3.3 *** D7MTI3_ARALL)	7.15057e+07	216740000	1.47853e+08	90392500	7.32107e+07	1.51397e+08	167500000	123893000	0	0	0	0	0	0	0	0	0	0	0	0	0	0	0	0	0	3.03109	1	2.06771	0.0979867	1.26413	0.955481	0.682169	1	0.417055	1	0.611366	0.603361	2.06796	0.130732	2.28792	0.168849	1.69228	0.622371	1.10637	1	0.818334	0.978362	0.73966
Solyc04g082200.2.1	Solyc04g082200.2.1 LOW QUALITY:dehydrin	8.68037e+07		16229000		139129000	85334000			0	0	0	0	0	0	0	0	0	0	0	0	0	0	0	0	0
Solyc04g082250.3.1	Solyc04g082250.3.1 FtsH-like protein precursor	5274100000	1.83344e+09	3.99633e+09	2.33017e+09	4.91307e+09	2401000000	2.18547e+09	2.01317e+09	-1	0	0	0	0	0	0	0	0	0	0	0	0	0	0	0	1	0.347632	0.0224246	0.757728	0.996034	0.441813	0.435279	2.17969	0.0824651	1.27092	0.658958	0.583076	0.825564	0.488697	0.588018	0.444827	0.430372	0.409758	0.33185	0.910232	0.999991	0.83847	0.999661	0.921161
Solyc04g082260.3.1	Solyc04g082260.3.1 Kinase family protein (AHRD V3.3 *** B9H1Q4_POPTR)	171730000	211410000	242180000	159540000	1.59867e+08	1.76192e+08	274715000		0	0	0	0	0	0	0	0	0	0	0	0	0	0	0	0	0	1.23106	1	1.41024	0.949619	0.929016	1	1.14555	1	0.754647	1	0.658766	1	1.10212	1	1.7184	0.832133		1	1.55918	0.769563		1
Solyc04g082400.3.1	Solyc04g082400.3.1 Starch branching enzyme (AHRD V3.3 *** A0A0F7R6Z9_AMAHP)	34882000				27324000				0	0	0	0	0	0	0	0	0	0	0	0	0	0	0	0	0
Solyc04g082460.3.1	Solyc04g082460.3.1 Catalase 3					19244000				0	0	0	0	0	0	0	0	0	0	0	0	0	0	0	0	0
Solyc04g082490.3.1	Solyc04g082490.3.1 Niemann-Pick C1 (AHRD V3.3 *** A0A0B0MTA5_GOSAR)	2.20777e+07				20404000				0	0	0	0	0	0	0	0	0	0	0	0	0	0	0	0	0
Solyc04g082560.3.1	Solyc04g082560.3.1 Calcium-binding EF hand family protein (AHRD V3.3 *** B9GPR9_POPTR)	7.87057e+07		87832000	78641500	9.59367e+07	91018500	8.92533e+07		0	0	0	0	0	0	0	0	0	0	0	0	0	0	0	0	0		1	1.11596	0.966403	0.999185	1		1		1	0.895363	0.987522	0.948735	0.999118	0.930336	0.996459		1	0.980607	1		1
Solyc04g082570.3.1	Solyc04g082570.3.1 U-box domain-containing protein 43 (AHRD V3.3 *** A0A0B2RGT2_GLYSO)	59588000	74222000	66311000	47646000	57967000		52077000	53452000	0	0	0	0	0	0	0	0	0	0	0	0	0	0	0	0	0	1.24559	0.971067	1.11282	1	0.799591	1	0.893414	1	0.641939	1	0.718523	1		1	0.89839	1	0.922111	1		1		1	1.0264
Solyc04g082630.3.1	Solyc04g082630.3.1 Glyceraldehyde-3-phosphate dehydrogenase (AHRD V3.3 *** K4BVZ0_SOLLC)	9.68927e+08	3.54993e+08	546210000	1.54087e+08	494800000	3.12133e+08	3.36597e+08	3.43213e+08	0	0	-1	0	0	0	0	0	0	0	0	0	0	0	0	0	1	0.366378	0.130348	0.563727	0.539813	0.159028	0.00395606	1.53865	0.970869	0.434055	0.603016	0.282102	0.156264	0.630827	0.80787	0.680268	0.926608	0.693641	0.972742	1.07837	0.999984	1.09957	0.999429	1.01966
Solyc04g082640.3.1	Solyc04g082640.3.1 Chloroplast inner membrane localized protein (AHRD V3.3 *** Q9C7S3_ARATH)	1.21167e+08				144770000				0	0	0	0	0	0	0	0	0	0	0	0	0	0	0	0	0
Solyc04g082670.3.1	Solyc04g082670.3.1 Dolichyl-diphosphooligosaccharide--protein glycosyltransferase subunit 1 (AHRD V3.3 *** K4BVZ4_SOLLC)	4997200000	3135700000	5679100000	4.11377e+09	4.73317e+09	4.55473e+09	4.33067e+09	3160600000	0	0	0	0	0	0	0	0	0	0	0	0	0	0	0	0	0	0.627491	0.289162	1.13646	0.999038	0.823214	0.996346	1.81111	0.118434	1.31191	0.657601	0.724369	0.909174	0.962301	1	0.914962	0.99981	0.667756	0.778831	0.950806	0.999986	0.693915	0.846549	0.729818
Solyc04g082700.3.1	Solyc04g082700.3.1 Tonoplast monosaccharide transporter 2	3.88317e+08	3.81937e+08	574380000	369290000	4.15153e+08	5.01437e+08	477190000	468910000	0	0	0	0	0	0	0	0	0	0	0	0	0	0	0	0	0	0.98357	1	1.47915	0.677156	0.951002	1	1.50386	0.583527	0.966888	1	0.642937	0.680266	1.20783	0.988369	1.14943	0.999999	1.12949	0.999962	0.951646	0.999147	0.935133	0.99953	0.982648
Solyc04g082750.3.1	Solyc04g082750.3.1 3-beta-hydroxy-delta5-steroid dehydrogenase (AHRD V3.3 *** K7WNV1_SOLTU)	84069000				91080000				0	0	0	0	0	0	0	0	0	0	0	0	0	0	0	0	0
Solyc04g082780.3.1	Solyc04g082780.3.1 Cinnamoyl-CoA reductase family protein (AHRD V3.3 *** B9GPN4_POPTR)				325310000					0	0	0	0	0	0	0	0	0	0	0	0	0	0	0	0	0
Solyc04g082790.3.1	Solyc04g082790.3.1 RNA helicase DEAD16	25535000				7403700				0	0	0	0	0	0	0	0	0	0	0	0	0	0	0	0	0
Solyc04g082880.3.1	Solyc04g082880.3.1 Pyrophosphate--fructose 6-phosphate 1-phosphotransferase subunit alpha (AHRD V3.3 *** PFPA_SOLTU)	138780000	57596000	122809000	367825000	106532000	91176500	133636000	193690000	0	0	0	0	0	0	0	0	0	0	0	0	0	0	0	0	0	0.415017	1	0.884919	0.999613	2.65042	0.406344	2.13225	1	6.38629	1	2.9951	0.236556	0.85586	0.998379	1.25442	1	1.81814	0.814239	1.46568	0.996989	2.12434	0.582654	1.44938
Solyc04g082980.2.1	Solyc04g082980.2.1 Tetratricopeptide repeat-containing protein (AHRD V3.3 *** D7KTV6_ARALL)	27546000				3.19097e+07				0	0	0	0	0	0	0	0	0	0	0	0	0	0	0	0	0
Solyc04g083010.3.1	Solyc04g083010.3.1 ABC1-like kinase 3	134190000		127380000	130162500	1.39113e+08	83201000		2.22857e+08	0	0	0	0	0	0	0	0	0	0	0	0	0	0	0	0	0		1	0.949251	1	0.969987	0.999973		1		1	1.02184	1	0.598081	1		1	1.60198	0.661406		1	2.67853	1
Solyc04g083150.2.1	Solyc04g083150.2.1 Cytochrome P450 (AHRD V3.3 *** Q75W19_PANGI)	83692000		118290000		80597000			122450000	0	0	0	0	0	0	0	0	0	0	0	0	0	0	0	0	0
Solyc05g005020.3.1	Solyc05g005020.3.1 Alpha-Glucan Water Dikinase	5.41557e+08	60865000	99257000	1.73837e+08	6.38747e+08	1.91313e+08	144280000	1.39207e+08	0	-1	-1	0	0	0	-1	-1	-1	0	0	0	0	0	0	0	5	0.112389	1	0.183281	9.63826e-05	0.320994	0.00197431	1.63077	1	2.8561	1	1.75138	0.253	0.299514	0.000801083	0.22588	0.000102164	0.217937	9.0807e-05	0.754155	0.851847	0.727637	0.813734	0.964837
Solyc05g005080.3.1;Solyc12g055970.2.1	Solyc05g005080.3.1 Endo-1,4-beta-glucanase	1011570000	7.05967e+07	44058000		1217910000	177030000	9757200	32173500	-1	-1	0	0	0	0	-1	0	-1	0	-1	0	0	0	0	0	5	0.0697892	0.000595231	0.0435541	0.000430289		1	0.62408	0.959412		1		1	0.145356	0.00642313	0.00801143	1	0.026417	0.000106812	0.0551161	1	0.18174	0.0352343	3.29741
Solyc05g005160.3.1;Solyc04g039670.3.1	Solyc05g005160.3.1 ATP-citrate synthase, putative (AHRD V3.3 *** B9SHC9_RICCO)	5.68643e+07				6.72543e+07	40088000			0	0	0	0	0	0	0	0	0	0	0	0	0	0	0	0	0
Solyc05g005460.3.1	Solyc05g005460.3.1 Cysteine/Histidine-rich C1 domain family protein (AHRD V3.3 --* AT2G44370.1)	3.73557e+08	88253500	126490000	101595500	36488000	50670000	9.04053e+07	38887000	0	0	0	0	0	0	0	0	0	0	0	0	-1	0	0	0	1	0.236252	0.233158	0.33861	0.686502	0.271968	0.337524	1.43326	0.983661	1.15118	0.999994	0.80319	0.997865	1.38868	0.991582	2.47767	0.505183	1.06575	1	1.7842	0.896086	0.767456	1	0.430141
Solyc05g005550.3.1	Solyc05g005550.3.1 Polygalacturonase non-catalytic subunit AroGP2 (AHRD V3.3 *** GP2_SOLLC)					6306600				0	0	0	0	0	0	0	0	0	0	0	0	0	0	0	0	0
Solyc05g005560.4.1;Solyc05g005540.3.1	Solyc05g005560.4.1 polygalacturonase isoenzyme 1 beta subunit	2.63447e+08	2.75297e+08			2.99147e+08	4.12793e+08			0	0	0	0	0	0	0	0	0	0	0	0	0	0	0	0	0	1.04498	0.998402											1.3799	0.665361
Solyc05g005700.3.1	Solyc05g005700.3.1 aldehyde dehydrogenase family 2 member B7d	6.17377e+08	1.16519e+09	2.65017e+09	1308200000	3.24857e+08	1.19027e+09	1.96247e+09	2.97593e+08	0	0	0	0	0	0	0	1	0	0	0	-1	0	0	0	0	2	1.88733	0.985662	4.29263	0.0715129	2.11897	0.605906	2.27444	0.301092	1.12273	0.971614	0.493629	0.830814	3.66397	0.219282	6.04102	0.0407839	0.916076	0.999293	1.64876	0.974916	0.250022	0.0898958	0.151642
Solyc05g005710.3.1;Solyc04g026030.3.1	Solyc05g005710.3.1 spermidine synthase	25827500	34698000			2.64937e+07				0	0	0	0	0	0	0	0	0	0	0	0	0	0	0	0	0
Solyc05g005720.3.1	Solyc05g005720.3.1 Potassium transporter family protein (AHRD V3.3 *** AT1G60160.1)	76394000								0	0	0	0	0	0	0	0	0	0	0	0	0	0	0	0	0
Solyc05g005770.3.1	Solyc05g005770.3.1 NHL repeat-containing protein (AHRD V3.3 *** D7KNK1_ARALL)	24475000				19551500				0	0	0	0	0	0	0	0	0	0	0	0	0	0	0	0	0
Solyc05g005780.3.1	Solyc05g005780.3.1 AP-1 complex subunit gamma-2 (AHRD V3.3 *** AP1G2_ARATH)	744610000	318980000	1.19834e+08	1.65334e+08	8.86933e+08	1.95652e+08	159260000	1.56869e+08	0	-1	0	0	0	0	-1	0	-1	0	0	0	0	0	0	0	3	0.428385	1	0.160936	0.0387192	0.222042	0.0722607	0.37568	1	0.518322	1	1.37969	0.999928	0.220593	0.0440136	0.179563	0.10598	0.176867	0.0281372	0.813998	1	0.801779	0.999993	0.984989
Solyc05g005800.3.1	Solyc05g005800.3.1 Threonyl-tRNA synthetase (AHRD V3.3 *** AT5G26830.1)	1.02344e+08		63947000	124710000	84821000			76878000	0	0	0	0	0	0	0	0	0	0	0	0	0	0	0	0	0			0.624826	1	1.21854	1					1.95021	1				1	0.906356	1
Solyc05g005960.3.1	Solyc05g005960.3.1 Major facilitator superfamily protein (AHRD V3.3 *** AT1G52190.1)	1.13881e+08	110710000	95120000		1.47813e+08		70825000	92350000	0	0	0	0	0	0	0	0	0	0	0	0	0	0	0	0	0	0.972152	1	0.835255	1		1	0.859182	1		1		1		1	0.479152	1	0.624774	1		1		1	1.30392
Solyc05g005980.3.1;Solyc05g005970.3.1	Solyc05g005980.3.1 Major facilitator superfamily protein (AHRD V3.3 *** AT1G52190.1)					13834000				0	0	0	0	0	0	0	0	0	0	0	0	0	0	0	0	0
Solyc05g006010.3.1;Solyc05g005940.3.1;Solyc05g005990.3.1;Solyc05g006000.2.1	Solyc05g006010.3.1 Major facilitator superfamily protein (AHRD V3.3 *-* AT1G52190.1)	117334000	143270000	209870000		109676000	98208000	189600000		0	0	0	0	0	0	0	0	0	0	0	0	0	0	0	0	0	1.22104	1	1.78865	1			1.46486	1					0.895437	1	1.72873	1			1.9306	1
Solyc05g006080.1.1	Solyc05g006080.1.1 Oligosaccharyltransferase complex/magnesium transporter family protein (AHRD V3.3 *** AT4G29870.1)	1.24637e+08				5.47243e+07				0	0	0	0	0	0	0	0	0	0	0	0	0	0	0	0	0
Solyc05g006170.3.1	Solyc05g006170.3.1 Lycopersicon esculentum Chloroplast Envelope Protein 1	846280000	181254000	134367000	135837000	1.53867e+09	1.48547e+08	9.59463e+07	190472000	-1	-1	-1	0	0	0	-1	-1	-1	0	0	0	0	0	0	0	6	0.214177	0.00653097	0.158774	0.00219435	0.160511	0.00174589	0.741319	0.998921	0.749429	0.996416	1.01094	1	0.0965429	0.000133444	0.0623568	2.37823e-05	0.12379	0.000388612	0.645897	0.966395	1.28223	0.998506	1.98519
Solyc05g006520.3.1	Solyc05g006520.3.1 dehydrogenase AF209924	1.22529e+08	147600000	181260000		122876000			187670000	0	0	0	0	0	0	0	0	0	0	0	0	0	0	0	0	0
Solyc05g006620.3.1	Solyc05g006620.3.1 Disease resistance protein (TIR-NBS-LRR class), putative (AHRD V3.3 *** G7LDU5_MEDTR)	53471000		35303000		48060000		57277000		0	0	0	0	0	0	0	0	0	0	0	0	0	0	0	0	0			0.660227	1											1.19178	0.847925
Solyc05g006900.2.1	Solyc05g006900.2.1 glycine-rich protein (AHRD V3.3 *-* AT1G27090.1)	5.92517e+07			58977000	6.66083e+07				0	0	0	0	0	0	0	0	0	0	0	0	0	0	0	0	0
Solyc05g006910.3.1	Solyc05g006910.3.1 AMP deaminase (AHRD V3.3 *** A0A061ED95_THECC)	46186000			7.79753e+07	60889000				0	0	0	0	0	0	0	0	0	0	0	0	0	0	0	0	0
Solyc05g006950.3.1	Solyc05g006950.3.1 Embryo yellow protein (AHRD V3.3 *** K4BWM1_SOLLC)	240310000	119801000	58293000	97554500	373950000	93034000	1.13319e+08		0	0	0	0	0	0	-1	-1	0	0	0	0	0	0	0	0	2	0.498527	0.518179	0.242574	0.0511589	0.405953	0.274143	0.486582	0.755662	0.814305	0.999421	1.67352	0.947744	0.248787	0.0430031	0.303032	0.0424068		1	1.21803	0.999859		1
Solyc05g007030.3.1	Solyc05g007030.3.1 heat-inducible transcription repressor (AHRD V3.3 *** AT3G17900.2)	29187000								0	0	0	0	0	0	0	0	0	0	0	0	0	0	0	0	0
Solyc05g007080.3.1	Solyc05g007080.3.1 Alpha-amylase (AHRD V3.3 *** K4BWN3_SOLLC)					9277700				0	0	0	0	0	0	0	0	0	0	0	0	0	0	0	0	0
Solyc05g007120.3.1	Solyc05g007120.3.1 Leucine-rich repeat protein kinase family protein, putative (AHRD V3.3 *** A0A061EAR8_THECC)	464957000	3.49803e+07	23628000	2.44317e+07	1.02265e+09	4.31777e+07	2.92703e+07	17966000	-1	-1	-1	0	0	0	-1	-1	-1	0	0	0	0	0	0	0	6	0.0752335	0.00192002	0.0508176	0.000496907	0.0525461	0.000539628	0.675465	0.995174	0.69844	0.996731	1.03401	1	0.0422215	4.14113e-05	0.0286221	1.2097e-05	0.0175681	1.90593e-06	0.677904	0.993681	0.416095	0.535968	0.613796
Solyc05g007190.4.1	Solyc05g007190.4.1 SlSUT2	45083000				4.58377e+07		50832000		0	0	0	0	0	0	0	0	0	0	0	0	0	0	0	0	0
Solyc05g007470.3.1	Solyc05g007470.3.1 P-loop containing nucleoside triphosphate hydrolases superfamily protein (AHRD V3.3 *** AT3G28580.1)					10748000				0	0	0	0	0	0	0	0	0	0	0	0	0	0	0	0	0
Solyc05g007490.3.1;Solyc06g069870.3.1	Solyc05g007490.3.1 S-adenosyl-L-methionine-dependent methyltransferases superfamily protein (AHRD V3.3 *** AT1G26850.2)	2680610000	1.43921e+08	194750000	174530000	3.09003e+09	9.69077e+07	1.20489e+08	1.4935e+08	-1	-1	-1	0	0	0	-1	-1	-1	0	0	0	0	0	0	0	6	0.0536895	0.000691306	0.0726514	0.00340654	0.0651083	0.00269431	1.35318	0.988007	1.21268	0.995225	0.896175	1	0.0313614	4.06991e-05	0.0389929	0.000112178	0.0483329	0.000148113	1.24334	0.998564	1.54116	0.993847	1.23953
Solyc05g007510.3.1	Solyc05g007510.3.1 RNA-directed RNA polymerase	18987000				13809000				0	0	0	0	0	0	0	0	0	0	0	0	0	0	0	0	0
Solyc05g008060.3.1	Solyc05g008060.3.1 SlPIN4					5.34893e+07	55017000			0	0	0	0	0	0	0	0	0	0	0	0	0	0	0	0	0
Solyc05g008130.3.1	Solyc05g008130.3.1 LOW QUALITY:Six-bladed beta-propeller, TolB-like protein (AHRD V3.3 *** A0A103XVG9_CYNCS)	21448000								0	0	0	0	0	0	0	0	0	0	0	0	0	0	0	0	0
Solyc05g008260.3.1	Solyc05g008260.3.1 Peptidyl serine alpha-galactosyltransferase (AHRD V3.3 *** H3JU07_TOBAC)	1.71517e+08	151270000	1.46943e+08	112163000	1.50423e+08	1.51997e+08	145855000	1.49657e+08	0	0	0	0	0	0	0	0	0	0	0	0	0	0	0	0	0	0.881955	1	0.856729	0.92578	0.653948	0.156962	0.971398	1	0.741476	1	0.763308	0.601879	1.01046	1	0.96963	0.999995	0.994903	1	0.959593	0.999975	0.984605	0.999997	1.02606
Solyc05g008290.3.1	Solyc05g008290.3.1 Cupredoxin superfamily protein (AHRD V3.3 *** AT1G23010.1)	27652000								0	0	0	0	0	0	0	0	0	0	0	0	0	0	0	0	0
Solyc05g008340.3.1	Solyc05g008340.3.1 Core-2/I-branching beta-1,6-N-acetylglucosaminyltransferase family protein (AHRD V3.3 *** A0A061ER80_THECC)					17863000				0	0	0	0	0	0	0	0	0	0	0	0	0	0	0	0	0
Solyc05g008350.3.1	Solyc05g008350.3.1 ABC transporter family protein (AHRD V3.3 *** A0A097P9S5_HEVBR)	3.60167e+08	49085000	7.05773e+07	69834000	5.15923e+08	9.88103e+07	58002000	65709000	0	-1	0	0	0	0	-1	-1	0	0	0	0	0	0	0	0	3	0.136284	1	0.195957	0.00353724	0.193894	1	1.43786	1	1.42272	1	0.989468	1	0.191521	0.00239525	0.112424	0.000325183	0.127362	1	0.587003	0.710839	0.665001	1	1.13287
Solyc05g008430.3.1	Solyc05g008430.3.1 ALG-2 interacting protein X (AHRD V3.3 *** A0A0B2PBQ1_GLYSO)					30005000				0	0	0	0	0	0	0	0	0	0	0	0	0	0	0	0	0
Solyc05g008460.3.1	Solyc05g008460.3.1 ATP synthase subunit beta (AHRD V3.3 *** A0A0V0IJL8_SOLCH)	6.32713e+10	1.59973e+10	28666000000	8.65537e+09	67832000000	2.92773e+10	1.96166e+10	1.43823e+10	-1	0	-1	0	0	0	0	0	0	0	0	0	0	0	0	0	2	0.252837	0.0274921	0.453065	0.670278	0.136798	0.00824423	1.79192	0.483387	0.541051	0.997988	0.301938	0.201972	0.431615	0.641644	0.289193	0.102731	0.212029	0.0695203	0.670026	0.890118	0.491245	0.793916	0.733173
Solyc05g008600.3.1	Solyc05g008600.3.1 Fructose-bisphosphate aldolase (AHRD V3.3 *** K4BX34_SOLLC)	4.73777e+07				5.83293e+07		65061000		0	0	0	0	0	0	0	0	0	0	0	0	0	0	0	0	0
Solyc05g008780.3.1	Solyc05g008780.3.1 PROTON PUMP INTERACTOR 1 family protein (AHRD V3.3 *-* U5GXF2_POPTR)	107364000	33991000	1.22281e+08	75197500	1.85623e+08	1.06604e+08	9.69277e+07	81842000	0	0	0	0	0	0	0	0	0	0	0	0	0	0	0	0	0	0.316596	1	1.13894	0.999832	0.700398	0.98793	3.59746	1	2.21228	1	0.614955	0.919565	0.574301	0.755322	0.522174	0.459366	0.440904	1	0.909234	0.999013	0.767722	1	0.844362
Solyc05g008830.3.1	Solyc05g008830.3.1 Octicosapeptide/Phox/Bem1p family protein (AHRD V3.3 *** AT2G01190.1)	42775000				6.93373e+07	45214000	35533500		0	0	0	0	0	0	0	0	0	0	0	0	0	0	0	0	0
Solyc05g008870.3.1	Solyc05g008870.3.1 Nucleotidylyl transferase superfamily protein (AHRD V3.3 *** AT2G01220.2)					24980000				0	0	0	0	0	0	0	0	0	0	0	0	0	0	0	0	0
Solyc05g008900.3.1	Solyc05g008900.3.1 Fiber protein Fb34 (AHRD V3.3 *** A0A072VR88_MEDTR)	48932500				3.13727e+07				0	0	0	0	0	0	0	0	0	0	0	0	0	0	0	0	0
Solyc05g009140.3.1	Solyc05g009140.3.1 Metallo-beta-lactamase superfamily protein (AHRD V3.3 *** A0A072VR93_MEDTR)	34151000			77141000					0	0	0	0	0	0	0	0	0	0	0	0	0	0	0	0	0
Solyc05g009190.3.1;Solyc04g076390.3.1	Solyc05g009190.3.1 chlorophyll a/b-binding protein	5.75683e+07	69619000			4.86693e+07	69066000			0	0	0	0	0	0	0	0	0	0	0	0	0	0	0	0	0	1.20933	1											1.41909	1
Solyc05g009220.3.1	Solyc05g009220.3.1 Glutamine--tRNA ligase (AHRD V3.3 *** SYQ_LUPLU)	19146000	30256000			21642000	30734000		45022000	0	0	0	0	0	0	0	0	0	0	0	0	0	0	0	0	0	1.58028	1				1				1			1.42011	1			2.08031	1			1.46489	1
Solyc05g009270.3.1	Solyc05g009270.3.1 3-ketoacyl-CoA synthase (AHRD V3.3 *** M9Z390_GOSRA)	22543000								0	0	0	0	0	0	0	0	0	0	0	0	0	0	0	0	0
Solyc05g009470.3.1;Solyc04g007160.1.1	Solyc05g009470.3.1 Alpha-glucosidase (AHRD V3.3 *** Q9LEC9_SOLTU)	5.88763e+07				5.08743e+07				0	0	0	0	0	0	0	0	0	0	0	0	0	0	0	0	0
Solyc05g009530.3.1	Solyc05g009530.3.1 Dihydrolipoamide acetyltransferase component of pyruvate dehydrogenase complex (AHRD V3.3 *** K4BXC7_SOLLC)	6.8555e+08	4.71683e+07		64548500	1.31695e+09	71966000	25315500	5.86757e+07	-1	0	0	0	0	0	-1	-1	-1	0	0	0	0	0	0	0	4	0.0688036	0.030817		1	0.0941557	0.134739		1	1.36847	0.999417		1	0.0546461	0.006043	0.0192229	0.00135938	0.0445543	0.00289145	0.35177	0.80388	0.815325	0.999631	2.31778
Solyc05g009600.3.1	Solyc05g009600.3.1 Serine/threonine protein phosphatase 2a regulatory subunit A, putative (AHRD V3.3 *** B9ST19_RICCO)	1.89923e+09	826965000	7.53783e+08	673940000	2444000000	1.75193e+09	1179700000	646620000	0	0	0	0	0	0	0	0	0	0	0	0	0	0	0	0	0	0.43542	0.209519	0.396888	0.580023	0.354848	0.407868	0.911506	0.971853	0.814956	0.995759	0.894077	0.99998	0.71683	0.997331	0.482692	0.714229	0.264574	0.163459	0.67337	0.966305	0.369089	0.420926	0.548122
Solyc05g009630.3.1	Solyc05g009630.3.1 Disease resistance protein (AHRD V3.3 *** A0A103XDQ0_CYNCS)	2.82113e+07								0	0	0	0	0	0	0	0	0	0	0	0	0	0	0	0	0
Solyc05g009800.3.1;Solyc10g079170.2.1;Solyc04g015600.3.1	Solyc05g009800.3.1 Leucine-rich repeat protein kinase family protein (AHRD V3.3 *** A0A0K9Q2Y3_ZOSMR)	21596000				37523000				0	0	0	0	0	0	0	0	0	0	0	0	0	0	0	0	0
Solyc05g009940.3.1	Solyc05g009940.3.1 oxidoreductase/transition metal ion-binding protein (AHRD V3.3 *-* AT5G52410.3)	1.89027e+08	249570000		2.71903e+08	196270000	260680000	332725000	307795000	0	0	0	0	0	0	0	0	0	0	0	0	0	0	0	0	0	1.32029	0.823624		1	1.43844	0.489905		1	1.08949	0.997657		1	1.32817	0.848293	1.69524	0.244918	1.56822	0.439019	1.27637	0.937056	1.18074	0.994863	0.925073
Solyc05g010100.3.1	Solyc05g010100.3.1 Cytidine/deoxycytidylate deaminase family protein (AHRD V3.3 *** B9HIU1_POPTR)	21413000								0	0	0	0	0	0	0	0	0	0	0	0	0	0	0	0	0
Solyc05g010120.3.1	Solyc05g010120.3.1 Phospholipid-transporting ATPase (AHRD V3.3 *** A0A0V0IZF0_SOLCH)	16600000				1.80023e+07				0	0	0	0	0	0	0	0	0	0	0	0	0	0	0	0	0
Solyc05g010140.3.1;Solyc02g089750.4.1;Solyc04g006930.3.1	Solyc05g010140.3.1 Receptor protein kinase (AHRD V3.3 *-* T2C4B6_BRAJU)					9094500				0	0	0	0	0	0	0	0	0	0	0	0	0	0	0	0	0
Solyc05g010160.3.1	Solyc05g010160.3.1 Importin, putative (AHRD V3.3 *** B9RLA7_RICCO)	3.72773e+08	65990000	5.00113e+07	27319500	3.66277e+08	1.57182e+08	9.07937e+07	25023000	0	-1	-1	0	0	0	0	-1	0	0	0	0	0	0	0	0	3	0.177024	1	0.13416	0.00144936	0.0732872	0.000423439	0.757862	1	0.413995	1	0.546266	0.761332	0.429134	0.259711	0.247883	0.0256912	0.0683172	1	0.577635	0.777391	0.159198	1	0.275603
Solyc05g010260.3.1	Solyc05g010260.3.1 6-phosphogluconate dehydrogenase, decarboxylating (AHRD V3.3 *** M1CCQ2_SOLTU)	141424000	105240000	91796000	2.05773e+08	1.33303e+08	59633000	162490000	173310000	0	0	0	0	0	0	0	0	0	0	0	0	0	0	0	0	0	0.744145	1	0.649084	0.711978	1.45501	0.772679	0.872254	1	1.95528	1	2.24164	0.151575	0.447348	1	1.21895	1	1.30012	0.93619	2.72483	1	2.90628	1	1.06659
Solyc05g010280.3.1	Solyc05g010280.3.1 LAG1 longevity assurance-like protein (AHRD V3.3 *** AT1G13580.3)	30300000	38419000	24947000		28870500				0	0	0	0	0	0	0	0	0	0	0	0	0	0	0	0	0
Solyc05g010475.1.1	Solyc05g010475.1.1 DUF1262 family protein (AHRD V3.3 *** A0A072UEA2_MEDTR)	19290000								0	0	0	0	0	0	0	0	0	0	0	0	0	0	0	0	0
Solyc05g010670.3.1	Solyc05g010670.3.1 Heat shock family protein (AHRD V3.3 *** B9HWT4_POPTR)	1.55967e+08		127780000	1.86477e+08	1.55653e+08	167740000	92455000	2.72677e+08	0	0	0	0	0	0	0	0	1	0	0	0	0	0	0	0	1		1	0.819278	1	1.19562	0.90676		1		1	1.45936	1	1.07765	0.99881	0.59398	1	1.75182	0.0301169	0.55118	1	1.62559	0.117828	2.94929
Solyc05g012070.3.1;Solyc03g019750.3.1	Solyc05g012070.3.1 UDP-glucose:protein transglucosylase-like protein					17058000				0	0	0	0	0	0	0	0	0	0	0	0	0	0	0	0	0
Solyc05g012090.3.1	Solyc05g012090.3.1 Dihydropterin pyrophosphokinase-dihydropteroate synthase (AHRD V3.3 *** C5IXL4_SOLLC)	47688000		22760000		37413000				0	0	0	0	0	0	0	0	0	0	0	0	0	0	0	0	0
Solyc05g012190.3.1	Solyc05g012190.3.1 cell division cycle 48 (AHRD V3.3 *** AT3G09840.1)	9788600								0	0	0	0	0	0	0	0	0	0	0	0	0	0	0	0	0
Solyc05g012270.3.1	Solyc05g012270.3.1 Argininosuccinate synthase (AHRD V3.3 *** K4BXV0_SOLLC)	4.67147e+07		113460000	68579000	5.66117e+07	86413000	56574000	194420000	0	0	0	0	0	0	0	0	0	0	0	0	0	0	0	0	0		1	2.42879	1	1.46804	1		1		1	0.604433	1	1.52642	1	0.999335	1	3.43427	1	0.654693	1	2.24989	1	3.43656
Solyc05g012290.3.1	Solyc05g012290.3.1 UPF0420 protein C16orf58 like (AHRD V3.3 *** A0A0B2P340_GLYSO)	52142000			57113000	45366000	69625000		42733000	0	0	0	0	0	0	0	0	0	0	0	0	0	0	0	0	0		1			1.09534	1				1			1.53474	1			0.941961	1			0.613759	1
Solyc05g012340.3.1	Solyc05g012340.3.1 SPFH domain/band 7 family protein (AHRD V3.3 *** G7JHI5_MEDTR)	1.98577e+08	163885000	151295000		144550000	206950000	303820000		0	0	0	0	0	0	0	0	0	0	0	0	0	0	0	0	0	0.825298	0.973539	0.761897	0.840466			0.923178	0.997979					1.43168	0.666005	2.10183	1			1.46808	1
Solyc05g012390.3.1	Solyc05g012390.3.1 Pentatricopeptide repeat-containing protein (AHRD V3.3 *** A0A118K383_CYNCS)	1.71257e+08	184280000	144930000	94934500	2.06127e+08	71807000	194350000	82433000	0	0	0	0	0	0	0	0	0	0	0	0	0	0	0	0	0	1.07605	1	0.846274	1	0.55434	0.320312	0.786466	1	0.515164	1	0.655037	1	0.348363	1	0.942867	1	0.399914	1	2.70656	1	1.14798	1	0.424147
Solyc05g012450.3.1	Solyc05g012450.3.1 S-adenosyl-L-methionine-dependent methyltransferases superfamily protein (AHRD V3.3 *** AT1G78240.2)	1.34305e+08	79592000	84895000	91794000	1.93033e+08	78779500		88406000	0	0	0	0	0	0	0	0	0	0	0	0	0	0	0	0	0	0.59262	1	0.632104	0.725246	0.683472	1	1.06663	1	1.15331	1	1.08127	1	0.408113	0.0995639		1	0.457983	1		1	1.1222	1
Solyc05g012480.3.1	Solyc05g012480.3.1 Mitochondrial processing peptidase (AHRD V3.3 *** Q41445_SOLTU)	7.65787e+09	3.78563e+09	6.03633e+09	4.10263e+09	8057100000	5.45587e+09	5.10663e+09	5.31343e+09	0	0	0	0	0	0	0	0	0	0	0	0	0	0	0	0	0	0.494346	0.16357	0.788253	0.987074	0.535741	0.610289	1.59454	0.539393	1.08374	0.973181	0.679657	0.970314	0.67715	0.945376	0.633805	0.82238	0.659472	0.92401	0.935989	0.999962	0.973894	1	1.0405
Solyc05g012510.3.1	Solyc05g012510.3.1 Alpha-1,4 glucan phosphorylase (AHRD V3.3 *** K4BXX3_SOLLC)	2.37893e+08	57804000	8.40473e+07	85308000	2.32827e+08	162526000	73191000	66410500	0	0	0	0	0	0	0	0	0	0	0	0	0	0	0	0	0	0.242983	1	0.353298	0.127908	0.358598	0.177073	1.45401	1	1.47581	1	1.015	0.999998	0.698056	0.874511	0.314358	0.109854	0.285236	0.0569653	0.450334	0.694349	0.408615	0.479105	0.907359
Solyc05g012610.3.1	Solyc05g012610.3.1 appr-1-p processing enzyme family protein (AHRD V3.3 *** AT1G69340.2)	1.17872e+08	136840000	1.38447e+08	117325000	149480000	134435000	137067000	1.63303e+08	0	0	0	0	0	0	0	0	0	0	0	0	0	0	0	0	0	1.16092	1	1.17455	0.97055	0.995362	1	1.01174	1	0.857388	1	0.847438	0.991071	0.899351	0.99964	0.916959	0.998392	1.09248	0.999048	1.01958	1	1.21474	0.973724	1.19141
Solyc05g012790.3.1	Solyc05g012790.3.1 S-acyltransferase (AHRD V3.3 *** K4BY01_SOLLC)					24538000				0	0	0	0	0	0	0	0	0	0	0	0	0	0	0	0	0
Solyc05g013030.1.1	Solyc05g013030.1.1 26S proteasome non-ATPase regulatory subunit-like protein (AHRD V3.3 *** G7I549_MEDTR)	4.85707e+08	327070000	132601000	379280000	572810000	666390000	468285000	554255000	0	0	0	0	0	0	0	0	0	0	0	0	0	0	0	0	0	0.67339	1	0.273006	0.0509343	0.780883	0.991356	0.405421	1	1.15963	1	2.86031	0.165258	1.16337	0.999663	0.817522	0.98729	0.967607	1	0.702719	0.924055	0.831728	0.999953	1.18358
Solyc05g013070.3.1;Solyc01g010950.3.1;Solyc08g080460.2.1;Solyc10g085670.2.1	Solyc05g013070.3.1 Protein kinase, putative (AHRD V3.3 *** B9S913_RICCO)	2.19743e+08	83268000	8.92623e+07	2.22937e+08	225170000	170510000	214590000	156004000	-1	-1	0	0	1	1	0	0	0	0	0	0	0	0	1	0	5	0.378933	0.00848903	0.406212	0.00610552	1.01453	1	1.07199	0.999976	2.67734	0.00705074	2.49754	0.00496952	0.75725	0.815073	0.953013	0.99999	0.692828	0.458549	1.25852	0.960722	0.914926	0.99006	0.726986
Solyc05g013160.3.1	Solyc05g013160.3.1 Ribulose-1,5 bisphosphate carboxylase/oxygenase large subunit N-methyltransferase, chloroplastic (AHRD V3.3 *** RBCMT_TOBAC)	4.94133e+07				47501000				0	0	0	0	0	0	0	0	0	0	0	0	0	0	0	0	0
Solyc05g013280.3.1	Solyc05g013280.3.1 Pseudomonas resistance	17155500				13896000				0	0	0	0	0	0	0	0	0	0	0	0	0	0	0	0	0
Solyc05g013340.3.1;Solyc04g026360.3.1;Solyc06g071650.2.1	Solyc05g013340.3.1 AP-1 complex subunit mu-1 (AHRD V3.3 *** A0A1D1ZCP5_9ARAE)	36028000				4.03327e+07				0	0	0	0	0	0	0	0	0	0	0	0	0	0	0	0	0
Solyc05g013345.1.1	Solyc05g013345.1.1 poor homologous synapsis 1 (AHRD V3.3 *** AT1G10710.2)						34620000			0	0	0	0	0	0	0	0	0	0	0	0	0	0	0	0	0
Solyc05g013380.3.1;Solyc01g007940.3.1;Solyc01g109640.3.1	Solyc05g013380.3.1 Alanine aminotransferase 2 (AHRD V3.3 *** A0A151TGW4_CAJCA)	2.41783e+08		230030000		224370000	224720000			0	0	0	0	0	0	0	0	0	0	0	0	0	0	0	0	0
[truncated: 1,681 more rows]
[truncated: 10 more columns]

## Sheet: Significant.Anova
Protein accession	Description	Normalized Average Area NR-IMG	Normalized Average Area NR-MG	Normalized Average Area NR-BR	Normalized Average Area NR-BR8	Normalized Average Area WT-IMG	Normalized Average Area WT-MG	Normalized Average Area WT-BR	Normalized Average Area WT-BR8	Significancy NR IMG-MG	Significancy NR IMG-BR	Significancy NR IMG-BR8	Significancy NR MG-BR	Significancy NR MG-BR8	Significancy NR BR-BR8	Significancy WT IMG-MG	Significancy WT IMG-BR	Significancy WT IMG-BR8	Significancy WT MG-BR	Significancy WT MG-BR8	Significancy WT BR-BR8	Significancy IMG WT-NR	Significancy MG WT-NR	Significancy BR WT-NR	Significancy BR8 WT-NR	Number of significant comparaisons	Ratio NR MG/IMG	pvalue NR MG-IMG	Ratio NR BR/IMG	pvalue NR BR-IMG	Ratio NR BR8/IMG	pvalue NR BR8-IMG	Ratio NR BR/MG	pvalue NR BR-MG	Ratio NR BR8/MG	pvalue NR BR8-MG	Ratio NR BR8/BR	pvalue NR BR8-BR	Ratio WT MG/IMG	pvalue WT MG-IMG	Ratio WT BR/IMG	pvalue WT BR-IMG	Ratio WT BR8/IMG	pvalue WT BR8-IMG	Ratio WT BR/MG	pvalue WT BR-MG	Ratio WT BR8/MG	pvalue WT BR8-MG	Ratio WT BR8/BR
[truncated: 671 more rows]
[truncated: 10 more columns]

[truncated: 1 more sheets: Significant_Graphics]
